# Supplementary material for: Genes Expressed Differentially in Hessian Fly Larvae Feeding in Resistant and Susceptible Plants
Source: Int J Mol Sci. 2016 Aug 12;17(8):1324. doi: 10.3390/ijms17081324 (PMC5000721; doi:10.3390/ijms17081324)
Supplement: Supplementary file 1 [file ijms-17-01324-s001.zip]

Archive with 5 entries (4 files):
- ijms-138969-Supplementary Materials/
- ijms-138969-Supplementary Materials/ijms-138969-supplmentary information.pdf
- ijms-138969-Supplementary Materials/Table S1.xlsx
- ijms-138969-Supplementary Materials/Table S2.xlsx
- ijms-138969-Supplementary Materials/Table S3.xlsx
