# Supplementary material for: Genes Expressed Differentially in Hessian Fly Larvae Feeding in Resistant and Susceptible Plants
Source: Int J Mol Sci. 2016 Aug 12;17(8):1324. doi: 10.3390/ijms17081324 (PMC5000721; doi:10.3390/ijms17081324)
Supplement: Supplementary file 1 [file ijms-17-01324-s001.zip › ijms-138969-Supplementary Materials/Table S1.xlsx]

## Sheet: Table S1
Table S1. Functional categories and subcategories of informative gene models (genes). Functional categories are highlighted with green color whereas subcategories are highlighted with yellow color.
Gene ID	Protein Name [First hit organism]	Functional category, subcategory, pathway, specific function
	Proteins involved in 'Nutritive Metabolism'
		citrate acid cycle and energy metabolism-related
Mdes003985	1,5-anhydro-D-fructose reductase-like isoform X3 [Theobroma cacao]	energy metabolism, catalyzes the NADPH-dependent reduction of 1,5-anhydro-D-fructose (AF) to 1,5-anhydro-D-glucitol
Mdes017057	2Fe-2S ferredoxin [Pseudomonas sp. LAIL14HWK12:I7]	energy metabolism, electron transport
Mdes004394	2-methoxy-6-polyprenyl-1,4-benzoquinol methylase, mitochondrial [Lucilia cuprina]	ubiquinone biosynthesis, required for the conversion of 2-polyprenyl-6-methoxy-1,4-benzoquinol (DDMQH2) to 2-polyprenyl-3-methyl-6-methoxy-1,4-benzoquinogenerating the first membrane-bound Q intermediate 3-oct
Mdes000369	4-hydroxybenzoate octaprenyltransferase [Anopheles darlingi]	ubiquinone biosynthesis, mediates the second step in the final reaction sequence of ubiquinone-8 (UQ-8) biosynthesis, which is the condensation of the polyisoprenoid side chain with PHB, generating the first membrane-bound Q intermediate 3-octaprenyl-4-hydroxybenzoate
Mdes009573	2-oxoglutarate dehydrogenase [Aedes aegypti]	citrate acid cycle, catalyzes the overall conversion of 2-oxoglutarate to succinyl-CoA and CO2
Mdes016051	2-oxoglutarate dehydrogenase [Pseudomonas fluorescens]	citrate acid cycle, catalyzes the overall conversion of 2-oxoglutarate to succinyl-CoA and CO2
Mdes009034	4-Hydroxybutyrate CoA-transferase, putative [Aedes aegypti]	acetyl CoA metabolsim, catalyzes the formation of 4-hydroxybutyryl-CoA from 4-hydroxybutyrate and acetyl-CoA
Mdes002052	acetyl-CoA synthetase [Aedes aegypti]	acetate metabolism, catalyzes the conversion of acetate into acetyl-CoA (AcCoA), an essential intermediate at the junction of anabolic and catabolic pathways
Mdes002724	acetyl-CoA synthetase [Culex quinquefasciatus]	acetate metabolism, catalyzes the conversion of acetate into acetyl-CoA (AcCoA), an essential intermediate at the junction of anabolic and catabolic pathways
Mdes001501	aconitase [Mayetiola destructor]	citric acid cycle, catalyzes the isomerization of citrate to isocitrate via cis-aconitate
Mdes017288	aconitase A, partial [Pseudomonas sp. GM55]	citric acid cycle, catalyzes the isomerization of citrate to isocitrate via cis-aconitate
Mdes013127	aconitase, mitochondrial [Aedes aegypti]	citric acid cycle, catalyzes the isomerization of citrate to isocitrate via cis-aconitate
Mdes016425	acylpyruvase FAHD1, mitochondrial-like isoform X2 [Musca domestica]	citric acid cycle, hydrolyzes acetylpyruvate and fumarylpyruvate
Mdes003514	adenosine diphosphatase [Culex quinquefasciatus]	energy metabolism, ATP metabolism
Mdes013098	adenylate kinase 1 [Culex quinquefasciatus]	ADP biosynthesis, catalyzes the reversible transfer of the terminal phosphate group between ATP and AMP
Mdes012554	adenylate kinase 9-like [Acyrthosiphon pisum]	ADP biosynthesis, catalyzes the reversible transfer of the terminal phosphate group between ATP and AMP
Mdes012639	adenylate kinase 9-like [Acyrthosiphon pisum]	ADP biosynthesis, catalyzes the reversible transfer of the terminal phosphate group between ATP and AMP
Mdes015292	adenylate kinase 9-like [Acyrthosiphon pisum]	ADP biosynthesis, catalyzes the reversible transfer of the terminal phosphate group between ATP and AMP
Mdes011655	adenylate kinase 9-like protein [Lasius niger]	ADP biosynthesis, catalyzes the reversible transfer of the terminal phosphate group between ATP and AMP
Mdes014850	adenylate kinase 9-like protein [Lasius niger]	ADP biosynthesis, catalyzes the reversible transfer of the terminal phosphate group between ATP and AMP
Mdes007126	adenylate kinase isoenzyme 1 isoform X1 [Musca domestica]	ADP biosynthesis, catalyzes the reversible transfer of the terminal phosphate group between ATP and AMP
Mdes008780	adenylate kinase isoenzyme 5 isoform X3 [Stomoxys calcitrans]	ADP biosynthesis, catalyzes the reversible transfer of the terminal phosphate group between ATP and AMP
Mdes003550	adenylate kinase isoenzyme 6 homolog [Bactrocera dorsalis]	ADP biosynthesis, catalyzes the reversible transfer of the terminal phosphate group between ATP and AMP
Mdes000049	adenylosuccinate lyase-like [Ceratitis capitata]	AMP biosynthesis, catalyzes two non-sequencial steps in AMP synthesis
Mdes007844	alanine--glyoxylate aminotransferase 2-like [Bactrocera dorsalis]	glyoxylate metabolism, metabolize asymmetric dimethylarginine (ADMA) via transamination to alpha-keto-delta-(NN-dimethylguanidino) valeric acid
Mdes003199	alcohol dehydrogenase [Aedes aegypti]	ethonal oxidation, oxidizes alcohols
Mdes014534	alcohol dehydrogenase [Culex quinquefasciatus]	ethonal oxidation, oxidizes alcohols
Mdes005515	alcohol dehydrogenase [NADP(+)]-like [Anopheles darlingi]	ethonal oxidation, oxidizes alcohols
Mdes009246	alcohol dehydrogenase class 3 [Anopheles sinensis]	ethonal oxidation, oxidizes alcohols
Mdes003434	aldehyde dehydrogenase [Aedes aegypti]	aldehyde metabolism, catalyzes the NADPH-dependent reduction of a variety of aromatic and aliphatic aldehydes to their corresponding alcohols
Mdes017327	aldehyde dehydrogenase [Pseudomonas putida]	aldehyde metabolism, catalyzes the NADPH-dependent reduction of a variety of aromatic and aliphatic aldehydes to their corresponding alcohols
Mdes017238	aldehyde dehydrogenase [Pseudomonas sp. CHM02]	aldehyde metabolism, catalyzes the NADPH-dependent reduction of a variety of aromatic and aliphatic aldehydes to their corresponding alcohols
Mdes016670	aldehyde dehydrogenase [Pseudomonas sp. GM78]	aldehyde metabolism, catalyzes the NADPH-dependent reduction of a variety of aromatic and aliphatic aldehydes to their corresponding alcohols
Mdes014852	aldehyde dehydrogenase family 1 member A3-like [Chrysochloris asiatica]	aldehyde metabolism, catalyzes the NADPH-dependent reduction of a variety of aromatic and aliphatic aldehydes to their corresponding alcohols
Mdes001980	aldehyde dehydrogenase, mitochondrial-like [Musca domestica]	aldehyde metabolism, catalyzes the NADPH-dependent reduction of a variety of aromatic and aliphatic aldehydes to their corresponding alcohols
Mdes004813	aldehyde dehydrogenase, putative [Ixodes scapularis]	aldehyde metabolism, catalyzes the NADPH-dependent reduction of a variety of aromatic and aliphatic aldehydes to their corresponding alcohols
Mdes004710	aldehyde oxidase [Aedes aegypti]	aldehyde metabolism, converts an aldehyde to a carboxylate
Mdes003546	AMP deaminase 2-like isoform X3 [Musca domestica]	energy metabolism, catalyzes the deamination of AMP to IMP and plays a rile in the purine nucletode ccle
Mdes010354	apyrase [Anopheles darlingi]	energy metabolism, catalyzes the hydrolysis of phosphoanhydride bonds of nucleoside tri- and di-phosphates
Mdes009970	arginine kinase [Aedes aegypti]	energy metabolism, catalyzes the buffering of ATP in cells with fluctuating energy requirements
Mdes006269	arginine kinase [Culex quinquefasciatus]	energy metabolism, plays a role in the maintenance of ATP levels by the phosphorylation of the so called "phosphagens" which then serve as a high energy source from which ATP can be rapidly replenished
Mdes011793	arginine kinase [Culex quinquefasciatus]	energy metabolism, catalyzes the buffering of ATP in cells with fluctuating energy requirements
Mdes003151	ascorbate-specific transmembrane electron transporter 2-like isoform X1 [Musca domestica]	electron transport, catalyzes ascorbate-dependent trans-membrane electron transfer by utilizing a concerted H+/e- transfer mechanism
Mdes011430	ATP synthase alpha subunit vacuolar [Anopheles darlingi]	energy metabolism, ATP synthesis
Mdes007179	ATP synthase B chain, mitochondrial [Culex quinquefasciatus]	energy metabolism, ATP synthesis
Mdes002731	ATP synthase beta subunit [Aedes aegypti]	energy metabolism, ATP synthesis
Mdes008067	ATP synthase F chain [Papilio xuthus]	energy metabolism, ATP synthesis
Mdes001176	ATP synthase gamma chain, mitochondrial [Culex quinquefasciatus]	energy metabolism, ATP synthesis
Mdes009581	ATP synthase lipid-binding protein, mitochondrial [Musca domestica]	mitochondrial membrane ATP synthase (F1F0 ATP synthase or Complex V) produces ATP from ADP in the presence of a proton gradient across the membrane which is generated by electron transport complexes of the respiratory chain
Mdes011528	ATP synthase mitochondrial F1 complex assembly factor 1 [Stomoxys calcitrans]	energy metabolism, ATP production
Mdes004497	ATP synthase subunit alpha, mitochondrial [Bactrocera cucurbitae]	energy metabolism, ATP synthesis
Mdes001437	ATP synthase subunit d, mitochondrial-like [Musca domestica]	energy metabolism, ATP synthesis
Mdes006098	ATP synthase subunit delta, mitochondrial-like [Musca domestica]	energy metabolism, ATP synthesis
Mdes011464	ATP synthase subunit gamma, mitochondrial [Lucilia cuprina]	mitochondrial membrane ATP synthase (F1F0 ATP synthase or Complex V) produces ATP from ADP in the presence of a proton gradient across the membrane which is generated by electron transport complexes of the respiratory chain
Mdes002339	ATP synthase subunit O, mitochondrial-like [Musca domestica]	energy metabolism, ATP synthesis
Mdes001199	ATP synthase subunit s, mitochondrial-like [Megachile rotundata]	energy metabolism, ATP synthesis
Mdes004143	ATP synthase subunit s-like protein [Bactrocera dorsalis]	energy metabolism, ATP synthesis
Mdes000604	ATP synthase-coupling factor 6, mitochondrial-like [Ceratitis capitata]	energy metabolism, ATP synthesis
Mdes014018	beta-lactamase-like protein 2 [Anopheles darlingi]	beta-lactam metabolism, breaks the beta-lactam ring open, deactivating the molecule's antibacterial properties
Mdes001410	bifunctional coenzyme A synthase [Culex quinquefasciatus]	coenzyme biosynthesis, catalyzes the fourth and fifth sequential steps of CoA biosynthetic pathway
Mdes004993	bis(5'-nucleosyl)-tetraphosphatase [asymmetrical] [Bactrocera dorsalis]	energy metabolism, interconverts nucleotide molecules
Mdes002915	CDGSH iron-sulfur domain-containing protein 3, mitochondrial-like [Ceratitis capitata]	energy metabolism, play a key role in regulating maximal capacity of eletron transport and phosphorylation in the respiration chain
Mdes005629	citrate synthase [Mayetiola destructor]	citric acid cycle, converts Acetyl-CoA and oxaloacetate to citrate
Mdes004466	coenzyme Q-binding protein COQ10, mitochondrial [Bactrocera cucurbitae]	energy metabolism, required for the function of coenzyme Q in the respiratory chain
Mdes001935	cytochrome b5 [Culex quinquefasciatus]	energy metabolism, ATP production
Mdes010194	cytochrome b5 [Tribolium castaneum]	electron transport, a membrane bound hemoprotein which function as an electron carrier for several membrane bound oxygenases
Mdes013629	cytochrome b5 reductase 4 [Bactrocera cucurbitae]	energy metabolism
Mdes008145	cytochrome b5, isoform B [Drosophila melanogaster]	electron transport, a membrane bound hemoprotein which function as an electron carrier for several membrane bound oxygenases
Mdes001745	cytochrome B561 [Anopheles darlingi]	secretory vesicle-specific electron transport protein
Mdes007617	cytochrome b561 domain-containing protein 1-like [Trichogramma pretiosum]	energy metabolism, electron transport
Mdes016085	cytochrome b5-related protein [Aedes aegypti]	electron transport, a membrane bound hemoprotein which function as an electron carrier for several membrane bound oxygenases
Mdes007770	cytochrome b5-related protein [Anopheles darlingi]	energy metabolism, electron transport
Mdes000299	cytochrome b-c1 complex subunit 2, mitochondrial-like [Musca domestica]	energy metabolism, component of the ubiquinol-cytochrome c reductase complex, which is a respiratory chain that generates an electrochemical potential coupled to ATP synthesis
Mdes006183	cytochrome b-c1 complex subunit Rieske, mitochondrial-like [Megachile rotundata]	energy metabolism, component of the ubiquinol-cytochrome c reductase complex, which is a respiratory chain that generates an electrochemical potential coupled to ATP synthesis
Mdes014135	cytochrome c oxidase assembly factor 6 homolog [Bactrocera dorsalis]	energy metablism, cytochrome c oxidase activity
Mdes014134	cytochrome c oxidase assembly factor 6 homolog [Ceratitis capitata]	energy metablism, cytochrome c oxidase activity
Mdes005630	cytochrome c oxidase assembly factor 7 homolog [Bactrocera cucurbitae]	energy metablism, required for the assembly of mitochondrial respiratory chain complex I and complex IV
Mdes005631	cytochrome c oxidase assembly factor 7 homolog [Bactrocera dorsalis]	energy metablism, cytochrome c oxidase activity
Mdes004985	cytochrome c oxidase subunit 5B, mitochondrial [Tribolium castaneum]	energy metabolism, a component of the respiratory chain that catalyzes the reduction of oxygen to water
Mdes012090	Cytochrome c oxidase subunit 6A1, mitochondrial [Cerapachys biroi]	energy metabolism, a component of the respiratory chain that catalyzes the reduction of oxygen to water
Mdes006892	cytochrome c oxidase subunit 6B2 isoform X1 [Tribolium castaneum]	energy metabolism, a component of the respiratory chain that catalyzes the reduction of oxygen to water
Mdes014349	cytochrome c oxidase subunit I [Cybister cardoni]	energy metabolism, a component of the respiratory chain that catalyzes the reduction of oxygen to water
Mdes007491	cytochrome c oxidase subunit Va [Nasonia vitripennis]	energy metabolism, a component of the respiratory chain that catalyzes the reduction of oxygen to water
Mdes000749	cytochrome c1, heme protein, mitochondrial, partial [Schistosoma haematobium]	energy metabolism, component of the respiratory chain
Mdes006944	cytochrome c-like [Megachile rotundata]	energy metabolism, involved in oxidative phosphorylation
Mdes000357	cytochrome c-type heme lyase [Culex quinquefasciatus]	energy metabolism, links covalently the heme group to the apoprotein of cytochrome c
Mdes016347	cytochrome O ubiquinol oxidase [Pseudomonas]	energy metabolism, is a component of the electron transpport system for ATP synthesis
Mdes014350	cytochrome oxidase subunit III, partial (mitochondrion) [Cuterebra fontinella]	energy metabolism, is the last enzyme in the respiratory electron transport chain of mitochondria to generate electrochemical potential for ATP production
Mdes009742	D-beta-hydroxybutyrate dehydrogenase, mitochondrial [Bactrocera cucurbitae]	ketone body metabolism, converts 3-hydroxybutanoate to acetoacetate
Mdes014702	D-beta-hydroxybutyrate dehydrogenase, mitochondrial-like [Musca domestica]	ketone body metabolism, converts 3-hydroxybutanoate to acetoacetate
Mdes000879	decaprenyl-diphosphate synthase subunit 1-like, partial [Musca domestica]	metabolism, involved in the pathway ubiquinone biosynthesis
Mdes002994	decaprenyl-diphosphate synthase subunit 2 isoform X1 [Bactrocera oleae]	metabolism, involved in the pathway ubiquinone biosynthesis
Mdes002219	dephospho-CoA kinase [Anopheles darlingi]	metabolism, CoA synthesis, catalyzes the phosphorylation of the 3'-hydroxyl group of dephosphocoenzyme A to form coenzyme A
Mdes016814	dihydrolipoamide succinyltransferase [Pseudomonas batumici]	citric acid cycle, catalyzes the overall conversion of 2-oxoglutarate to succinyl-CoA and CO(2)
Mdes000350	dihydrolipoyllysine-residue succinyltransferase component of 2-oxoglutarate dehydrogenase complex, mitochondrial [Harpegnathos saltator]	citric acid cycle, catalyzes the overall conversion of 2-oxoglutarate to succinyl-CoA and CO2
Mdes002083	d-lactate dehydrognease 2, putative [Aedes aegypti]	aerobic metabolism, converts lactate to pyruvate
Mdes016494	electron transfer flavoprotein subunit alpha [Pseudomonas sp. GM24]	electron transport
Mdes001552	electron transfer flavoprotein subunit alpha, mitochondrial [Musca domestica]	electron transport, electron acceptor for several dehydrogenases, including five acyl-CoA dehydrogenases, glutaryl-CoA and sarcosine dehydrogenase
Mdes013898	electron transfer flavoprotein subunit beta [Bactrocera dorsalis]	electron transport
Mdes004023	electron transfer flavoprotein-ubiquinone oxidoreductase [Anopheles darlingi]	electron transport
Mdes017009	electron transporter RnfB [Pseudomonas]	electron transport
Mdes007195	endoplasmic oxidoreductin-1 [Culex quinquefasciatus]	electron transport, oxidizes proteins in the endoplasmic reticulum to produce disulfide bonds
Mdes016264	F0F1 ATP synthase subunit alpha [Pantoea sp. Sc1]	energy metabolism ATP synthesis
Mdes016019	F0F1 ATP synthase subunit beta [Pseudomonas sp. GM49]	energy metabolism ATP synthesis
Mdes008323	ferric-chelate reductase 1 homolog isoform X2 [Bactrocera oleae]	electron transport, ferric-chelate reductases reduce Fe3+ to Fe2+ before its transport from the endosome to the cytoplasm
Mdes017040	formyl-CoA transferase [Pseudomonas sp. R62]	metabolic intermediate degradation, converts formyl-CoA and oxalate to formate
Mdes007451	fumarase, partial [Mayetiola destructor]	citrate acid cycle, converts malate to fumarate
Mdes016873	fumarate hydratase, mitochondrial-like isoform X2 [Ceratitis capitata]	citrate acid cycle, converts malate to fumarate
Mdes014183	glycerol kinase [Aedes aegypti]	glycerol metabolism, converts glycerol to glycerol 3-phosphate for metabolism, key regulator of glyerol update and metabolism
Mdes012079	glycerol kinase [Aedes aegypti]	glycerol metabolism, converts glycerol to glycerol 3-phosphate for metabolism, key regulator of glyerol update and metabolism
Mdes000907	glycerol kinase [Anopheles darlingi]	metabolism, glycerol metabolism, key enzyme in the regulation of glycerol uptake and metabolism
Mdes002009	glycerol kinase [Culex quinquefasciatus]	glycerol metabolism, converts glycerol to glycerol 3-phosphate for metabolism, key regulator of glyerol update and metabolism
Mdes000465	glycerol-3-phosphate acyltransferase [Aedes aegypti]	glycerol metabolism, converts glycerol 3-phosphate to glycerone phosphate
Mdes000877	glycerol-3-phosphate dehydrogenase [Drosophila kanekoi]	glycerol metabolism, converts glycerol 3-phosphate to glycerone phosphate
Mdes003130	glycerol-3-phosphate dehydrogenase, mitochondrial-like [Apis florea]	glycerol metabolism, converts glycerol 3-phosphate to glycerone phosphate
Mdes013945	glycerophosphodiester phosphodiesterase 1 [Bactrocera dorsalis]	glycerol metabolism, converts 1-(sn-glycero-3-phospho)-1D-myo-inositol into myo-inositol + sn-glycerol 3-phosphate
Mdes011868	glyoxylate reductase/hydroxypyruvate reductase isoform X1 [Bactrocera cucurbitae]	glyoxylate cycle, reduces hydroxypyruvate to D-glycerate and glyoxylate to glycolate
Mdes016344	glyoxylate reductase/hydroxypyruvate reductase-like [Musca domestica]	glyoxylate cycle, reduces hydroxypyruvate to D-glycerate and glyoxylate to glycolate
Mdes016404	glyoxylate/hydroxypyruvate reductase [Aedes aegypti]	glyoxylate cycle, reduces hydroxypyruvate to D-glycerate and glyoxylate to glycolate
Mdes001279	glyoxylate/hydroxypyruvate reductase [Anopheles darlingi]	glyoxylate cycle, reduces hydroxypyruvate to D-glycerate and glyoxylate to glycolate
Mdes002245	GMP synthase [Aedes aegypti]	GMP biosynthesis, involved in the de novo synthesis of guanine nucleotides
Mdes007738	GTP:AMP phosphotransferase AK3, mitochondrial [Bactrocera dorsalis]	ADP biosynthesis, involved in maintaining the homeostasis of cellular nucleotides by catalyzing the interconversion of nucleoside phosphates
Mdes016741	guanylate kinase [Pseudomonas fluorescens]	recycling GMP and indirectly, cGMP
Mdes005901	hexaprenyldihydroxybenzoate methyltransferase [Aedes aegypti]	energy mebatolism, ubiquinone biosynthesis
Mdes017227	hydroxyacid dehydrogenase [Pseudomonas putida]	carboxylic acid metabolism, dehydrates carboxylic acid
Mdes017263	hydroxymethylglutaryl-CoA lyase [Pseudomonas corrugata]	energy metabolism, a key enzyme in ketogenesis, the alternative source of energy to glucose
Mdes008300	hydroxymethylglutaryl-CoA lyase, mitochondrial [Bactrocera cucurbitae]	energy metabolism, a key enzyme in ketogenesis, the alternative source of energy to glucose
Mdes011193	hydroxypyruvate isomerase [Anopheles darlingi]	metabolism, glyoxylate metabolism, catalyzes the reversible isomerization between hydroxypyruvate and 2-hydroxy-3-oxopropanoate
Mdes001242	inosine-5'-monophosphate dehydrogenase [Bactrocera cucurbitae]	GMP biosynthesis, catalyzes the conversion of inosine 5'-phosphate (IMP) to xanthosine 5'-phosphate (XMP), the first committed and rate-limiting step in the de novo synthesis of guanine nucleotides
Mdes015885	iron-sulfur cluster assembly 1 homolog, mitochondrial [Tribolium castaneum]	electron transport, involved in the maturation of mitochondrial 4Fe-4S proteins functioning late in the iron-sulfur cluster assembly pathway
Mdes009303	iron-sulfur cluster assembly 2 homolog, mitochondrial-like [Ceratitis capitata]	energy metabolism, involved in the maturation of mitochondrial 4Fe-4S proteins functioning late in the iron-sulfur cluster assembly pathway
Mdes010340	iron-sulfur cluster assembly enzyme ISCU, mitochondrial [Bactrocera cucurbitae]	energy metabolism, involved in the assembly or repair of the [Fe-S] clusters in iron-sulfur proteins
Mdes016767	iron-sulfur protein [Pseudomonas fluorescens]	energy metabolism, required for the assembly of the mitochondrial membrane respiratory chain NADH dehydrogenase
Mdes004648	iron-sulfur protein NUBPL [Aedes aegypti]	energy metabolism, required for the assembly of the mitochondrial membrane respiratory chain NADH dehydrogenase
Mdes013070	isocitrate dehydrogenase [Aedes aegypti]	citric acid cycle, converts isocitrate to oxaloacetate
Mdes000638	isocitrate dehydrogenase [Anopheles darlingi]	citric acid cycle, converts isocitrate to oxaloacetate
Mdes009939	isocitrate dehydrogenase [Danaus plexippus]	citric acid cycle, converts isocitrate to oxaloacetate
Mdes000086	isocitrate dehydrogenase [Mayetiola destructor]	citric acid cycle, converts isocitrate to oxaloacetate
Mdes000087	isocitrate dehydrogenase [Mayetiola destructor]	citric acid cycle, converts isocitrate to oxaloacetate
Mdes004804	isocitrate dehydrogenase [NAD] subunit beta, mitochondrial [Musca domestica]	citric acid cycle, converts isocitrate to oxaloacetate
Mdes010044	l-2-hydroxyglutarate dehydrogenase, mitochondrial-like [Musca domestica]	central pathway for amino acid metabolism, converts hydroxyglutarate to oxoglutrate
Mdes004837	l-lactate dehydrogenase [Culex quinquefasciatus]	pyruvate fermentation to lactate
Mdes000892	malate dehydrogenase [Culex quinquefasciatus]	citric acid cycle, converts malte to oxaloacetate
Mdes010026	malate dehydrogenase 1 [Mayetiola destructor]	citric acid cycle, converts malte to oxaloacetate
Mdes003815	malate dehydrogenase 2 [Mayetiola destructor]	citric acid cycle, converts malte to oxaloacetate
Mdes003674	malate synthase [Culex quinquefasciatus]	energy metabolism, TCA cycle
Mdes000426	malic enzyme [Culex quinquefasciatus]	citric acid cycle, catalyzes the conversion of malate into oxaloacetate
Mdes000641	mitochondrial inner membrane protein OXA1L [Bactrocera cucurbitae]	energy metabolism, required for the insertion of integral membrane proteins into the mitochondrial inner membrane. Essential for the activity and assembly of cytochrome oxidase. Required for the correct biogenesis of ATP synthase and complex I in mitochondria
Mdes001278	mitochondrial succinate dehydrogenase cytochrome b subunit [Anopheles darlingi]	energy metabolism, ATP synthesis
Mdes012737	mitochondrial uncoupling protein [Anopheles darlingi]	energy metabolism, dissipates the proton gradient before it can be used to produce energy
Mdes001311	Na pump alpha subunit, isoform D [Drosophila melanogaster]	energy metabolism, ATP synthesis
Mdes012791	Na(+)/H(+) exchange regulatory cofactor NHE-RF2 [Zootermopsis nevadensis]	energy metabolism, ATP synthesis
Mdes010959	Na/K ATPase-like protein [Phlebotomus papatasi]	energy metabolism, ATP synthesis
Mdes004102	NAD kinase domain-containing protein 1, mitochondrial-like isoform X1 [Musca domestica]	energy metabolism, phosphorylates NAD to yield NADP
Mdes000639	NAD(P) transhydrogenase [Anopheles gambiae str. PEST]	energy metabolism, inter-convension of NADH and NADPH
Mdes003253	NADH dehydrogenase (ubiquinone) complex I, assembly factor 6 homolog [Ceratitis capitata]	energy metabolism, functions in the electron transfer chain
Mdes002631	NADH dehydrogenase [Culex quinquefasciatus]	energy metabolism, respiration chain
Mdes007725	NADH dehydrogenase [Culex quinquefasciatus]	energy metabolism, functions in the electron transfer chain
Mdes016027	NADH dehydrogenase [Salmonella enterica]	energy metabolism, functions in the electron transfer chain
Mdes005453	NADH dehydrogenase [ubiquinone] 1 alpha subcomplex assembly factor 5 [Bactrocera dorsalis]	energy metabolism, functions in the electron transfer chain
Mdes009957	NADH dehydrogenase [ubiquinone] 1 alpha subcomplex subunit 10, mitochondrial [Tribolium castaneum]	energy metabolism, respiration chain
Mdes011833	NADH dehydrogenase [ubiquinone] 1 alpha subcomplex subunit 12 [Bactrocera cucurbitae]	energy metabolism, functions in the electron transfer chain
Mdes004255	NADH dehydrogenase [ubiquinone] 1 alpha subcomplex subunit 5 [Tribolium castaneum]	energy metabolism, respiration chain
Mdes002630	NADH dehydrogenase [ubiquinone] 1 alpha subcomplex subunit 9, mitochondrial [Bactrocera cucurbitae]	energy metabolism, functions in the electron transfer chain
Mdes005959	NADH dehydrogenase [ubiquinone] 1 beta subcomplex subunit 11, mitochondrial-like isoform X1 [Musca domestica]	energy metabolism, functions in the electron transfer chain
Mdes011492	NADH dehydrogenase [ubiquinone] 1 beta subcomplex subunit 6 [Culex quinquefasciatus]	energy metabolism, functions in the electron transfer chain
Mdes004451	NADH dehydrogenase [ubiquinone] 1 beta subcomplex subunit 7 [Zootermopsis nevadensis]	energy metabolism, functions in the electron transfer chain
Mdes005669	NADH dehydrogenase [ubiquinone] 1 beta subcomplex subunit 8, mitochondrial [Zootermopsis nevadensis]	energy metabolism, functions in the electron transfer chain
Mdes002247	NADH dehydrogenase [ubiquinone] complex I, assembly factor 7 homolog isoform X1 [Ceratitis capitata]	energy metabolism, functions in the electron transfer chain
Mdes002567	NADH dehydrogenase [ubiquinone] iron-sulfur protein 2, mitochondrial-like [Ceratitis capitata]	energy metabolism, functions in the electron transfer chain
Mdes008486	NADH dehydrogenase [ubiquinone] iron-sulfur protein 6, mitochondrial [Bactrocera cucurbitae]	energy metabolism, functions in the electron transfer chain
Mdes002610	NADH dehydrogenase [ubiquinone] iron-sulfur protein 7, mitochondrial-like [Musca domestica]	energy metabolism, functions in the electron transfer chain
Mdes012056	NADH dehydrogenase flavoprotein 2, mitochondrial [Culex quinquefasciatus]	energy metabolism, functions in the electron transfer chain
Mdes010429	NADH dehydrogenase iron-sulfur protein 8, mitochondrial [Anopheles darlingi]	energy metabolism, respiration chain
Mdes015417	NADH dehydrogenase subunit 4 [Bradysia amoena]	energy metabolism, functions in the electron transfer chain
Mdes016033	NADH dehydrogenase subunit B [Pseudomonas]	energy metabolism, functions in the electron transfer chain
Mdes002812	NADH:ubiquinone dehydrogenase [Anopheles darlingi]	energy metabolism, functions in the electron transfer chain
Mdes006965	NADH:ubiquinone dehydrogenase, putative [Aedes aegypti]	energy metabolism, functions in the electron transfer chain
Mdes016759	NADH:ubiquinone oxidoreductase subunit M, partial [Pseudomonas sp. TJI-51]	energy metabolism, functions in the electron transfer chain
Mdes010152	NADH-cytochrome b5 reductase-like isoform X1 [Strongylocentrotus purpuratus]	energy metabolism, respiration chain
Mdes016034	NADH-quinone oxidoreductase subunit A [Pseudomonas]	energy metabolism, functions in the electron transfer chain
Mdes017306	NADH-quinone oxidoreductase subunit A [Pseudomonas]	energy metabolism, functions in the electron transfer chain
Mdes016578	NADH-quinone oxidoreductase subunit L, partial [Pseudomonas putida]	energy metabolism, functions in the electron transfer chain
Mdes015789	NADH-ubiquinone oxidoreductase 75 kDa subunit, mitochondrial [Bactrocera cucurbitae]	energy metabolism, functions in the electron transfer chain
Mdes015933	NADH-ubiquinone oxidoreductase 75 kDa subunit, mitochondrial [Bactrocera cucurbitae]	energy metabolism, functions in the electron transfer chain
Mdes004694	NADH-ubiquinone oxidoreductase flavoprotein 1 (ndufv1) [Anopheles darlingi]	energy metabolism, functions in the electron transfer chain
Mdes016906	NADP oxidoreductase [Pseudomonas sp. LAMO17WK12:I2]	energy metabolism, functions in the electron transfer chain
Mdes005030	NADP-dependent malic enzyme-like, partial [Musca domestica]	central metabolic pathway, links between glycolysis and citric acid cycle, generate NADPH for fatty acid biosynthesis
Mdes002552	NADPH oxidase [Anopheles gambiae]	electron transport, a voltage-gated proton channel that mediates the H+ currents of resting phagocytes and other tissues
Mdes011806	NADPH:adrenodoxin oxidoreductase, mitochondrial [Lucilia cuprina]	energy metabolism, serves as the first electron transfer protein in all the mitochondrial P450 systems
Mdes016909	NADPH-dependent FMN reductase [Pseudomonas]	alkanesulfonate catabolism, catalyzes an NADPH-dependent reduction of flavin mononucleotides, FAD, or riboflavin
Mdes005464	nicotinamide riboside kinase 1 [Culex quinquefasciatus]	metabolism, NAD biosynthesis, catalyzes the phosphorylation of nicotinamide riboside (NR) and nicotinic acid riboside (NaR) to form nicotinamide mononucleotide (NMN) and nicotinic acid mononucleotide (NaMN)
Mdes014451	nicotinate phosphoribosyltransferase isoform X2 [Ceratitis capitata]	metabolism, NAD biosynthesis, catalyzes the conversion of nicotinic acid (NA) to NA mononucleotide (NaMN)
Mdes004687	nucleoside diphosphate-linked moiety X motif 19 [Culex quinquefasciatus]	Coenzyme A metabolism, mediates the hydrolysis of a wide range of CoA esters
Mdes005821	omega-crystallin [Anopheles darlingi]	aldehyde metabolism, oxidizes aldehydes
Mdes004159	oxoglutarate dehydrogenase [Mayetiola destructor]	citric acid cycle, converts 2-oxoglutarate, coenzyme A and NAD(+) to succinyl-CoA, NADH and carbon dioxide
Mdes004009	pantothenate kinase [Aedes aegypti]	CoA biosynthesis, converts pantothenate to 4'-phosphopantothenate, also a role in the physiological regulation of the intracellular CoA concentration
Mdes003677	pantothenate kinase [Aedes aegypti]	CoA biosynthesis, converts pantothenate to 4'-phosphopantothenate, also a role in the physiological regulation of the intracellular CoA concentration
Mdes005222	pyridoxal-dependent decarboxylase domain-containing protein 1-like [Ceratitis capitata]	carboxylic acid metabolism, dehydrates carboxylic acid
Mdes015814	pyruvate dehydrogenase phosphatase regulatory subunit, mitochondrial [Orussus abietinus]	energy metabolism, regulates the production of acetyl-CoA biosynthesis from pyruvate
Mdes007432	quinone oxidoreductase [Anopheles darlingi]	energy production, pumps protons across the inner membrane of mitochondria
Mdes012261	quinone oxidoreductase [Anopheles darlingi]	energy production, pumps protons across the inner membrane of mitochondria
Mdes012533	riboflavin kinase [Stomoxys calcitrans]	Cofactor biosynthesis, catalyzes the phosphorylation of riboflavin (vitamin B2) to form flavin-mononucleotide (FMN), hence rate-limiting enzyme in the synthesis of FAD
Mdes006135	SCO1 homolog, mitochondrial [Bactrocera dorsalis]	energy metabolism, involved in synthesis of cytochrom c oxidase
Mdes016368	S-formylglutathione hydrolase [Pseudomonas sp. URMO17WK12:I11]	foraldehyde metabolism, involved in the detoxification of formaldehyde
Mdes007327	S-formylglutathione hydrolase, putative [Aedes aegypti]	foraldehyde metabolism, involved in the detoxification of formaldehyde
Mdes006273	succinate dehydrogenase [ubiquinone] cytochrome b small subunit, mitochondrial [Stomoxys calcitrans]	energy metabolism, involved in complex II of the mitochondrial electron transport chain
Mdes000023	succinate dehydrogenase A [Mayetiola destructor]	citric acid cycle, catalyzes the following reaction succinate + a quinone = fumarate + a quino
Mdes004154	succinate dehydrogenase assembly factor 2, mitochondrial [Drosophila virilis]	citric acid cycle, an essential role in the assembly of succinate dehydrogenase (SDH), an enzyme complex (also referred to as respiratory complex II) that is a component of both the tricarboxylic acid (TCA) cycle and the mitochondrial electron transport chain, and which couples the oxidation of succinate to fumarate with the reduction of ubiquinone (coenzyme Q) to ubiquino
Mdes005372	succinate dehydrogenase assembly factor 3 [Drosophila melanogaster]	citric acid cycle, an essential role in the assembly of succinate dehydrogenase (SDH), an enzyme complex (also referred to as respiratory complex II) that is a component of both the tricarboxylic acid (TCA) cycle and the mitochondrial electron transport chain, and which couples the oxidation of succinate to fumarate with the reduction of ubiquinone (coenzyme Q) to ubiquino
Mdes010335	succinate dehydrogenase assembly factor 4, mitochondrial [Anopheles darlingi]	ctric acid cycle, plays an essential role in the assembly of succinate dehydrogenase (SDH), an enzyme complex (also referred to as respiratory complex II) that is a component of both the tricarboxylic acid
Mdes002920	succinate dehydrogenase B, partial [Mayetiola destructor]	citric acid cycle, catalyzes the following reaction succinate + a quinone = fumarate + a quino
Mdes014584	succinate dehydrogenase B, partial [Mayetiola destructor]	citric acid cycle, catalyzes the following reaction succinate + a quinone = fumarate + a quino
Mdes016434	succinate dehydrogenase flavoprotein subunit [Pseudomonas fluorescens]	citric acid cycle, involved in complex II of the mitochondrial electron transport chain and is responsible for transferring electrons from succinate to ubiquinone
Mdes003652	succinyl-CoA synthetase alpha [Mayetiola destructor]	citric acid cycle, catalyzes the ATP-dependent ligation of succinate and CoA to form succinyl-CoA
Mdes015086	succinyl-CoA synthetase beta [Pseudomonas sp. CF149]	citric acid cycle, catalyzes the ATP-dependent ligation of succinate and CoA to form succinyl-CoA
Mdes000456	succinyl-CoA synthetase beta chain [Anopheles darlingi]	citric acid cycle, catalyzes the ATP-dependent ligation of succinate and CoA to form succinyl-CoA
Mdes015087	succinyl-CoA synthetase subunit alpha, partial [Pseudomonas aeruginosa]	citric acid cycle, catalyzes the ATP-dependent ligation of succinate and CoA to form succinyl-CoA
Mdes013769	succinyl-CoA sythetase beta [Mayetiola destructor]	citric acid cycle, catalyzes the ATP-dependent ligation of succinate and CoA to form succinyl-CoA
Mdes000933	succinyl-CoA:3-ketoacid-coenzyme a transferase [Anopheles darlingi]	ketone metabolism, linked with TCA cycle
Mdes014162	sulfite oxidase, mitochondrial [Musca domestica]	sulfur metabolism which is part of energy metabolism
Mdes014163	sulfite oxidase, mitochondrial [Musca domestica]	sulfur metabolism which is part of energy metabolism
Mdes012370	thymidine kinase [Anopheles gambiae str. PEST]	synthesis of TMP, plays a key function in the synthesis of DNA and thereby in cell division
Mdes002989	thymidylate kinase [Culex quinquefasciatus]	synthesis of dTDP, catalyzes the conversion of dTMP to dTDP
Mdes006781	thymidylate synthase [Culex quinquefasciatus]	synthesis of dTMP, converts 5,10-methylenetetrahydrofolate and dUMP to dihydrofolate and dTMP
Mdes003089	ubiquinol-cytochrome C reductase [Wolbachia]	required for the assembly of the ubiquinol-cytochrome c reductase complex (mitochondrial respiratory chain complex III or cytochrome b-c1 complex)
Mdes013663	ubiquinone biosynthesis monooxygenase COQ6 [Lucilia cuprina]	Cofactor biosynthesis, FAD-dependent monooxygenase required for the C5-ring hydroxylation during ubiquinone biosynthesis
Mdes001452	ubiquinone biosynthesis protein [Aedes aegypti]	ubiquinone/menaquinone biosynthesis
Mdes010037	ubiquinone biosynthesis protein COQ9, mitochondrial [Anopheles darlingi]	ubiquinone/menaquinone biosynthesis
Mdes016603	ubiquinone/menaquinone biosynthesis methyltransferase ubiE [Pseudomonas putida] methyltransferase ubiE [Pseudomonas putida S610]	ubiquinone/menaquinone biosynthesis
Mdes002389	UMP-CMP kinase-like [Saccoglossus kowalevskii]	UDP/(d)CDP biosynthesis, catalyzes the phosphorylation of pyrimidine nucleoside monophosphates at the expense of ATP
Mdes004034	vacuolar ATP synthase subunit C [Culex quinquefasciatus]	ATP production
Mdes006625	vacuolar ATP synthase subunit g [Anopheles darlingi]	ATP production
Mdes001401	vacuolar proton ATPase [Culex quinquefasciatus]	ATP production
Mdes002176	V-type proton ATPase subunit D 1 [Bactrocera cucurbitae]	ATP hydrolysis, providing energy for ion transport
Mdes002217	V-type proton ATPase subunit E [Bactrocera dorsalis]	ATP hydrolysis, providing energy for ion transport
Mdes004289	zinc-type alcohol dehydrogenase-like protein [Zootermopsis nevadensis]	alcohol metabolism, converts an alcohol to an aldehyde or ketone
		carbohydrate metabolism and glycolysis
Mdes000028	1,4-alpha-glucan-branching enzyme [Ceratitis capitata]	carbohydrate metabolism, transfers a segment of a (1->4)-alpha-D-glucan chain to a primary hydroxy group in a similar glucan chain
Mdes003768	1,5-anhydro-D-fructose reductase-like [Anopheles sinensis]	sugar metabolism, catalyzes the NADPH-specific reduction of 1,5-anhydro-D-fructose to 1,5-anhydro-D-mannitol
Mdes006874	2-hydroxyacylsphingosine 1-beta-galactosyltransferase-like [Anopheles sinensis]	clucuronidation, involved in the conjugation and subsequent limination of potentially toxic xenobiotics and endogenous compounds
Mdes016287	2-ketogluconate reductase [Pseudomonas sp. URMO17WK12:I11]	gluconate utilization, converts D-gluconate to 2-dehydro-D-gluconate
Mdes014169	6-phosphofructo-2-kinase/fructose-2,6-bisphosphatase-like isoform X2 [Bombyx mori]	carbohydrate metabolism, synthesis and degradation of fructose 2,6-bisphosphate
Mdes007910	6-phosphofructokinase [Mayetiola destructor]	carbohydrate metabolism, catalyzes the phosphorylation of D-fructose 6-phosphate to fructose 1,6-bisphosphate by ATP, the first committing step of glycolysis
Mdes002079	6-phosphogluconate dehydrogenase, decarboxylating [Bactrocera cucurbitae]	sugar metabolism, atalyzes the oxidative decarboxylation of 6-phosphogluconate to ribulose 5-phosphate and CO2, with concomitant reduction of NADP to NADPH
Mdes002341	6-phosphogluconolactonase-like [Ceratitis capitata]	cabohydrate metabolism, hydrolizes 6-phosphogluconolactone to 6-phosphogluconate
Mdes010040	aldose reductase-like [Bombus impatiens]	reduction, catalyzes the NADPH-dependent reduction of a wide variety of carbonyl-containing compounds to their corresponding alcohols with a broad range of catalytic efficiencies
Mdes000927	aldose reductase-like [Musca domestica]	reduction, catalyzes the NADPH-dependent reduction of a wide variety of carbonyl-containing compounds to their corresponding alcohols with a broad range of catalytic efficiencies
Mdes004204	aldose-1-epimerase [Aedes aegypti]	galactose metabolism, converts alpha-aldose to the beta-anomer
Mdes014767	alpha-amylase [Aedes aegypti]	carbohydrate metabolism, starch hydrolysis
Mdes014920	alpha-amylase [Aedes aegypti]	carbohydrate metabolism, starch hydrolysis
Mdes009774	alpha-amylase [Aedes aegypti]	carbohydrate metabolism, starch hydrolysis
Mdes011835	alpha-amylase [Aedes aegypti]	carbohydrate metabolism, starch hydrolysis
Mdes011181	alpha-amylase 3-like [Bactrocera oleae]	carboyhdrate metabolism, starch degradation
Mdes009773	alpha-amylase, partial [Mayetiola destructor]	carbohydrate metabolism, starch hydrolysis
Mdes015120	alpha-amylase, partial [Mayetiola destructor]	carbohydrate metabolism, starch hydrolysis
Mdes014899	alpha-galactosidase/alpha-n-acetylgalactosaminidase [Aedes aegypti]	carbohydrate catabolism, removes terminal alpha-N-acetylgalactosamine residues from glycolipids and glycopeptides
Mdes007633	alpha-glucosidase [Drosophila sechellia]	carbohydrate metabolism, breaks down starch and disaccharides to glucose
Mdes009786	Alpha-glucosidase, partial [Cerapachys biroi]	carbohydrate metabolism, breaks down starch and disaccharides to glucose
Mdes016151	alpha-L-iduronidase isoform X2 [Stomoxys calcitrans]	carbohydrate metabolism, hydrolysis of unsulfated alpha-L-iduronosidic linkages in dermatan sulfate
Mdes006592	alpha-N-acetyl glucosaminidase [Culex quinquefasciatus]	carbohydrate catabolism, removes terminal alpha-N-acetylgalactosamine residues from glycolipids and glycopeptides
Mdes017168	alpha-N-acetylgalactosaminidase [Anopheles darlingi]	carbohydrate catabolism, removes terminal alpha-N-acetylgalactosamine residues from glycolipids and glycopeptides
Mdes015673	alpha-N-acetylgalactosaminidase [Microplitis demolitor]	carbohydrate catabolism, removes terminal alpha-N-acetylgalactosamine residues from glycolipids and glycopeptides
Mdes008719	alpha-N-acetylgalactosaminidase [Musca domestica]	carbohydrate catabolism, removes terminal alpha-N-acetylgalactosamine residues from glycolipids and glycopeptides
Mdes007151	alpha-N-acetylgalactosaminidase-like isoform X1 [Musca domestica]	carbohydrate catabolism, removes terminal alpha-N-acetylgalactosamine residues from glycolipids and glycopeptides
Mdes008285	beta-1,3-glucanase [Aedes aegypti]	carbohydrate metabolism, dydrolyzes glucans
Mdes001307	beta-galactosidase [Drosophila melanogaster]	cabohydrate metabolism, cleaves beta-linked terminal galactosyl residues from gangliosides, glycoproteins, and glycosaminoglycans
Mdes012844	beta-galactosidase-like [Musca domestica]	carbohydrate metabolism, lays an important role in the degradation of dermatan and keratan sulfates
Mdes005347	beta-glucuronidase-like [Musca domestica]	carbohydrate metabolism, lays an important role in the degradation of dermatan and keratan sulfates
Mdes014755	beta-glucuronidase-like [Musca domestica]	carbohydrate metabolism, lays an important role in the degradation of dermatan and keratan sulfates
Mdes004884	bifunctional heparan sulfate N-deacetylase/N-sulfotransferase [Bactrocera cucurbitae]	glycan metabolism, catalyzes both the N-deacetylation and the N-sulfation of glucosamine of the glycosaminoglycan in heparan sulfate
Mdes003974	brain chitinase and chia [Anopheles darlingi]	carbohydrate metabolism, hydrolyze chitin
Mdes003440	carbohydrate sulfotransferase 4 [Ceratitis capitata]	carbohydrate metabolism
Mdes011646	carbonic anhydrase 2 [Bactrocera oleae]	carbon utilization, reversible hydration of carbon dioxide
Mdes005472	carbonic anhydrase 4 [Anopheles gambiae]	carbon utilization, reversible hydration of carbon dioxide
Mdes001216	chitinase-like protein Idgf4-like [Musca domestica]	carbohydrate metabolism, enzymes that degrade chitin, a long-chain polymer of a N-acetylglucosamine
Mdes006744	chondroitin synthase-like protein [Drosophila melanogaster]	carbohydrate metabolism, chondroitin biosynthesis
Mdes011851	dihydrolipoyl transacetylase, partial [Mayetiola destructor]	glycolysis, an enzyme component of the multienzyme pyruvate dehydrogenase complex that produces acetyl CoA from pyruvate
Mdes017246	dihydroxyacetone kinase [Pseudomonas mediterranea CFBP 5447]	carbohydrate metabolism, phosphorylates dihydroxyacetone, and also catalyzes the formation of riboflavin 4',5'-phosphate
Mdes016710	dTDP-glucose 4,6-dehydratase [Pantoea dispersa]	lipopolysaccharide synthesis, catalyzes the dehydration of dTDP-D-glucose to form dTDP-6-deoxy-D-xylo-4-hexulose via a three-step process involving oxidation, dehydration and reduction
Mdes016621	dTDP-glucose 4,6-dehydratase [Pseudomonas chlororaphis]	lipopolysaccharide synthesis, catalyzes the dehydration of dTDP-D-glucose to form dTDP-6-deoxy-D-xylo-4-hexulose via a three-step process involving oxidation, dehydration and reduction
Mdes016562	dTDP-glucose 4,6-dehydratase [Pseudomonas putida]	lipopolysaccharide synthesis, catalyzes the dehydration of dTDP-D-glucose to form dTDP-6-deoxy-D-xylo-4-hexulose via a three-step process involving oxidation, dehydration and reduction
Mdes002671	ef-hand protein nucb1 [Aedes aegypti]	carbohydrate metabolism, specific function unknown
Mdes012210	enolase [Mayetiola destructor]	glycolysis, converts 2-phospho-D-glycerate to phosphoenolpyruvate
Mdes009175	eoxyribose-phosphate aldolase [Culex quinquefasciatus]	carbohydrate metabolism, catalyzes a reversible aldol reaction between acetaldehyde and D-glyceraldehyde 3-phosphate to generate 2-deoxy-D-ribose 5-phosphate
Mdes009905	exostosin-3 [Stomoxys calcitrans]	carbohydrate metabolism, involved in the pathway heparan sulfate biosynthesis
Mdes009967	family 31 glucosidase KIAA1161 isoform X1 [Bactrocera dorsalis] gi|751793275|ref|XP_011206314.1| PREDICTED: uncharacterized family 31 glucosidase KIAA1161 isoform X1 [Bactrocera dorsalis] gi|751793277|ref|XP_011206315.1| PREDICTED: uncharacterized family 31 glucosidase KIAA1161 isoform X1 [Bactrocera dorsalis] gi|751793279|ref|XP_011206316.1| PREDICTED: uncharacterized family 31 glucosidase KIAA1…	carbohydrate metabolism, hydrolyzes O-glycosyl compounds
Mdes016932	fructose-1,6-bisphosphatase [Pseudomonas]	gluconeogenesis, catalyzes the hydrolysis of fructose 1,6-bisphosphate to fructose 6-phosphate in the presence of divalent cations
Mdes012345	fructose-bisphosphate aldolase [Mayetiola destructor]	glycolysis, converts D-fructose 1,6-bisphosphate to glycerone phosphate and D-glyceraldehyde 3-phosphate
Mdes001797	galactokinase [Aedes aegypti]	galactose metabolism, converts alpha-D-galactose to alpha-D-galactose 1-phosphate
Mdes002591	galactokinase [Culex quinquefasciatus]	galactose metabolism, converts alpha-D-galactose to alpha-D-galactose 1-phosphate
Mdes009730	galactose-1-phosphate uridylyltransferase-like [Musca domestica]	galactose metabolism, converts D-galactose 1-phosphate to UDP-alpha-D-galactose
Mdes011797	GDP-D-glucose phosphorylase 1-like [Bombyx mori]	glucose metabolism, converts GDP-alpha-D-glucose to alpha-D-glucose 1-phosphate
Mdes017354	gluconate 2-dehydrogenase [Pseudomonas fulva]	gluconate utilization, catalyzes the conversion of D-gluconate to 2-dehydro-D-gluconate
Mdes012970	glucosamine-6-phosphate isomerase [Culex quinquefasciatus]	carbohydrate metabolsim, converts Alpha-D-glucosamine 6-phosphate to D-fructose 6-phosphate
Mdes002795	glucose 1-dehydrogenase 2 [Culex quinquefasciatus]	carbohydrate metabolism, converts Beta-D-glucose to D-glucono-1,5-lactone
Mdes007055	glucose dehydrogenase [Aedes aegypti]	carbohydrate metabolism, converts ?-D-glucose to D-glucono-?-lactone
Mdes007088	glucose dehydrogenase [Aedes aegypti]	carbohydrate metabolism, converts ?-D-glucose to D-glucono-?-lactone
Mdes014013	glucose dehydrogenase [Aedes aegypti]	carbohydrate metabolism, converts ?-D-glucose to D-glucono-?-lactone
Mdes003758	glucose dehydrogenase [Anopheles gambiae str. PEST]	carbohydrate metabolism, converts ?-D-glucose to D-glucono-?-lactone
Mdes003759	glucose dehydrogenase [Anopheles gambiae str. PEST]	carbohydrate metabolism, converts ?-D-glucose to D-glucono-?-lactone
Mdes012349	glucose dehydrogenase [Anopheles gambiae str. PEST]	carbohydrate metabolism, converts ?-D-glucose to D-glucono-?-lactone
Mdes003711	glucose dehydrogenase [Anopheles sinensis]	carbohydrate metabolism, converts ?-D-glucose to D-glucono-?-lactone
Mdes013731	glucose dehydrogenase [Anopheles sinensis]	carbohydrate metabolism, converts ?-D-glucose to D-glucono-?-lactone
Mdes001726	glucose dehydrogenase [FAD, quinone] [Bactrocera cucurbitae]	carbohydrate metabolism, glucose metabolism
Mdes010450	glucose dehydrogenase [FAD, quinone] [Bactrocera dorsalis]	carbohydrate metabolism, converts ?-D-glucose to D-glucono-?-lactone
Mdes016458	glucose dehydrogenase [FAD, quinone] [Bactrocera dorsalis]	carbohydrate metabolism, converts ?-D-glucose to D-glucono-?-lactone
Mdes001727	glucose dehydrogenase [FAD, quinone] [Bactrocera oleae]	carbohydrate metabolism, glucose metabolism
Mdes010451	glucose dehydrogenase [FAD, quinone] [Ceratitis capitata]	carbohydrate metabolism, glucose metabolism
Mdes008906	glucose dehydrogenase [FAD, quinone] [Copidosoma floridanum]	carbohydrate metabolism, glucose metabolism
Mdes010447	glucose dehydrogenase [FAD, quinone] [Lucilia cuprina]	carbohydrate metabolism, glucose metabolism
Mdes016958	glucose-1-dehydrogenase [Pseudomonas sp. SHC52]	oxidation of sugars, converts beta-D-glucose to D-glucono-1,5-lactose
Mdes005389	glucose-6-phosphatase [Aedes aegypti]	carbohydrate metabolism, hydrolyzes glucose-6-phosphate to glucose
Mdes016343	glucose-6-phosphate 1-dehydrogenase [Acromyrmex echinatior]	carbohydrate metabolism, catalyzes the rate-limiting step of the oxidative pentose-phosphate pathway
Mdes012061	glucose-6-phosphate 1-dehydrogenase-like isoform X1 [Diaphorina citri]	carbohydrate metabolism, catalyzes the rate-limiting step of the oxidative pentose-phosphate pathway
Mdes004686	glucose-6-phosphate 1-epimerase [Bactrocera cucurbitae]	carbohydrate metabolism, catalyzes the interconversion between the alpha and beta anomers from at least three hexose 6-phosphate sugars (Glc6P, Gal6P, and Man6P)
Mdes015149	glucose-6-phosphate dehydrogenase [Pseudomonas putida]	carbobohydrate metabolism, catalyzes the rate-limiting step of the oxidative pentose-phosphate pathway and converts D-glucose 6-phosphate to 6-phospho-D-glucono-1,5-lactone
Mdes009755	glucose-6-phosphate isomerase [Mayetiola destructor]	glycolysis, converts D-glucose 6-phosphate to D-fructose 6-phosphate
Mdes016704	glucose-6-phosphate isomerase [Pseudomonas fulva]	glycolysis, converts D-glucose 6-phosphate to D-fructose 6-phosphate
Mdes014298	glucosidase ii beta subunit [Aedes aegypti]	glycan metabolism, sequentially removes the two innermost glucose residues from the glycan
Mdes002054	glucosylceramidase [Anopheles darlingi]	carbohydrate metabolism, converts D-glucosyl-N-acylsphingosine to D-glucose + N-acylsphingosine
Mdes007645	glyceraldehyde 3-phosphate dehydrogenase, partial [Mayetiola destructor]	glycolysis, converts D-glyceraldehyde 3-phosphate to 3-phospho-D-glyceroyl phosphate
Mdes016412	glyceraldehyde-3-phosphate dehydrogenase [Pseudomonas]	glycolysis, converts D-glyceraldehyde 3-phosphate to 3-phospho-D-glyceroyl phosphate
Mdes004702	glycerate kinase-like [Musca domestica]	glycolysis and citrate acid cycle, converts glycerate to 3-phosphate-D-glycerate
Mdes003650	glycogen [starch] synthase isoform X1 [Musca domestica]	carbohydrate metabolism, glycogen synthesis
Mdes010894	glycogen debranching enzyme [Bactrocera cucurbitae]	glycogen metabolism, transfers a segment of a (1->4)-alpha-D-glucan to a new position in an acceptor to generate a new branch
Mdes005027	glycogen phosphorylase [Anopheles darlingi]	carbohydrate metabolism, glycogen degradation
Mdes012418	glycogen phosphorylase [Lucilia cuprina]	carbohydrate metabolism, glycogen degradation
Mdes011456	glycogenin-1-like isoform X2 [Apis dorsata]	carbohydrate metabolism, glycogen synthesis
Mdes009894	glycoside hydrolase [Bacillus sp. J37]	carbohydrate metabolism, hydrolyzing O-glycosyl compounds
Mdes007868	glycoside hydrolase [Paenibacillus riograndensis]	carbohydrate metabolism, hydrolyzing O-glycosyl compounds
Mdes001121	glycosyl hydrolase family 32 [Sunxiuqinia dokdonensis]	carbohydrate metabolism, hydrolyzing O-glycosyl compounds
Mdes005602	glycosyltransferase [Aedes aegypti]	glycosylation
Mdes006922	glycosyltransferase [Ceratitis capitata]	glycosylation
Mdes010554	glyoxylase [Aedes aegypti]	metabolism, carbohydrate metabolism
Mdes012755	gus, isoform A [Drosophila yakuba]	carbohydrate metabolism, hydrolyzing O-glycosyl compounds
Mdes006184	heparan n-sulfatase [Anopheles darlingi]	carbohydrate metabolism, heparan sulfate proteoglycan metabolic process
Mdes005164	heparan sulfate 2-o-sulfotransferase [Anopheles darlingi]	carbohydrate metabolism, catalyzes the transfer of sulfate to the C2-position of selected hexuronic acid residues within the maturing heparan sulfate (HS). 2-O-sulfation within HS, particularly of iduronate residues, is essential for HS to participate in a variety of high-affinity ligand-binding interactions and signaling processes
Mdes003991	heparan sulfate 2-O-sulfotransferase pipe-like [Bombyx mori]	carbohydrate metabolism, catalyzes the transfer of sulfate to the C2-position of selected hexuronic acid residues within the maturing heparan sulfate
Mdes004109	heparan sulfate C5-epimerase, isoform A [Drosophila melanogaster]	carhydrate metabolism, involved in the pathway heparin biosynthesis, which is part of Glycan metabolism
Mdes011538	heparan-alpha-glucosaminide N-acetyltransferase-like [Musca domestica]	carbohydrate metabolism, acetylates the non-reducing terminal alpha-glucosamine residue of intralysosomal heparin or heparan sulfate, converting it into a substrate for luminal alpha-N-acetyl glucosaminidase
Mdes005757	heparan-sulfate 6-O-sulfotransferase 2 isoform X2 [Bactrocera cucurbitae]	carbohydrate metabolism, 6-O-sulfation enzyme which catalyzes the transfer of sulfate from 3'-phosphoadenosine 5'-phosphosulfate (PAPS) to position 6 of the N-sulfoglucosamine residue (GlcNS) of heparan sulfate
Mdes009091	hexokinase [Mayetiola destructor]	glycolysis, convert hexose to hexose 6-phosphate
Mdes008256	hyaluronidase-like [Trichogramma pretiosum]	carbohydrate metabolism, degrades hyaluronan to smaller oligosaccharide fragments
Mdes002741	iduronate 2-sulfatase [Culex quinquefasciatus]	carbohydrate metabolism, required for degradation of heparan sulfate and dermatan sulfate
Mdes005921	inositol hexakisphosphate kinase 1 [Ceratosolen solmsi marchali]	metabolism, inositol phosphate metabolism, converts inositol hexakisphosphate (InsP6) to diphosphoinositol pentakisphosphate (InsP7/PP-InsP5). Converts 1,3,4,5,6-pentakisphosphate (InsP5) to PP-InsP4
Mdes003141	laccase-like protein [Drosophila grimshawi]	carbohydrate metabolism, hydrolyzing lactose into D-galactose and D-glucose
Mdes006147	lactase-phlorizin hydrolase-like [Diaphorina citri]	carbohydrate metabolism, hydrolyzing lactose into D-galactose and D-glucose
Mdes008288	lactoylglutathione lyase-like [Musca domestica]	carbohydrate metabolism, catalyzes the conversion of hemimercaptal, formed from methylglyoxal and glutathione, to S-lactoylglutathione
Mdes015104	levanase [Bacillus mojavensis]	carbohydrate metabolism, hydrolyzing levan
Mdes014567	levanase [Bacillus sonorensis]	carbohydrate metabolism, hydrolyzing levan
Mdes007875	levanase [Bacillus sp. BSC154]	carbohydrate metabolism, hydrolyzing levan
Mdes007874	levanase [Bacillus subtilis]	carbohydrate metabolism, hydrolyzing levan
Mdes014566	levanase [Clostridium acetobutylicum]	carbohydrate metabolism, hydrolyzing levan
Mdes007867	levanase [Flexithrix dorotheae]	carbohydrate metabolism, hydrolyzing levan
Mdes015670	levanase [Flexithrix dorotheae]	carbohydrate metabolism, hydrolyzing levan
Mdes008151	L-galactose dehydrogenase-like [Bactrocera cucurbitae]	carbohydrate metabolism, catalyzes the oxidation of L-galactose to L-galactono-1,4-lactone in the presence of NAD+
Mdes007969	L-xylulose reductase-like [Ceratitis capitata]	carbohydrate metabolism, catalyzes the NADPH-dependent reduction of several pentoses, tetroses, trioses, alpha-dicarbonyl compounds and L-xylulose
Mdes007970	L-xylulose reductase-like isoform X2 [Solenopsis invicta]	carbohydrate metabolism, atalyzes the NADPH-dependent reduction of several pentoses, tetroses, trioses, alpha-dicarbonyl compounds and L-xylulose
Mdes015780	maltase 1 [Lasius niger]	sugar metabolism, converts maltose to glucoses
Mdes015078	maltase A1 [Bactrocera cucurbitae]	sugar metabolism, converts maltose to glucoses
Mdes000216	maltase A1 [Drosophila mojavensis]	sugar metabolism, converts maltose to glucoses
Mdes017243	maltase H-like [Musca domestica]	sugar metabolism, converts maltose to glucoses
Mdes016203	maltose O-acetyltransferase [Listeria cornellensis FSL F6-969]	sugar metabolism, acelates maltose and other simple sugars
Mdes015398	maltose phosphorylase [Aedes aegypti]	sugar metabolism, converts maltose to glucoses
Mdes005783	mannose-1-phosphate guanyltransferase [Anopheles darlingi]	colanic acid biosynthesis, is involved in the biosynthesis of the capsular polyccharide colanic acid
Mdes013835	mannose-1-phosphate guanyltransferase alpha-A-like [Musca domestica]	colanic acid biosynthesis, is involved in the biosynthesis of the capsular polyccharide colanic acid
Mdes012122	mannosyl-oligosaccharide glucosidase [Bactrocera cucurbitae]	carbohydrate metabolism, exohydrolysis of the non-reducing terminal glucose residues in the mannosyl-oligosaccharide Glc3Man9GlcNAc2
Mdes003873	Mipp1 [Drosophila busckii]	sugar metabolism, glucose catabolic process, acts as a phosphoinositide 5- and phosphoinositide 6-phosphatase and regulates cellular levels of inositol pentakisphosphate (InsP5) and inositol hexakisphosphate (InsP6) (By similarity). Also acts as a 2,3-bisphosphoglycerate 3-phosphatase, by mediating the dephosphorylation of 2,3-bisphosphoglycerate (2,3-BPG) to produce phospho-D-glycerate without f…
Mdes002783	multiple inositol polyphosphate phosphatase [Aedes aegypti]	carbohydrate metabolism, regulates cellular levels of inositol pentakisphosphate (InsP5) and inositol hexakisphosphate (InsP6)
Mdes003280	multiple inositol polyphosphate phosphatase 1-like [Megachile rotundata]	carbohydrate metabolism, regulates cellular levels of inositol pentakisphosphate (InsP5) and inositol hexakisphosphate (InsP6)
Mdes003843	N-acetyl lactosaminide beta-1,3-N-acetyl glucosaminyl transferase [Culex quinquefasciatus]	carbohydrate metabolism, synthesis of paucimannose N-glycans
Mdes014381	N-acetyl neuraminate lyase (amino sugar metabolism) [Anopheles sinensis]	carbohydrate metabolism, catalyzes the cleavage of N-acetylneuraminic acid (sialic acid) to form pyruvate and N-acetylmannosamine via a Schiff base intermediate
Mdes006969	N-acetyl neuraminate lyase [Culex quinquefasciatus]	carbohydrate metabolism, catalyzes the cleavage of N-acetylneuraminic acid (sialic acid) to form pyruvate and N-acetylmannosamine via a Schiff base intermediate
Mdes015609	N-acetyl-D-glucosamine kinase-like isoform X1 [Ceratitis capitata]	carbohydrate metabolism, converts N-acetylglucosamine into N-acetylglucosamine-6-phosphate
Mdes014222	N-acetylglucosamine-6-phosphate deacetylase [Anopheles darlingi]	metabolism of N-acetyl-D-glucosamine, catalyzes the first cytoplasmic reaction in the metabolism of N-acetyl-D-glucosamine
Mdes005662	N-acylneuraminate cytidylyltransferase [Bactrocera cucurbitae]	lipopolysaccharide biosynthesis, catalyzes the activation of N-acetylneuraminic acid (NeuNAc) to cytidine 5'-monophosphate N-acetylneuraminic acid (CMP-NeuNAc), a substrate required for the addition of sialic acid
Mdes000764	NAD dependent epimerase/dehydratase [Anopheles darlingi]	carbohydrate metabolism, catalyzes inter-conversion of substrate sugars for metabolism
Mdes002454	NADP-dependent mannitol dehydrogenase [Acromyrmex echinatior]	sugar metabolism, converts mannitol to fructose
Mdes003408	neutral alpha-glucosidase AB-like isoform X1 [Musca domestica]	glycan metabolism, cleaves sequentially the two innermost alpha-1,3-linked glucose residues from oligosaccharide proecursor of immature glycoproteins
Mdes005488	phosphoenolpyruvate carboxykinase [GTP]-like [Musca domestica]	gluconeogenesis, catalyzing the conversion of oxaloacetate to phosphoenolpyruvate
Mdes006341	phosphoenolpyruvate synthase-like, partial [Bombus terrestris]	gluconeogenesis, converting pyruvate into phosphoenolpyruvate
Mdes014263	phosphoglucomutase [Aedes aegypti]	carbohydrate metabolism, involved in synthesis and breakdown of glucose
Mdes002503	phosphoglucomutase-like isoform X1 [Musca domestica]	carbohydrate metabolism, involved in synthesis and breakdown of glucose
Mdes012717	phosphoglycerate kinase [Mayetiola destructor]	glycolysis, converts 3-phospho-D-glycerate to 3-phospho-D-glyceroyl phosphate
Mdes016337	phosphoglycerate kinase [Pseudomonas sp. R62]	glycolysis, converts 3-phospho-D-glycerate to 3-phospho-D-glyceroyl phosphate
Mdes002470	phosphoglycerate mutase, partial [Mayetiola destructor]	glycolysis, catalyzes the interconvension of 3- and 2-phosphoglycerate and 2,3-bisphosphoglycerate
Mdes016424	phosphopyruvate hydratase [Pseudomonas putida group]	glycolysis, catalyzes the reversible conversion of 2-phosphoglycerate into phosphoenolpyruvate
Mdes010243	phosphorylase b kinase gamma catalytic chain, skeletal muscle/heart isoform isoform X3 [Bactrocera oleae]	metabolism, glycogen synthesis
Mdes005183	phosphorylase b kinase regulatory subunit alpha isoform X6 [Bactrocera cucurbitae]	carbohydrate metabolism, glycan biosynthesis
Mdes011481	phosphorylase b kinase regulatory subunit beta isoform X4 [Musca domestica]	metabolism, glycogen metabolism, glycan biosynthesis, catalyzes the phosphorylation of serine in certain substrates, including troponin I
Mdes014688	phosphorylase b kinase regulatory subunit beta-like isoform X4 [Musca domestica]	carbohydrate metabolism, glycan biosynthesis
Mdes001684	PQ-loop repeat-containing protein 3 [Stomoxys calcitrans]	carbohydrate metabolism, dolichol-linked oligosaccharide biosynthetic process
Mdes016588	pyruvate carboxylase subunit A, partial [Pseudomonas agarici]	carbohydrate biosynthesis, synthesizing oxaloacetate
Mdes010574	pyruvate carboxylase, mitochondrial isoform X1 [Stomoxys calcitrans]	carbohydrate metabolism, plays a crucial role in gluconeogenesis and lipogenesis
Mdes004387	pyruvate dehydrogenase [Aedes aegypti]	glycolysis, convert pyruvate into acetyl-CoA
Mdes016118	pyruvate dehydrogenase [Culex quinquefasciatus]	glycolysis, convert pyruvate into acetyl-CoA
Mdes010799	pyruvate dehydrogenase alpha [Mayetiola destructor]	glycolysis, convert pyruvate into acetyl-CoA
Mdes014624	pyruvate dehydrogenase E1 component subunit alpha [Culex quinquefasciatus]	glycolysis, convert pyruvate into acetyl-CoA
Mdes000918	pyruvate dehydrogenase E1 component subunit alpha, somatic form, mitochondrial [Cerapachys biroi]	glycolysis
Mdes016608	pyruvate dehydrogenase phosphatase regulatory subunit, mitochondrial [Bactrocera dorsalis]	glycolysis, activates pyruvate dehydrogenase
Mdes016179	pyruvate dehydrogenase phosphatase regulatory subunit, mitochondrial [Camponotus floridanus]	glycolysis, activates pyruvate dehydrogenase
Mdes000585	pyruvate kinase [Mayetiola destructor]	glycolysis, catalyzes the transfer of a phosphate group from phosphoenolpyruvate (PEP) to ADP, yielding one molecule of pyruvate and one molecule of ATP
Mdes016324	pyruvate kinase [Pseudomonas mediterranea CFBP 5447]	glycolysis, catalyzes the transfer of a phosphate group from phosphoenolpyruvate (PEP) to ADP, yielding one molecule of pyruvate and one molecule of ATP
Mdes015920	regucalcin [Anopheles sinensis]	carbohydrate metabolism, gluconolactonase with low activity towards other sugar lactones, including gulonolactone and galactonolactone
Mdes001287	regucalcin-like isoform X1 [Ceratitis capitata]	carbohydrate metabolism, gluconolactonase with low activity towards other sugar lactones, including gulonolactone and galactonolactone
Mdes008199	ribitol kinase [Aedes aegypti]	sugar metabolism
Mdes009928	ribokinase [Anopheles darlingi]	ribose degradation, produces of ribose 5-phosphate
Mdes013095	ribose-5-phosphate isomerase-like [Musca domestica]	metabolism of five carbon sugars, converts D-ribose 5-phosphate to D-ribulose 5-phosphate and vice versa
Mdes016720	ribulokinase [Pantoea dispersa]	arabinose catabolism, biosynthesizing ribulose 5-phosphate from ribulose
Mdes011343	ribulose-5-phosphate-3-epimerase [Aedes aegypti]	sugar metabolism, catalyzes the reversible epimerization of D-ribulose 5-phosphate to D-xylulose 5-phosphate
Mdes015186	Serp4 [Glossina morsitans morsitans]	carbohydrate metabolism, chitinase activity
Mdes007435	short-chain dehydrogenase [Aedes aegypti]	carbohydrate metabolism, hydrolysis of various substrates
Mdes010391	short-chain dehydrogenase [Aedes aegypti]	carbohydrate metabolism, hydrolysis of various substrates
Mdes002437	short-chain dehydrogenase [Aedes aegypti]	carbohydrate metabolism, hydrolysis of various substrates
Mdes014998	short-chain dehydrogenase [Aedes aegypti]	carbohydrate metabolism, hydrolysis of various substrates
Mdes014264	short-chain dehydrogenase [Aedes aegypti]	carbohydrate metabolism, hydrolysis of various substrates
Mdes005762	short-chain dehydrogenase [Anopheles darlingi]	carbohydrate metabolism, hydrolysis of various substrates
Mdes005316	short-chain dehydrogenase [Mayetiola destructor]	carbohydrate metabolism, hydrolysis of various substrates
Mdes013597	short-chain dehydrogenase [Mayetiola destructor]	carbohydrate metabolism, hydrolysis of various substrates
Mdes016726	short-chain dehydrogenase [Pseudomonas corrugata]	carbohydrate metabolism, hydrolysis of various substrates
Mdes006163	short-chain specific acyl-CoA dehydrogenase, mitochondrial [Zootermopsis nevadensis]	carbohydrate metabolism, hydrolysis of various substrates
Mdes004590	sialic acid synthase-like [Ceratitis capitata]	lipopolysaccharide biosynthesis, produces N-acetylneuraminic acid (Neu5Ac) and 2-keto-3-deoxy-D-glycero-D-galacto-nononic acid
Mdes001072	sorbitol dehydrogenase-like [Bactrocera dorsalis]	fructose biosynthesis, converts sorbitol to fructose
Mdes003867	sulfatase [Aedes aegypti]	carbohydrate metabolism, hydrolysis of sulfate esters
Mdes004893	sulfotransferase 3, isoform C [Drosophila melanogaster]	carbohydrate metabolism, catalyzes the transfer of sulfate to position 6 of the N-acetylgalactosamine (GalNAc) residue of chondroitin
Mdes008272	transaldolase [Anopheles darlingi]	carbohydrate metabolism, important for the balance of metabolites in the pentose-phosphate pathway
Mdes017129	transaldolase [Pantoea sp. 3.5.1]	pentose shunt, catalyzing the reversible reaction sedoheptulose 7-phosphate + D-glyceraldehyde 3-phosphate = D-erythrose 4-phosphate + D-fructose 6-phosphate
Mdes002002	transketolase [Aedes aegypti]	carbohydrate metabolism, xylulose biosynthesis, catalyzes the transfer of a two-carbon ketol group from a ketose donor to an aldose acceptor, via a covalent intermediate with the cofactor thiamine pyrophosphate
Mdes005532	trehalase [Bactrocera dorsalis]	carbohydrate metabolism, hydrolysis of trehalose
Mdes012500	trehalase [Bactrocera dorsalis]	carbohydrate metabolism, hydrolysis of trehalose
Mdes012592	trehalose-6-phosphate synthase [Anopheles darlingi]	carbohydrate metabolism, trehalose synthesis
Mdes014511	trehalose-phosphate phosphatase B isoform X2 [Stomoxys calcitrans]	carbhydrate metabolism, trehalose biosynthesis
Mdes016699	trehalose-phosphate phosphatase C [Bactrocera dorsalis]	trehalose biosynthesis, removes the phosphate from trehalose 6-phosphate (Tre6P) to produce free trehalose
Mdes011993	triose-phosphate isomerase [Mayetiola destructor]	glycolysis, carbohydrate degradation, gluconeogensis, catalyzes the reversible conversion of D-glyceraldehyde 3-phosphate to glycerone phosphate
Mdes004110	UDP-glucose 4-epimerase [Aedes aegypti]	carbohydrate metabolism, reversible epimerization of UDP-glucose to UDP-galactose and the reversible epimerization of UDP-N-acetylglucosamine to UDP-N-acetylgalactosamine
Mdes014126	UDP-glucose 4-epimerase [Culex quinquefasciatus]	carbohydrate metabolism, galactose metabolism
Mdes000938	UDP-glucose 6-dehydrogenase-like [Ceratitis capitata]	biosynthesis of glycosaminoglycans, converts UDP-glucoese to UDP-glucuronate and vice versa
Mdes015774	UDP-glucuronosyltransferase 1-1 [Aedes aegypti]	clucuronidation, involved in the conjugation and subsequent limination of potentially toxic xenobiotics and endogenous compounds
Mdes003772	UDP-glucuronosyltransferase 2B1 [Aedes aegypti]	clucuronidation, involved in the conjugation and subsequent limination of potentially toxic xenobiotics and endogenous compounds
Mdes015548	UDP-glucuronosyltransferase 2B13-like [Aedes aegypti]	clucuronidation, involved in the conjugation and subsequent limination of potentially toxic xenobiotics and endogenous compounds
Mdes003522	UDP-glucuronosyltransferase 2B17-like [Aedes aegypti]	clucuronidation, involved in the conjugation and subsequent limination of potentially toxic xenobiotics and endogenous compounds
Mdes004721	UDP-glucuronosyltransferase 2B17-like [Aedes aegypti]	clucuronidation, involved in the conjugation and subsequent limination of potentially toxic xenobiotics and endogenous compounds
Mdes005546	UDP-glucuronosyltransferase 2B20 [Anopheles darlingi]	clucuronidation, involved in the conjugation and subsequent limination of potentially toxic xenobiotics and endogenous compounds
Mdes014217	UDP-glucuronosyltransferase 2B20 [Aedes aegypti]	clucuronidation, involved in the conjugation and subsequent limination of potentially toxic xenobiotics and endogenous compounds
Mdes004956	UDP-glucuronosyltransferase 2B28 [ [Anopheles sinensis]	clucuronidation, involved in the conjugation and subsequent limination of potentially toxic xenobiotics and endogenous compounds
Mdes015855	UDP-glucuronosyltransferase 2B28 [Anopheles sinensis]	clucuronidation, involved in the conjugation and subsequent limination of potentially toxic xenobiotics and endogenous compounds
Mdes005034	uridine diphosphate glucose pyrophosphatase [Musca domestica]	carbohydrate metabolism, hydrolyzes UDP-glucose to glucose 1-phosphate and UMP and ADP-ribose to ribose 5-phosphate and AMP
Mdes014683	UTP-glucose-1-phosphate uridylyltransferase 2 [Anopheles darlingi]	carbohydrate metabolism in multiple pathways, catalyze interchange between alpha-D-glucose 1-phosphate and UDP-glucose
Mdes012006	xylulose kinase [Aedes aegypti]	carbohydrate (xylose) metabolism, phosphorylates D-xylulose to produce D-xylulose 5-phosphate, a molecule that may play an important role in the regulation of glucose metabolism and lipogenesis
		lipid and steriod metabolism
Mdes007200	1-acylglycerol-3-phosphate acyltransferase [Anopheles darlingi]	lipid metabolism, involved in CDP-diacylglycerol biosynthesis
Mdes001339	1-acylglycerol-3-phosphate acyltransferase [Anopheles darlingi]	lipid metabolism, involved in CDP-diacylglycerol biosynthesis
Mdes004257	2-hydroxyacylsphingosine 1-beta-galactosyltransferase [Aedes aegypti]	sphingolipid metabolism, catalyzes the synthesis of 1-(beta-D-galactosyl)-2-(2-hydroxyacyl)sphingosine
Mdes006700	3-hydroxy-3-methylglutaryl-coenzyme A reductase-like isoform X2 [Musca domestica]	lipid metabolism, the rate-limiting enzyme in cholesterol biosynthesis as well as in the biosynthesis of nonsterol isoprenoids that are essential for normal cell function including ubiquinone and geranylgeranyl proteins
Mdes008600	3-oxoacyl-[acyl-carrier-protein] reductase [Culex quinquefasciatus]	fatty acid biosynthesis, catalyzes the condensation reaction of fatty acid synthesis by the addition to an acyl acceptor of two carbons from malonyl-ACP
Mdes010221	3-oxoacyl-[acyl-carrier-protein] reductase [Culex quinquefasciatus]	fatty acid biosynthesis, catalyzes the condensation reaction of fatty acid synthesis by the addition to an acyl acceptor of two carbons from malonyl-ACP
Mdes009954	3-oxoacyl-[acyl-carrier-protein] synthase [Aedes aegypti]	fatty acid biosynthesis, catalyzes the condensation reaction of fatty acid synthesis by the addition to an acyl acceptor of two carbons from malonyl-ACP
Mdes006636	5'-AMP-activated protein kinase catalytic subunit alpha-2 [Culex quinquefasciatus]	lipid metabolism, involved in cholesterol biosynthesis, also an energy sensor protein kinase that plays a key role in regulating cellular energy metabolism
Mdes012566	3-ketoacyl-CoA thiolase, mitochondrial [Bactrocera cucurbitae]	fatty acid metebolism, converts acyl-CoA and acetyl-CoA to 3-oxoacyl-CoA
Mdes005610	acetyl-CoA acetyltransferase 2, putative [Aedes aegypti]	lipid metabolism, converts Acyl-CoA and acetyl-CoA to 3-oxoacyl-CoA
Mdes004373	acetyl-CoA acetyltransferase, mitochondrial [Anopheles darlingi]	lipid metabolism, converts Acyl-CoA and acetyl-CoA to 3-oxoacyl-CoA
Mdes017053	acetyl-CoA C-acyltransferase FadA [Pseudomonas putida]	lipid metabolism, converts Acyl-CoA and acetyl-CoA to 3-oxoacyl-CoA
Mdes003162	acetyl-CoA carboxylase [Aedes aegypti]	lipid metabolism, catalyzes the rate-limiting reaction in the biogenesis of long-chain fatty acids
Mdes008263	acyl carrier protein, mitochondrial, partial [Lucilia cuprina]	lipid metabolism, fatty acid biosynthesis/lipid biosynthesis, carrier of the growing fatty acid chain in fatty acid biosynthesis in mitochondria
Mdes014851	acyl-CoA Delta(11) desaturase-like [Musca domestica]	fatty acid biosynthesis, catalyzes the formation of Delta(11) fatty acyl precursors in the pheromone gland, with a preference for myristic acid
Mdes000588	acyl-CoA Delta(11) desaturase-like isoform X2 [Acromyrmex echinatior]	fatty acid biosynthesis, catalyzes the formation of Delta(11) fatty acyl precursors in the pheromone gland, with a preference for myristic acid
Mdes007029	acyl-CoA desaturase 1 [Anopheles gambiae str. PEST]	fatty acid biosynthesis, catalyze the insertion of a double bond into a spectrum of fatty acyl-CoA substrates including palmitoyl-CoA and stearoyl-CoA
Mdes006304	acyl-CoA desaturase-like [Bombyx mori]	lipid metabolism, long chain fatty acid synthesis
Mdes007544	acyl-CoA synthetase family member 3, mitochondrial [Zootermopsis nevadensis]	fatty acid biosynthesis, catalyzes the initial reaction in intramitochondrial fatty acid synthesis
Mdes010218	acyl-coa thioesterase [Anopheles darlingi]	lipid metabolism, catalyzes the hydrolysis of acyl-CoAs to the free fatty acid and coenzyme A
Mdes000342	acylglycerol kinase, mitochondrial [Anopheles darlingi]	glycerolipid metabolism, phosphorylate both monoacylglycerol and diacylglycerol to form lysophosphatidic acid (LPA) and phosphatidic acid (PA), respectively
Mdes017301	acyl-phosphate glycerol 3-phosphate acyltransferase [Pseudomonas sp. URMO17WK12:I11]	phospholipid biosynthesis, converts lysophosphatidic acid (LPA) into phosphatidic acid by incorporating an acyl moiety at the sn-2 position of the glycerol backbone
Mdes017079	alkyldihydroxyacetonephosphate synthase [Aedes aegypti]	phospholipid biosynthesis, catalyzes the exchange of an acyl for a long-chain alkyl group and the formation of the ether bond in the biosynthesis of ether phospholipids
Mdes003727	ARV1 [Bactrocera cucurbitae]	lipid metabolism, involved in cholesterol biosynthesis, acts as a mediator of sterol homeostasis
Mdes008087	ATP-citrate synthase isoform X1 [Stomoxys calcitrans]	lipid metabolism, synthesizes acetyl CoA for fatty acid synthesis
Mdes016138	beta-1,4-mannosyltransferase egh [Stomoxys calcitrans]	lipid metabolism, plays a role in glycosphingolipid biosynthesis
Mdes009996	bifunctional lycopene cyclase/phytoene synthase-like [Acyrthosiphon pisum]	carotenoid synthesis, catalyzes the reactions from prephytoene diphosphate to phytoene and lycopene to beta-carotene via the intermediate gamma-carotene
Mdes010601	C-5 sterol desaturase [Zootermopsis nevadensis]	lipid biosynthesis, ctalyzes the introduction of a C-5 double bond in the B ring of ergosterol
Mdes000433	cardiolipin synthase-like [Ceratitis capitata]	phospholipid metabolism, catalyzes the synthesis of cardiolipin by specifically transferring a phosphatidyl group from CDP-diacylglycerol to phosphatidylglycerol
Mdes001669	CDP-diacylglycerol--glycerol-3-phosphate 3-phosphatidyltransferase, mitochondrial [Musca domestica]	lipid metabolism, catalyzes the committed step to the synthesis of the acidic phospholipids
Mdes013735	ceramide glucosyltransferase isoform X1 [Bactrocera cucurbitae]	lipid biosynthesis, catalyzes the first glycosylation step in glycosphingolipid biosynthesis, the transfer of glucose to ceramide
Mdes002007	ceramide phosphoethanolamine synthase [Ceratitis capitata]	lipid metabolism, catalyzes the biosynthesis of ceramide phosphoethanolamine (CPE) through the transfer of a phosphatidyl head group from cytidine 5'-diphosphate (CDP)-ethanolamine on to the primary hydroxyl of ceramide
Mdes006915	choline/ethanolamine kinase [Aedes aegypti]	phospholipid biosynthesis, catalyzes the first step in phosphatidylethanolamine biosynthesis
Mdes001052	choline/ethanolaminephosphotransferase 1 isoform X6 [Nasonia vitripennis]	lipid metabolism, catalyzes both phosphatidylcholine and phosphatidylethanolamine biosynthesis
Mdes009935	choline-phosphate cytidylyltransferase B isoform X1 [Musca domestica]	lipid metabolism, controls phosphatidylcholine synthesis
Mdes011768	diacylglycerol o-acyltransferase [Aedes aegypti]	lipid metabolism, catalyzes the terminal and only committed step in triacylglycerol synthesis by using diacylglycerol and fatty acyl CoA as substrates
Mdes014122	diacylglycerol o-acyltransferase [Aedes aegypti]	lipid metabolism, catalyzes the terminal and only committed step in triacylglycerol synthesis by using diacylglycerol and fatty acyl CoA as substrates
Mdes003204	diphosphomevalonate decarboxylase-like [Musca domestica]	chelesterol biosynthesis, catalyzes the first committed step in the biosynthesis of isoprenes
Mdes006434	elongase [Culex quinquefasciatus]	lipid metabolism, fatty acid biosynthesis
Mdes012880	elongase [Culex quinquefasciatus]	lipid metabolism, long chain fatty acid synthesis
Mdes013679	elongase [Culex quinquefasciatus]	lipid metabolism, long chain fatty acid synthesis
Mdes014937	elongase, putative (fatty acid elongation) [Aedes aegypti] gi|108870432|gb|EAT34657.1| AAEL013128-PA [Aedes aegypti]	fatty acid synthesis, participates in fatty acid elongation
Mdes000405	elongase, putative [Aedes aegypti]	fatty acid synthesis, participates in fatty acid elongation
Mdes000404	elongation of very long chain fatty acids protein 2 [Anopheles darlingi]	lipid mitabolism, catalyzes the first and rate-limiting reaction of the four that constitute the long-chain fatty acids elongation cycle
Mdes002353	elongation of very long chain fatty acids protein 4 [Anopheles darlingi]	lipid metabolism, fatty acid biosynthesis, catalyzes the first and rate-limiting reaction of the four that constitute the long-chain fatty acids elongation cycle
Mdes001226	elongation of very long chain fatty acids protein 4 [Tribolium castaneum]	fatty acid biosynthesis, catalyzes the first and rate-limiting reaction of the four that constitute the long-chain fatty acids elongation cycle
Mdes002507	elongation of very long chain fatty acids protein AAEL008004 isoform X1 [Bactrocera cucurbitae]	fatty acid biosynthesis, catalyzes the first and rate-limiting reaction of the four that constitute the long-chain fatty acids elongation cycle
Mdes002509	elongation of very long chain fatty acids protein AAEL008004 isoform X3 [Halyomorpha halys]	lipid metabolism, fatty acid synthesis
Mdes015581	elongation of very long chain fatty acids protein AAEL008004-like [Tribolium castaneum]	fatty acid biosynthesis, catalyzes the first and rate-limiting reaction of the four that constitute the long-chain fatty acids elongation cycle
Mdes004868	ethanolamine kinase-like [Musca domestica]	lipid biosynthesis, converts ethanolamineto O-phosphoethanolamine
Mdes010672	ethanolamine-phosphate cytidylyltransferase [Aedes aegypti]	phospholipid metabolism, catalyzes the formation of CDP-ethanolamine
Mdes012830	ethanolaminephosphotransferase 1-like isoform X1 [Musca domestica]	lipid biosynthesis, catalyzes phosphatidylethanolamine biosynthesis from CDP-ethanolamine
Mdes003149	farnesyl pyrophosphate synthase [Drosophila mojavensis]	chelesterol biosynthesis, catalyzes the formation of farnesyl diphosphate, a precursor for several classes of essential metabolites including sterols, dolichols, carotenoids, and ubiquinones
Mdes004402	farnesyl-pyrophosphate synthetase [Culex quinquefasciatus]	chelesterol biosynthesis, catalyzes the formation of farnesyl diphosphate, a precursor for several classes of essential metabolites including sterols, dolichols, carotenoids, and ubiquinones
Mdes014330	farnesyl-pyrophosphate synthetase [Drosophila erecta]	chelesterol biosynthesis, catalyzes the formation of farnesyl diphosphate, a precursor for several classes of essential metabolites including sterols, dolichols, carotenoids, and ubiquinones
Mdes003816	fatty acid synthase [Aedes aegypti]	fatty acid biosynthesis, fatty acid chain elongation by adding one unit long with each step
Mdes007676	fatty acid synthase [Aedes aegypti]	fatty acid biosynthesis, fatty acid chain elongation by adding one unit long with each step
Mdes016895	fatty acid synthase [Bactrocera cucurbitae]	fatty acid biosynthesis, fatty acid chain elongation by adding one unit long with each step
Mdes017275	fatty acid synthase [Bactrocera dorsalis]	fatty acid biosynthesis, fatty acid chain elongation by adding one unit long with each step
Mdes002095	fatty acid synthase S-acetyl transferase [Culex quinquefasciatus]	fatty acid biosynthesis, fatty acid chain elongation by adding one unit long with each step
Mdes001423	FIT family protein CG10671 [Bactrocera dorsalis]	lipid metabolism, phospholipid synthesis
Mdes003648	glycerol-3-phosphate acyltransferase [Drosophila melanogaster]	lipid metabolism, lipid synthesis
Mdes015773	glycerol-3-phosphate acyltransferase 3 isoform X1 [Stomoxys calcitrans]	lipid metabolism, triacylglycerol biosynthesis
Mdes001277	glycerol-3-phosphate acyltransferase 3 isoform X3 [Ceratitis capitata]	lipid metabolism, triacylglycerol biosynthesis
Mdes009855	glycerophosphocholine phosphodiesterase GPCPD1 [Musca domestica]	lipid metabolism, glycerophospholipid biosynthesis
Mdes002986	GPI ethanolamine phosphate transferase 2 [Zootermopsis nevadensis]	lipid metabolism, glycolipid biosynthesis, ethanolamine phosphate transferase involved in glycosylphosphatidylinositol-anchor biosynthesis
Mdes011491	GPI-anchored wall transfer protein 1 [Culex quinquefasciatus]	lipid metabolism, glycolipid biosynthesis, acetylates the inositol ring of phosphatidylinositol during biosynthesis of GPI-anchor
Mdes008718	hydroxymethylglutaryl-CoA synthase 1 [Culex quinquefasciatus]	lipid biosynthesis, condenses acetyl-CoA with acetoacetyl-CoA to form 3-hydroxy-3-methyl-glutaryl-CoA
Mdes010914	lactosylceramide 1,3-N-acetyl-beta-D-glucosaminyltransferase-like [Drosophila grimshawi]	sphingolipid biosynthesis, plays a key role in the synthesis of lacto- or neolacto-series carbohydrate chains on glycolipids
Mdes002212	lactosylceramide 4-alpha-galactosyltransferase [Aedes aegypti]	lipid biosynthesis, catalyzes the transfer of galactose to lactosylceramide and galactosylceramide
Mdes002374	lactosylceramide 4-alpha-galactosyltransferase [Aedes aegypti]	lipid biosynthesis, catalyzes the transfer of galactose to lactosylceramide and galactosylceramide
Mdes003518	lactosylceramide 4-alpha-galactosyltransferase [Aedes aegypti]	lipid biosynthesis, catalyzes the transfer of galactose to lactosylceramide and galactosylceramide
Mdes003708	lactosylceramide 4-alpha-galactosyltransferase [Drosophila yakuba]	lipid biosynthesis, catalyzes the transfer of galactose to lactosylceramide and galactosylceramide
Mdes005880	leukotriene A-4 hydrolase isoform X1 [Ceratitis capitata]	lipid metabolism, leukotriene B4 biosynthesis, catalyzes the final step in the biosynthesis of the proinflammatory mediator leukotriene B4
Mdes007035	lysophospholipid acyltransferase 5 [Nasonia vitripennis]	lipid biosynthesis, mediates the conversion of lysophosphatidylcholine into phosphatidylcholine
Mdes004798	malonyl CoA-acyl carrier protein transacylase [Culex quinquefasciatus]	fatty acid biosynthesis/lipid biosynthesis, converts malonyl-CoA to malonyl-[acyl-carrier-protein]
Mdes003928	N-acetylglucosaminyl-phosphatidylinositol de-N-acetylase-like isoform X2 [Musca domestica]	glycolipid metabolism, GPI (glycophophotidylinositol)-anchor biosynthesis,
Mdes014310	NADH-cytochrome b5 reductase 3 isoform X1 [Drosophila yakuba]	cholesterol biosynthesis, catalyzing the formation of ferrocytochrome b5, also desaturates and elongates fatty acids
Mdes014642	Niemann-Pick type C-2a [Drosophila melanogaster]	sterol metabolism, control sterol homeostasis and steroid biosynthesis
Mdes015356	oxysterol binding protein [Anopheles darlingi]	lipid metabolism, lipid binding, involved in sterol synthesis and/or its regulation
Mdes003072	oxysterol-binding protein 1a [Anopheles darlingi]	lipid metabolism, lipid binding, involved in sterol synthesis and/or its regulation
Mdes011749	oysgedart, isoform D [Drosophila melanogaster]	lipid metabolism, lipid biosynthesis, lysophospholipid acyltransferase activity
Mdes003038	phosphatidate cytidylyltransferase, photoreceptor-specific-like isoform X1 [Ceratitis capitata] cytidylyltransferase, photoreceptor-specific-like isoform X2 [Ceratitis capitata] gi|498955379|ref|XP_004523820.1| PREDICTED: phosphatidate cytidylyltransferase, photoreceptor-specific-like isoform X3 [Ceratitis capitata] gi|498955385|ref|XP_004523821.1| PREDICTED: phosphatidate cytidylyltransferase, p…	lipid biosynthesis, synthesizez CDP-diacylglycerol
Mdes003024	phosphatidate phosphatase [Aedes aegypti]	fatty acid metabolism, catalyzes the conversion of phosphatidic acid to diacylglycerol during triglyceride, phosphatidylcholine and phosphatidylethanolamine biosynthesis in the reticulum endoplasmic membrane
Mdes008154	phosphatidate phosphatase LPIN2-like isoform X4 [Ceratitis capitata]	fatty acid metabolism, catalyzes the conversion of phosphatidic acid to diacylglycerol during triglyceride, phosphatidylcholine and phosphatidylethanolamine biosynthesis in the reticulum endoplasmic membrane
Mdes015094	phosphatidate phosphatase PPAPDC1A-like [Megachile rotundata]	fatty acid metabolism, catalyzes the conversion of phosphatidic acid to diacylglycerol during triglyceride, phosphatidylcholine and phosphatidylethanolamine biosynthesis in the reticulum endoplasmic membrane
Mdes003034	phosphatidylinositol N-acetylglucosaminyltransferase subunit C [Bactrocera dorsalis]	lipid metabolism, glycolipid biosynthesis, part of the complex catalyzing the transfer of N-acetylglucosamine from UDP-N-acetylglucosamine to phosphatidylinositol, the first step of GPI biosynthesis
Mdes010247	phosphatidylinositol synthase [Aedes aegypti]	phospholipid biosynthesis, biosynthesis of phosphatidylinositols
Mdes003073	phosphatidylinositol-glycan biosynthesis class X protein [Musca domestica]	lipid metabolism, a role in the GPI-anchor precursors during GPI-anchor biosynthesis
Mdes010310	phosphatidylinositolglycan class N, putative [Aedes aegypti]	glycolipid biosynthesis, an ethanolamine phosphate transferase that is involved in glycosylphosphatidylinositol-anchor biosynthesis
Mdes014041	phosphatidylserine decarboxylase [Aedes aegypti]	phospholipid biosynthesis, catalyzes the formation of phosphatidylethanolamine by decarboxylation of phosphatidylserine
Mdes005814	phosphatidylserine synthase 1-like isoform X2 [Musca domestica]	glycerophospholipid biosynthesis, catalyzes exhange of the polar head group
Mdes007776	phosphomevalonate kinase [Anopheles darlingi]	cholesterol biosynthesis, catalyzes the formation of diphosphomevalonate
Mdes010043	post-GPI attachment to proteins factor 2 [Ceratitis capitata]	lipid metabolism, GPI-anchor biosynthesis, involved in the lipid remodeling steps of GPI-anchor maturation
Mdes004465	post-GPI attachment to proteins factor 3 [Musca domestica]	lipid metabolism, GPI-anchor biosynthesis, involved in the lipid remodeling steps of GPI-anchor maturation
Mdes008507	serine palmitoyltransferase [Culex quinquefasciatus]	lipid metabolism, involved in the pathway sphingolipid biosynthesis
Mdes004943	serine palmitoyltransferase i [Aedes aegypti]	sphingolipid metabolism, biosynthesis of 3-dehydro-D-sphinganine
Mdes010526	sphingomyelin synthase-related 1 [Bactrocera oleae]	lipid metabolism, synthesizes sphingolipids through transfer of a phosphatidyl head group on to the primary hydroxyl of ceramide
Mdes007036	sphingosine-1-phosphate lyase [Bactrocera dorsalis]	sphingolipid metabolism, cleaves phosphorylated sphingoid bases
Mdes003534	sphingosine-1-phosphate phosphohydrolase [Aedes aegypti]	sphingolipid metabolism, dephosphorylates sphingosine-1-phosphate
Mdes006861	spingomyelin synthetase [Aedes aegypti]	lipid metabolism, synthesis of spingomyelin
Mdes002868	SREBP cleavage activating protein [Drosophila melanogaster]	lipid metabolism, required for cholesterol as well as lipid homeostasis
Mdes001288	stearoyl-CoA desaturase [Aedes aegypti]	fatty acid biosynthesis, utilizes O2 and electrons from reduced cytochrome b5 to catalyze the insertion of a double bond into a spectrum of fatty acyl-CoA substrates including palmitoyl-CoA and stearoyl-CoA
Mdes005859	steroid dehydrogenase [Drosophila ananassae]	androgen biosynthesis, converts testosterone into 5-alpha-dihydrotestosterone and progesterone or corticosterone into their corresponding 5-alpha-3-oxosteroids
Mdes009029	steroid dehydrogenase [Anopheles darlingi]	androgen biosynthesis, converts testosterone into 5-alpha-dihydrotestosterone and progesterone or corticosterone into their corresponding 5-alpha-3-oxosteroids
Mdes005173	steroid dehydrogenase [Anopheles darlingi]	metabolism, androgen biosynthesis
Mdes008221	UDP-glucuronosyltransferase 2B28 [ [Anopheles sinensis]	sphingolipid metabolism, catalyzes the synthesis of 1-(beta-D-galactosyl)-2-(2-hydroxyacyl)sphingosine
Mdes009644	very long-chain-fatty-acid--CoA ligase bubblegum [Ceratitis capitata]	lipid metabolism, lipid synthesis
Mdes004022	very-long-chain enoyl-CoA reductase isoform X1 [Nasonia vitripennis]	fatty acid biosynthesis, catalyzes the last of the four reactions of the long-chain fatty acids elongation cycle
Mdes002605	estradiol 17 beta-dehydrogenase [Aedes aegypti]	steriod biosynthesis, converts 17-beta-estradiol to estrone
Mdes009853	estradiol 17-beta-dehydrogenase 11-like [Musca domestica]	steriod biosynthesis, converts 17-beta-estradiol to estrone
Mdes005254	estradiol 17-beta-dehydrogenase 12-like [Musca domestica]	steriod biosynthesis, converts 17-beta-estradiol to estrone
Mdes003620	1-acylglycerophosphocholine O-acyltransferase 1 isoform X2 [Tribolium castaneum]	mediates the conversion of lysophosphatidylcholine (1-acyl-sn-glycero-3-phosphocholine or LPC) into phosphatidylcholine (1,2-diacyl-sn-glycero-3-phosphocholine
Mdes011698	1-acyl-sn-glycerol-3-phosphate acyltransferase [Culex quinquefasciatus]	converts lysophosphatidic acid into phosphatidic acid by incorporating an acyl moiety at the sn-2 position of the glycerol backbone
Mdes005668	1-acyl-sn-glycerol-3-phosphate acyltransferase alpha [Microplitis demolitor]	converts lysophosphatidic acid into phosphatidic acid by incorporating an acyl moiety at the sn-2 position of the glycerol backbone
Mdes006536	24-dehydrocholesterol reductase [Culex quinquefasciatus]	catalyzes the reduction of the delta-24 double bond of sterol intermediates
Mdes000780	fatty acyl-CoA reductase [Anopheles darlingi]	catalyzes the reduction of saturated fatty acyl-CoA with chain length C16 or C18 to fatty alcohols
Mdes004557	fatty acyl-CoA reductase [Anopheles darlingi]	catalyzes the reduction of saturated fatty acyl-CoA with chain length C16 or C18 to fatty alcohols
Mdes011173	fatty acyl-CoA reductase [Zootermopsis nevadensis]	catalyzes the reduction of saturated fatty acyl-CoA with chain length C16 or C18 to fatty alcohols
Mdes000911	fatty acyl-CoA reductase 1 [Acyrthosiphon pisum]	catalyzes the reduction of saturated fatty acyl-CoA with chain length C16 or C18 to fatty alcohols
Mdes002207	fatty acyl-CoA reductase 1 [Aedes aegypti]	catalyzes the reduction of saturated fatty acyl-CoA with chain length C16 or C18 to fatty alcohols
Mdes009617	fatty acyl-CoA reductase 1 [Anopheles darlingi]	catalyzes the reduction of saturated fatty acyl-CoA with chain length C16 or C18 to fatty alcohols
Mdes007384	fatty acyl-CoA reductase 1 [Culex quinquefasciatus]	catalyzes the reduction of saturated fatty acyl-CoA with chain length C16 or C18 to fatty alcohols
Mdes009616	fatty acyl-CoA reductase 1 [Culex quinquefasciatus]	catalyzes the reduction of saturated fatty acyl-CoA with chain length C16 or C18 to fatty alcohols
Mdes005526	fatty acyl-CoA reductase 1 [Culex quinquefasciatus]	catalyzes the reduction of saturated fatty acyl-CoA with chain length C16 or C18 to fatty alcohols
Mdes005397	fatty acyl-CoA reductase CG5065 [Bactrocera dorsalis]	catalyzes the reduction of saturated fatty acyl-CoA with chain length C16 or C18 to fatty alcohols
Mdes011541	fatty acyl-CoA reductase CG5065 [Bactrocera oleae]	catalyzes the reduction of saturated fatty acyl-CoA with chain length C16 or C18 to fatty alcohols
Mdes016354	fatty acyl-CoA reductase CG5065 [Plutella xylostella]	catalyzes the reduction of saturated fatty acyl-CoA with chain length C16 or C18 to fatty alcohols
Mdes004822	fatty acyl-CoA reductase CG5065 [Stomoxys calcitrans]	catalyzes the reduction of saturated fatty acyl-CoA with chain length C16 or C18 to fatty alcohols
Mdes001211	fatty acyl-CoA reductase CG5065 isoform X1 [Bactrocera cucurbitae]	catalyzes the reduction of saturated fatty acyl-CoA with chain length C16 or C18 to fatty alcohols
Mdes011300	fatty acyl-CoA reductase CG5065 isoform X2 [Nasonia vitripennis]	catalyzes the reduction of saturated fatty acyl-CoA with chain length C16 or C18 to fatty alcohols
Mdes000919	fatty acyl-CoA reductase CG5065-like [Musca domestica]	catalyzes the reduction of saturated fatty acyl-CoA with chain length C16 or C18 to fatty alcohols
Mdes011551	fatty acyl-CoA reductase CG8303 [Bactrocera oleae]	catalyzes the reduction of saturated fatty acyl-CoA with chain length C16 or C18 to fatty alcohols
Mdes001068	15-hydroxyprostaglandin dehydrogenase [NAD+] [Zootermopsis nevadensis]	lipid metabolism, metabolites prostaglandins
Mdes000696	acid sphingomyelinase 4 [Glossina morsitans morsitans]	lipid metabolism, converts sphingomyelin to ceramide
Mdes004681	acyl-CoA synthetase family member 4 [Lucilia cuprina]	lipid metabolism, catalyzes the initial reaction in fatty acid metabolism, by forming a thioester with CoA
Mdes012394	alkyldihydroxyacetonephosphate synthase isoform X1 [Nasonia vitripennis]	lipid metabolism, catalyzes the exchange of an acyl for a long-chain alkyl group and the formation of the ether bond in the biosynthesis of ether phospholipids
Mdes014186	alpha methylacyl-CoA racemase [Aedes aegypti]	lipid metabolism, racemization of 2-methyl-branched fatty acid CoA esters
Mdes017241	alpha methylacyl-CoA racemase [Aedes aegypti]	lipid metabolism, racemization of 2-methyl-branched fatty acid CoA esters
Mdes010333	alpha methylacyl-CoA racemase [Aedes aegypti]	lipid metabolism, racemization of 2-methyl-branched fatty acid CoA esters
Mdes005664	carnitine o-acyltransferase [Aedes aegypti]	fatty acid/palmioylcanitine metabolism, catalyzes the transfer of an acyl group to an oxygen atom on the carnithin mocecule
Mdes003169	carnitine o-acyltransferase [Aedes aegypti] gi|	fatty acid/palmioylcanitine metabolism, catalyzes the transfer of an acyl group to an oxygen atom on the carnithin mocecule
Mdes007333	ceramide kinase [Copidosoma floridanum]	lipid metabolism, catalyzes specifically the phosphorylation of ceramide to form ceramide 1-phosphate
Mdes017337	ceramide synthase 5 [Bactrocera cucurbitae]	lipid metabolism, catalyzes the acylation of sphingosine to form dihydroceramide, with high selectivity toward palmitoyl-CoA as acyl donor compared to stearoyl-CoA
Mdes006200	delta(3,5)-Delta(2,4)-dienoyl-CoA isomerase, mitochondrial-like [Ceratitis capitata]	fatty acid metabolism, catalyzes the isomerization of 3-trans,5-cis-dienoyl-CoA to 2-trans,4-trans-dienoyl-CoA
Mdes012490	eye-specific diacylglycerol kinase isoform X3 [Orussus abietinus]	lipid metabolism, maintains phospholipid turnover within the photoreceptor
Mdes004133	glucosylceramidase-like [Musca domestica]	sphingolipid metabolism, converts D-glucosyl-N-acylsphingosine to N-acylsphingosine
Mdes002027	glucosylceramidase-like, partial [Ceratitis capitata]	sphingolipid metabolism, converts D-glucosyl-N-acylsphingosine to N-acylsphingosine
Mdes015672	lambda-crystallin [Culex quinquefasciatus]	lipid metabolism, fatty acid metabolism
Mdes007171	lambda-crystallin homolog [Musca domestica]	lipid metabolism, fatty acid metabolism
Mdes007170	lambda-crystallin homolog isoform X1 [Pogonomyrmex barbatus]	lipid metabolism, fatty acid metabolism
Mdes005907	long-chain-fatty-acid--CoA ligase 4 isoform X1 [Ceratitis capitata]	lipid metabolism, activation of long-chain fatty acids for both synthesis of cellular lipids, and degradation via beta-oxidation
Mdes012520	long-chain-fatty-acid--CoA ligase 5 [Bactrocera dorsalis]	fatty acid metabolism, activate long-chain fatty acids for both synthesis of cellular lipids, and degradation via beta-oxidation
Mdes006400	non-lysosomal glucosylceramidase [Bactrocera oleae]	lipid metabolism, catalyzes the conversion of glucosylceramide (GlcCer) to free glucose and ceramide
Mdes010181	phosphatidylcholine-sterol acyltransferase [Aedes aegypti]	cholesterol metabolism, converts cholesterol and phosphatidylcholines to cholesteryl esters and lysophosphatidylcholines on the surface of high and low density lipoproteins
Mdes014196	prostaglandin E synthase 3 [Tribolium castaneum]	metabolism, prostaglandin biosynthesis, catalyzing the conversion of PGH2 into the more stable prostaglandin E2
Mdes003382	seipin [Bactrocera dorsalis]	lipid metabolism, a regulator of lipid catabolism essential for adipocyte differentiation
Mdes011945	sphingolipid delta 4 desaturase/c-4 hydroxylase protein des2 [Anopheles darlingi]	sphingolipid metabolism, Converts D-erythro-sphinganine to D-erythro-sphingosine
Mdes001067	sphingomyelin phosphodiesterase [Aedes aegypti]	sphingolipid metabolism, hydrolyze sphingomyelin to form ceramide and phosphocholine
Mdes005358	sphingomyelin phosphodiesterase [Anopheles darlingi]	lipid metabolism, converts sphingomyelin to ceramide
Mdes012323	sphingomyelin phosphodiesterase 2 [Anopheles darlingi]	sphingolipid metabolism, hydrolyze sphingomyelin to form ceramide and phosphocholine
Mdes000650	sphingomyelin phosphodiesterase 4 [Bactrocera oleae]	lipid metabolism, catalyzes the hydrolysis of membrane sphingomyelin to form phosphorylcholine and ceramide
Mdes013575	sphingomyelin phosphodiesterase-like isoform X3 [Ceratitis capitata]	sphingolipid metabolism, hydrolyze sphingomyelin to form ceramide and phosphocholine
Mdes005111	sterol o-acyltransferase [Aedes aegypti]	cholesterolámetabolism, catalyzes the formation of fatty acid-cholesterol esters, which are less soluble in membranes than cholesterol
Mdes010978	sterol o-acyltransferase [Aedes aegypti]	cholesterolámetabolism, catalyzes the formation of fatty acid-cholesterol esters, which are less soluble in membranes than cholesterol
Mdes011296	trans-2-enoyl-CoA reductase, mitochondrial-like [Musca domestica]	fatty acid metabolism, converts acyl-CoA to tran-2,3-dehydroacyl-CoA
Mdes000923	triacylglycerol lipase [Anopheles darlingi]	lipid degradation, converts triacylglycerol to diacylglycerol
Mdes014868	triacylglycerol lipase [Anopheles darlingi]	lipid degradation, converts triacylglycerol to diacylglycerol
Mdes012083	2-hydroxyacyl-CoA lyase 1-like [Ceratitis capitata]	lipid metabolism, catalyzes a carbon-carbon cleavage reaction; cleaves a 2-hydroxy-3-methylacyl-CoA into formyl-CoA and a 2-methyl-branched fatty aldehyde
Mdes006782	3-hydroxyacyl-CoA dehydratase-like [Megachile rotundata]	lipid metabolism, plays an essential role in the mitochondrial beta-oxidation of short chain fatty acids
Mdes003139	3-hydroxyacyl-CoA dehydrogenase [Agrotis segetum]	lipid metabolism, plays an essential role in the mitochondrial beta-oxidation of short chain fatty acids
Mdes003909	3-hydroxyacyl-CoA dehydrogenase type-2, partial [Stegodyphus mimosarum]	lipid metabolism, plays an essential role in the mitochondrial beta-oxidation of short chain fatty acids
Mdes008397	3-hydroxyacyl-CoA dehydrogenase type-2-like [Saccoglossus kowalevskii]	lipid metabolism, plays an essential role in the mitochondrial beta-oxidation of short chain fatty acids
Mdes007737	3-hydroxyacyl-CoA dehyrogenase [Aedes aegypti]	lipid metabolism, plays an essential role in the mitochondrial beta-oxidation of short chain fatty acids
Mdes013215	3-hydroxyacyl-CoA dehyrogenase [Culex quinquefasciatus]	lipid metabolism, plays an essential role in the mitochondrial beta-oxidation of short chain fatty acids
Mdes012607	85/88 kDa calcium-independent phospholipase A2 isoform X2 [Bactrocera oleae]	phospholipid metabolism, lipase, release fatty acids from the second carbon group of glycerol.
Mdes012800	85/88 kDa calcium-independent phospholipase A2-like [Ceratitis capitata]	phospholipid metabolism, lipase, release fatty acids from the second carbon group of glycerol.
Mdes012801	85/88 kDa calcium-independent phospholipase A2-like [Ceratitis capitata]	phospholipid metabolism, lipase, release fatty acids from the second carbon group of glycerol.
Mdes008211	85/88 kDa calcium-independent phospholipase A2-like [Musca domestica]	phospholipid metabolism, lipase, release fatty acids from the second carbon group of glycerol.
Mdes002606	abhydrolase domain-containing protein 16A-like [Ceratitis capitata]	lipid metabolism, is a lysophospholipase that hydrolyzes N-acyl phosphatidylethanolamine
Mdes004418	abhydrolase domain-containing protein 4 isoform X2 [Harpegnathos saltator]	lipid metabolism, is a lysophospholipase that hydrolyzes N-acyl phosphatidylethanolamine
Mdes011566	acidic phospholipase A2 PA4 isoform X2 [Musca domestica]	lipid metabolism, lipase
Mdes003926	acyl-CoA dehydrogenase [Aedes aegypti]	lipid metabolism, beta-oxidation
Mdes010348	acyl-CoA dehydrogenase [Aedes aegypti]	lipid metabolism, beta-oxidation
Mdes009273	acyl-coa dehydrogenase [Anopheles darlingi]	lipid metabolism, beta-oxidation
Mdes003528	acyl-CoA dehydrogenase [Culex quinquefasciatus]	lipid metabolism, beta-oxidation
Mdes016433	acyl-CoA dehydrogenase [Pseudomonas corrugata]	lipid metabolism, beta-oxidation
Mdes017172	acyl-CoA dehydrogenase [Pseudomonas sp. URMO17WK12:I11]	lipid metabolism, beta-oxidation
Mdes017166	acyl-CoA dehydrogenase [Pseudomonas]	lipid metabolism, beta-oxidation
Mdes005091	acyl-CoA dehydrogenase family member 9, mitochondrial [Bactrocera dorsalis]	lipid metabolism, beta-oxidation
Mdes011209	acyl-CoA dehydrogenase family member 9, mitochondrial [Bactrocera oleae]	lipid metabolism, beta-oxidation
Mdes006856	acyl-CoA oxidase [Aedes aegypti]	lipid metabolism, beta-oxidation
Mdes008666	acyl-CoA oxidase [Aedes aegypti]	lipid metabolism, beta-oxidation
Mdes008656	acyl-CoA oxidase [Culex quinquefasciatus]	lipid metabolism, beta-oxidation
Mdes000403	adiponectin receptor protein 2 [Aedes aegypti]	fatty acid metabolism, participates in fatty acid oxidation
Mdes013289	alkaline ceramidase [Microplitis demolitor]	lipid metabolism, hydrolyzes the sphingolipid ceramide into sphingosine and free fatty acid
Mdes006158	beta-hexosaminidase [Aedes aegypti]	glycosphingolipid metabolism, catalyzes the degradation of the ganglioside GM2, and other molecules containing terminal N-acetyl hexosamines
Mdes002728	beta-hexosaminidase [Aedes aegypti]	glycosphingolipid metabolism, catalyzes the degradation of the ganglioside GM2, and other molecules containing terminal N-acetyl hexosamines
Mdes010627	beta-hexosaminidase b [Anopheles darlingi]	glycosphingolipid metabolism, catalyzes the degradation of the ganglioside GM2, and other molecules containing terminal N-acetyl hexosamines
Mdes000948	bile salt-activated lipase-like isoform X4 [Apis mellifera]	lipid metabolism, acts with lipase for the digestion of dietary triglycerides
Mdes013290	brain washing, isoform A [Drosophila melanogaster]	lipid metabolism, ceramide metabolism
Mdes005838	brummer [Anopheles darlingi]	lipid metabolism, lipase, hydrolyzes triglerides
Mdes008886	carnitine O-palmitoyltransferase 1, liver isoform isoform X1 [Musca domestica]	lipid metabolism, beta-oxidation
Mdes014982	ceramidase [Aedes aegypti]	sphigolipid metabolism, hydrolyzes the sphingolipid ceramide into sphingosine and free fatty acid
Mdes017030	enoyl-CoA dydrase echa12, putative [Aedes aegypti]	fatty acid metabolism, hydrolyzes straight chain enoyl-CoA thioesters
Mdes004832	enoyl-CoA hydratase, mitochondrial [Culex quinquefasciatus]	lipid metabolism, fatty acid beta-oxidation
Mdes003086	fatty acid hydroxylase [Aedes aegypti]	sphingolipid metabolism, required for alpha-hydroxylation of free fatty acids and the formation of alpha-hydroxylated sphingolipids
Mdes000240	fatty-acid amide hydrolase 2-A [Stomoxys calcitrans]	metabolism, fatty acid amine metabolism, degrades bioactive fatty acid amides like oleamide, the endogenous cannabinoid, anandamide and myristic amide to their corresponding acids, thereby serving to terminate the signaling functions of these molecules
Mdes006907	glycosylphosphatidylinositol-specific phospholipase C [Anopheles darlingi]	glycosylphosphatidylinositol-specific phospholipase C [Anopheles darlingi]
Mdes006767	group 3 secretory phospholipase A2 [Papilio machaon]	lipid metabolism, lipase
Mdes001574	group XIIA secretory phospholipase A2 [Anopheles darlingi]	phospholipid hydrolysis
Mdes015847	group XV phospholipase A2-like [Papilio xuthus]	lipid metabolism, lipase
Mdes001952	hormone-sensitive lipase [Anopheles darlingi]	lipid hydrolysis, hydrolyzes triglycerides
Mdes005517	hydroxysteroid dehydrogenase [Aedes aegypti]	steriod metabolism, hydrolyzes hydroxysteriods
Mdes013363	lipase [Aedes aegypti]	lipid hydrolysis, hydrolyzes triglycerides
Mdes002211	lipase [Aedes aegypti]	lipid hydrolysis, hydrolyzes triglycerides
Mdes013364	lipase [Aedes aegypti]	lipid hydrolysis, hydrolyzes triglycerides
Mdes004344	lipase [Aedes aegypti]	lipid hydrolysis, hydrolyzes triglycerides
Mdes004342	lipase [Aedes aegypti]	lipid hydrolysis, hydrolyzes triglycerides
Mdes004341	lipase [Aedes aegypti]	lipid hydrolysis, hydrolyzes triglycerides
Mdes006601	lipase [Anopheles darlingi]	lipid hydrolysis, hydrolyzes triglycerides
Mdes000336	lipase [Anopheles sinensis]	lipid hydrolysis, hydrolyzes triglycerides
Mdes009541	lipase 1 [Culex quinquefasciatus]	lipid hydrolysis, hydrolyzes triglycerides
Mdes010239	lipase 1-like [Ceratitis capitata]	lipid hydrolysis, hydrolyzes triglycerides
Mdes014760	lipase 1-like [Drosophila grimshawi]	lipid hydrolysis, hydrolyzes triglycerides
Mdes010676	lipase 1-like [Musca domestica]	lipid hydrolysis, hydrolyzes triglycerides
Mdes009892	lipase 3 [Anopheles darlingi]	lipid hydrolysis, hydrolyzes triglycerides
Mdes017348	lipase 3 [Camponotus floridanus]	lipid hydrolysis, hydrolyzes triglycerides
Mdes007117	lipase 3-like [Musca domestica]	lipid hydrolysis, hydrolyzes triglycerides
Mdes005441	lipase member H-like [Bactrocera cucurbitae]	lipid hydrolysis, hydrolyzes triglycerides
Mdes001046	lipid droplet-associated hydrolase [Stomoxys calcitrans]	lipid metabolism, lipase
Mdes014990	lysophospholipase-like protein 1 [Papilio machaon]	lipid metabolism, lipase
Mdes008657	medium-chain specific acyl-CoA dehydrogenase, mitochondrial [Tribolium castaneum]	fatty acid metabolism
Mdes017116	multifunctional fatty acid oxidation complex subunit alpha, partial [Pseudomonas syringae pv. actinidiae ICMP 19096]	fatty acid metabolism, involved in the aerobic and anaerobic degradation of long-chain fatty acids via beta-oxidation cycle
Mdes015354	PAF acetylhydrolase 45 kDa subunit, putative [Aedes aegypti]	lipid metabolism, phosphokipase A2 specificity, release fatty acids from the second carbon group of glycerol
Mdes007826	pancreatic triacylglycerol lipase [Bactrocera cucurbitae]	lipid metabolism, releases diacylglyceral and carboxylate of a lipid molecule
Mdes014323	pancreatic triacylglycerol lipase [Culex quinquefasciatus]	lipid metabolism, lipase, lipid degradation
Mdes006981	pancreatic triacylglycerol lipase precursor, putative [Pediculus humanus corporis]	lipid metabolism, lipase, lipid degradation
Mdes001594	peroxisomal 3,2-trans-enoyl-CoA isomerase [Culex quinquefasciatus]	lipid metabolism, beta-oxidation
Mdes005166	peroxisomal acyl-coenzyme A oxidase 3 isoform X2 [Bactrocera cucurbitae]	lipid metabolism, beta-oxidation
Mdes010032	peroxisomal hydratase-dehydrogenase-epimerase [Nasonia vitripennis]	lipid metabolism, acts on the beta-oxidation pathway for fatty acids and converts trans-2-enoyl-CoA via D-3-hydroxyacyl-CoA to 3-ketoacyl-CoA
Mdes002604	peroxisomal multifunctional enzyme type 2 [Ceratitis capitata]	metabolism, fatty acid beta-oxidation, acting on the peroxisomal beta-oxidation pathway for fatty acids
Mdes002311	phospholipase A1 [Stomoxys calcitrans]	lipid metabolism, lipase
Mdes004703	phospholipase A1 member A [Bactrocera cucurbitae]	lipid metabolism, lipase
Mdes015514	phospholipase A1-like [Bactrocera dorsalis]	lipid degradation, leaves the sn-1 acyle chain
Mdes003806	phospholipase A2 [Anopheles gambiae str. PEST]	lipid degradation, releases fatty acids from the second carbon group of glycerol
Mdes008259	phospholipase A2 [Culex quinquefasciatus]	lipid metabolism, lipase
Mdes006187	phospholipase A2-like, partial [Amyelois transitella]	lipid metabolism, lipase
Mdes012563	phospholipase ABHD3 [Anopheles darlingi]	lipid metabolism, play a role in phospholipids remodeling by selectively cleaving myristate (C14)-containing phosphatidylcholines through its predominant phospholipase 1 activity, cleaving preferentially acyl groups in sn1 position
Mdes008250	phospholipase b, plb1 [Aedes aegypti]	lipid degradation, hydrolyzes a broad range of phospholipids and diacylglycerol
Mdes012965	phospholipase b, plb1 [Aedes aegypti]	lipid degradation, hydrolyzes a broad range of phospholipids and diacylglycerol
Mdes011125	phospholipase b, plb1 [Anopheles darlingi]	lipid degradation, hydrolyzes a broad range of phospholipids and diacylglycerol
Mdes016577	phospholipase C [Drosophila melanogaster]	lipid metabolism, lipase
Mdes010166	phospholipase c beta [Culex quinquefasciatus]	lipid metabolism, lipase
Mdes006175	phospholipase D3 [Anopheles darlingi]	lipid metabolism, lipase
Mdes002832	phosphotriesterase-related protein-like [Musca domestica]	lipid metabolism, hydrolyzes esters
Mdes014514	PI-PLC X domain-containing protein 1 (lipid metabolism, phosphoric diester hydrolase) [Bactrocera cucurbitae]	lipid metabolism, hydrolizes phosphoric diesters
Mdes014824	PI-PLC X domain-containing protein 1 [Bactrocera cucurbitae]	lipid metabolism, hydrolizes phosphoric diesters
Mdes001553	saposin [Aedes aegypti]	lipid metabolism, activators of various lysosomal lipid-degrading enzymes
Mdes011131	secretory Phospholipase A2 [Culex quinquefasciatus]	lipid metabolism, lipase
Mdes010797	trifunctional enzyme beta subunit (tp-beta) [Aedes aegypti]	lipid metabolism, 3-hydroxyacyl-CoA dehydrogenase, plays an essential role in the mitochondrial beta-oxidation of short chain fatty acids
Mdes017343	VdlD [Pseudomonas]	lipid metabolism, catalyzes the hydrolysis of acyl-CoAs to the free fatty acid and coenzyme A
		amino acid and other nitrogen compound metabolism
Mdes006257	'(2'),5'-bisphosphate nucleotidase 1 [Musca domestica]	nitrogen metabolism, 3'-phosphoadenosine 5'-phosphosulfate metabolism
Mdes011794	1,2-dihydroxy-3-keto-5-methylthiopentene dioxygenase [Microplitis demolitor]	amino (methionine) acid synthesis, catalyzes the formation of formate and 2-keto-4-methylthiobutyrate (KMTB) from 1,2-dihydroxy-3-keto-5-methylthiopentene
Mdes009968	10-formyltetrahydrofolate dehydrogenase [Culex quinquefasciatus]	one carbon metabolism, converts 10-formyltetrahydrofolate to tetrahydrofolate and release one carbon in the form of CO2
Mdes004891	2-amino-3-ketobutyrate coenzyme a ligase [Aedes aegypti]	amino acid degradation, catalyzes the cleavage of 2-amino-3-ketobutyrate to glycine and acetyl-CoA
Mdes000077	2-aminoethanethiol dioxygenase [Bactrocera cucurbitae]	metabolism, synthesis of hypotaurine, a neurotransmitter
Mdes010445	2-oxoisovalerate dehydrogenase subunit alpha, mitochondrial [Papilio machaon]	branched chain amino acid biosynthesis, catalyzes the overall conversion of alpha-keto acids to acyl-CoA and CO2
Mdes010535	2-oxoisovalerate dehydrogenase subunit alpha, mitochondrial-like [Musca domestica]	branched chain amino acid biosynthesis, catalyzes the overall conversion of alpha-keto acids to acyl-CoA and CO2
Mdes011706	2-oxoisovalerate dehydrogenase subunit beta, mitochondrial [Anopheles darlingi]	branched chain amino acid biosynthesis, catalyzes the overall conversion of alpha-keto acids to acyl-CoA and CO2
Mdes014552	2-oxoisovalerate dehydrogenase subunit beta, mitochondrial [Culex quinquefasciatus]	branched chain amino acid biosynthesis, catalyzes the overall conversion of alpha-keto acids to acyl-CoA and CO2
Mdes013687	3-hydroxyisobutyrate dehydrogenase [Culex quinquefasciatus]	amino acid metabolism, converts 3-hydroxy-2-methylpropanoate to 2-methyl-3-oxopropanoate
Mdes001496	3-hydroxyisobutyrate dehydrogenase, mitochondrial [Musca domestica]	amino acid metabolism, valine degradation
Mdes000270	4-aminobutyrate aminotransferase [Anopheles darlingi]	aminobutyric acid metabolism, catalyzes the conversion of gamma-aminobutyrate and L-beta-aminoisobutyrate to succinate semialdehyde and methylmalonate semialdehyde
Mdes016984	4-aminobutyrate aminotransferase [Pseudomonas]	aminobutyric acid metabolism, catalyzes the conversion of gamma-aminobutyrate and L-beta-aminoisobutyrate to succinate semialdehyde and methylmalonate semialdehyde
Mdes003760	4-coumarate-CoA ligase 1 [Solenopsis invicta]	phenylpropaoid synthesis, produces CoA thioesters of a variety of hydroxy- and methoxy-substituted cinnamic acids
Mdes008914	4-coumarate--CoA ligase 1-like [Musca domestica]	phenylpropanoid metabolism, produces CoA thioesters of a variety of hydroxy- and methoxy-substituted cinnamic acids for biosynthesis
Mdes013810	4-hydroxyphenylpyruvate dioxygenase [Anopheles darlingi]	amino acid metabolism, key enzyme in the degradation of tyrosine
Mdes005809	5' nucleotidase [Anopheles darlingi]	nucleotide metabolism, converts a 5'-ribonucleotide to a ribonucleoside
Mdes000065	5' nucleotidase [Anopheles gambiae str. PEST]	nucleotide metabolism, converts a 5'-ribonucleotide to a ribonucleoside
Mdes014469	5-aminolevulinate synthase, mitochondrial [Culex quinquefasciatus]	porphyrin compound metabolism, converts Succinyl-CoA and glycine to 5-aminolevulinate
Mdes005611	5'-nucleotidase domain-containing protein 1 [Anopheles darlingi]	nucleotide metabolism, dephosphorylation of nucleotides
Mdes008937	5-oxoprolinase [Bactrocera oleae]	glutathione biosynthesis, catalyzes the cleavage of 5-oxo-L-proline to form L-glutamate coupled to the hydrolysis of ATP to ADP and inorganic phosphate
Mdes009136	6-pyruvoyl tetrahydrobiopterin synthase [Bactrocera cucurbitae]	amino acid metabolism, involved in the biosynthesis of tetrahydrobiopterin, an essential cofactor of aromatic amino acid hydroxylases
Mdes007275	8-oxo-dGDP phosphatase NUDT18 [Bactrocera oleae]	nucleotide metabolism
Mdes002819	acetylcholinesterase [Aedes aegypti]	acetylcholine metabolism, converts acetylcholine to choline and acetate
Mdes002098	acetylcholinesterase [Phlebotomus papatasi]	acetylcholine metabolism, converts acetylcholine to choline and acetate
Mdes014171	acetylcholinesterase 2 [Anopheles darlingi]	acetylcholine metabolism, converts acetylcholine to choline and acetate
Mdes014157	adenine phosphoribosyltransferase [Culex quinquefasciatus]	adenine salvage, catalyzes a salvage reaction resulting in the formation of AMP, that is energically less costly than de novo synthesis
Mdes000905	adenosine deaminase [Anopheles darlingi]	adenosine metabolism, catalyzes the hydrolytic deamination of adenosine and 2-deoxyadenosine
Mdes001572	adenosine deaminase [Lutzomyia longipalpis]	nucleotide metabolism, catalyzes the hydrolytic deamination of adenosine and 2-deoxyadenosine
Mdes009828	adenosine kinase [Tribolium castaneum]	purine metabolism, phosphorylates adenosine and other realted nucleoside analogs
Mdes016572	adenosylhomocysteinase [Pseudomonas parafulva]	amino acid biosynthesis, converts S-adenosyl-L-homocysteine to L-homocysteine
Mdes001239	adenosylhomocysteinase 2 [Tribolium castaneum]	amino acid biosynthesis, converts S-adenosyl-L-homocysteine to L-homocysteine
Mdes009021	adenosylhomocysteinase-like [Ceratitis capitata]	amino acid biosynthesis, converts S-adenosyl-L-homocysteine to L-homocysteine
Mdes011916	adenylosuccinate synthetase [Bactrocera cucurbitae]	purine metabolism
Mdes012057	adenylyltransferase and sulfurtransferase MOCS3 [Fopius arisanus]	involved in the pathway molybdopterin biosynthesis
Mdes007421	adrenodoxin [Aedes aegypti]	hormone biosynthesis, synthesizes thyroid hormones
Mdes014524	alanine aminotransferase 2 [Zootermopsis nevadensis]	amino acid biosynthesis, catalyzes the reversible transamination between alanine and 2-oxoglutarate to form pyruvate and glutamate
Mdes006146	alanine transaminase [Mayetiola destructor]	amino acid biosynthesis, catalyzes the reversible transamination between alanine and 2-oxoglutarate to form pyruvate and glutamate
Mdes012871	aliphatic nitrilase [Culex quinquefasciatus]	nitrogen compound metabolism, acts on aliphatic nitriles such as acrylonitrile, crotononitrile and glutaronitrile
Mdes005269	allantoinase [Culex quinquefasciatus]	sllantoin assimilation, atalyzes the conversion of allantoin (5-ureidohydantoin) to allantoic acid by hydrolytic cleavage of the five-member hydantoin ring
Mdes017308	alpha-aminoadipic semialdehyde synthase, mitochondrial [Anopheles darlingi]	amino acid degradation, catalyzes the first two steps in lysine degradation
Mdes010853	alpha-aminoadipic semialdehyde synthase, mitochondrial [Stomoxys calcitrans]	amino acid metabolism, amino acid degradation, catalyzes the first two steps in lysine degradation
Mdes014804	alpha-aminoadipic semialdehyde synthase, mitochondrial [Stomoxys calcitrans]	amino acid metabolism, amino acid degradation, catalyzes the first two steps in lysine degradation
Mdes000454	amidase [Anopheles darlingi]	nitrogen metabolism, catalyzes the hydrolysis of monocarboxylic amides
Mdes003184	amidase [Anopheles darlingi]	nitrogen metabolism, catalyzes the hydrolysis of monocarboxylic amides
Mdes007860	amidophosphoribosyltransferase [Culex quinquefasciatus]	nitrogen metabolism, purine biosynthesis
Mdes002241	amine oxidase [Aedes aegypti]	amine metabolism, catalyzes the oxidation of a wide range of biogenic amines including many neurotransmitters, histamine and xenobiotic amines
Mdes008370	amine oxidase [Aedes aegypti]	amine metabolism, catalyzes the oxidation of a wide range of biogenic amines including many neurotransmitters, histamine and xenobiotic amines
Mdes013025	aminoacylase-1 [Stomoxys calcitrans]	amino acid metabolism, involved in the hydrolysis of N-acylated or N-acetylated amino acids
Mdes014856	aminoacylase-1-like [Musca domestica]	amino acid metabolism, involved in the hydrolysis of N-acylated or N-acetylated amino acids
Mdes002791	aminoadipate-semialdehyde dehydrogenase [Anopheles darlingi]	metabolism, metabolizes betaine aldehyde to betaine, an important cellular osmolyte and methyl donor
Mdes005850	aminomethyltransferase [Anopheles darlingi]	glycine metabolism, catalyzes glycine degradation
Mdes005298	aromatic amino acid decarboxylase [Anopheles darlingi]	catecholamine biosynthesis, neurotransmitter biosynthesis, catalyzes the decarboxylation of L-3,4-dihydroxyphenylalanine (DOPA) to dopamine, a neurotransmitter
Mdes005993	aromatic amino acid decarboxylase [Anopheles sinensis]	catecholamine biosynthesis, neurotransmitter biosynthesis, catalyzes the decarboxylation of L-3,4-dihydroxyphenylalanine (DOPA) to dopamine, a neurotransmitter
Mdes005396	asparaginase [Mayetiola destructor]	amino acid metabolism, catalyzes the hydrolysis of asparagine to aspartic acid.
Mdes007142	asparagine synthase [Mayetiola destructor]	amino acid biosynthesis, converts L-aspartate and L-glutamine to diphosphate and L-asparagine + L-glutamate
Mdes001876	asparagine synthetase [Culex quinquefasciatus]	amino acid biosynthesis, converts L-aspartate and L-glutamine to diphosphate and L-asparagine + L-glutamate
Mdes016803	asparagine synthetase B [Pantoea dispersa]	amino acid biosynthesis, converts L-aspartate and L-glutamine to diphosphate and L-asparagine + L-glutamate
Mdes007627	aspartate aminotransferase [Aedes aegypti]	amino acid metabolism, converts L-aspartate and 2-oxoglutarate to oxaloacetate and L-glutamate
Mdes015004	aspartate aminotransferase [Culex quinquefasciatus]	amino acid metabolism, converts L-aspartate and 2-oxoglutarate to oxaloacetate and L-glutamate
Mdes015342	aspartate aminotransferase [Culex quinquefasciatus]	amino acid metabolism, converts L-aspartate and 2-oxoglutarate to oxaloacetate and L-glutamate
Mdes001861	aspartate aminotransferase [Mayetiola destructor]	amino acid metabolism, converts L-aspartate and 2-oxoglutarate to oxaloacetate and L-glutamate
Mdes016788	aspartate ammonia-lyase [Pseudomonas sp. SHC52]	aspartate metabolism, converts aspartate to fumarate, a intermediate of the citrate acid cycle
Mdes017015	betaine-aldehyde dehydrogenase [Pseudomonas mediterranea CFBP 5447]	amine and polyamine biosynthesis, converts betaine aldehyde to betaine
Mdes005865	bifunctional protein folD [Anopheles sinensis]	nitrogen compound biosynthesis, participates in multiple chemical reactions
Mdes013266	bifunctional purine biosynthesis protein PURH [Nasonia vitripennis]	purine biosynthesis, involved in multiple synthetic reactions
Mdes008602	branched-chain-amino-acid aminotransferase-like isoform X2 [Ceratitis capitata]	branched chain amino acid biosynthesis, catalyzes the first reaction in the catabolism of the essential branched chain amino acids leucine, isoleucine, and valine
Mdes000353	c-1-tetrahydrofolate synthase, cytoplasmic-like [Megachile rotundata]	nitrogen compound biosynthesis, participates in multiple chemical reactions
Mdes005312	cAMP 3,5-cyclic phosphodiesterase [Mayetiola destructor]	purine metabolism, hydrolyzes the second messenger cAMP, which is a key regulator of many important physiological processes
Mdes000619	cAMP-specific 3,5-cyclic phosphodiesterase [Aedes aegypti]	purine metabolism, hydrolyzes the second messenger cAMP, which is a key regulator of many important physiological processes
Mdes016975	carbamoyl phosphate synthase large subunit, partial [Pseudomonas syringae pv. actinidiae ICMP 18804]	urea cycle, involved in the urea cycle of ureotelic animals where the enzyme plays an important role in removing excess ammonia from the cell.
Mdes009249	carbamoyl-phosphate synthase large chain [Culex quinquefasciatus]	urea cycle, involved in the urea cycle of ureotelic animals where the enzyme plays an important role in removing excess ammonia from the cell.
Mdes016497	carbon-nitrogen hydrolase [Pseudomonas sp. GM18]	NAD biosynthesis
Mdes003898	carnosine N-methyltransferase isoform X1 [Trichogramma pretiosum]	amino acid metabolism, mediates the formation of anserine (beta-alanyl-N(Pi)-methyl-L-histidine) from carnosine
Mdes000186	choline O-acetyltransferase-like, partial [Musca domestica]	choline metabolism, catalyzes the reversible synthesis of acetylcholine (ACh) from acetyl CoA and choline at cholinergic synapses
Mdes003310	coproporphyrinogen-III oxidase-like [Musca domestica]	heme biosynthesis, catalyzes the aerobic oxidative decarboxylation of propionate groups of rings A and B of coproporphyrinogen-III to yield the vinyl groups in protoporphyrinogen-IX
Mdes003536	CTP synthase [Culex quinquefasciatus]	pyrimidine metabolism, involved in the de novo synthesis of CTP
Mdes016382	CTP synthetase [Pseudomonas rhizosphaerae]	pyrimidine metabolism, involved in the de novo synthesis of CTP
Mdes011147	cyanate hydratase [Glaciecola]	cyanate metabolism, catalyses the hydrolysis of cyanate
Mdes007946	cystathionine beta-lyase [Anopheles gambiae str. PEST]	amino acid biosynthesis, converts L-cystathione to L-homocystein
Mdes002123	cystathionine beta-synthase-like [Musca domestica]	amino acid biosynthesis, converts L-serine and L-homocysteine to L-cystathionine
Mdes010824	cystathionine beta-synthase-like [Musca domestica]	amino acid biosynthesis, converts L-serine and L-homocysteine to L-cystathionine
Mdes002118	cystathionine beta-synthase-like [Musca domestica]	amino acid biosynthesis, converts L-serine and L-homocysteine to L-cystathionine
Mdes006974	cystathionine gamma-lyase [Mayetiola destructor]	amino acid biosynthesis, catalyzes the last step in the trans-sulfuration pathway from methionine to cycteine
Mdes004114	cytidine and deoxycytidylate deaminase zinc-binding region [Culex quinquefasciatus]	nucleotide metabolism, involved in the hydrolysis of cytidine and dCMP
Mdes008812	cytidine deaminase [Anopheles darlingi]	pyridine ncleobase metabolism, converts cytidine and deoxycytidine to uridin and deoxyuridine
Mdes010220	cytochrome c oxidase assembly protein COX15 [Anopheles darlingi]	heme metabolism, involved in the biosynthesis of heme A
Mdes007856	cytosolic purine 5'-nucleotidase-like [Musca domestica]	nucleotide metabolism, plays a critical role in the maintenance of a constant composition of intracellular purine/pyrimidine nucleotides in cooperation with other nucleotidases
Mdes015195	d-3-phosphoglycerate dehydrogenase-like [Musca domestica]	amino acid synthesis, produces intermediates for amino acid synthesis
Mdes005424	d-amino acid oxidase [Aedes aegypti]	nitrogen compound metabolism,converts D-amino acid to 2-oxo acid
Mdes015764	d-amino acid oxidase [Aedes aegypti]	nitrogen compound metabolism,converts D-amino acid to 2-oxo acid
Mdes016689	d-amino acid oxidase [Aedes aegypti]	nitrogen compound metabolism,converts D-amino acid to 2-oxo acid
Mdes002035	diamine acetyltransferase 2 [Ceratitis capitata]	nitrogen metabolism, catalyzes the acetylation of polyamines
Mdes009494	dihydropteridine reductase [Anopheles darlingi]	amino acid metabolism, the product of this enzyme, tetrahydrobiopterin (BH-4), is an essential cofactor for phenylalanine, tyrosine, and tryptophan hydroxylases
Mdes009962	dihydropyrimidine dehydrogenase [Aedes aegypti]	nitrogen compound metabolism, involved in pyrmidine base degradation,
Mdes009236	dopa decarboxylase [Aedes aegypti]	catecholamine biosynthesis, neurotransmitter biosynthesis, catalyzes the decarboxylation of L-3,4-dihydroxyphenylalanine (DOPA) to dopamine, a neurotransmitter
Mdes007462	dopachrome-conversion enzyme (DCE) isoenzyme, putative [Aedes aegypti]	melatonin biosynthesis, converts 5, 6-dihydroxyindole to melanin
Mdes001494	dopamine N acetyltransferase [Culex quinquefasciatus]	nitrogen metabolism, tryptamine metabolism, melatonin biosynthesis, catalyzes N-acetylation of tryptamine, tyramine, dopamine, serotonin and octopamine
Mdes008945	dopamine N acetyltransferase [Culex quinquefasciatus]	nitrogen metabolism, tryptamine metabolism, melatonin biosynthesis, catalyzes N-acetylation of tryptamine, tyramine, dopamine, serotonin and octopamine
Mdes001493	dopamine N acetyltransferase [Culex quinquefasciatus]	melatonin biosynthesis, catalyzes N-acetylation of tryptamine, tyramine, dopamine, serotonin and octopamine
Mdes008064	dopamine N-acetyltransferase [Lucilia cuprina]	nitrogen metabolism, tryptamine metabolism, melatonin biosynthesis, catalyzes N-acetylation of tryptamine, tyramine, dopamine, serotonin and octopamine
Mdes004399	dopamine N-acetyltransferase-like [Bactrocera cucurbitae]	nitrogen metabolism, tryptamine metabolism, melatonin biosynthesis, catalyzes N-acetylation of tryptamine, tyramine, dopamine, serotonin and octopamine
Mdes014537	epsilon-trimethyllysine 2-oxoglutarate dioxygenase [Anopheles darlingi]	nitrogen metabolism, amine biosynthesis, converts trimethyllysine (TML) into hydroxytrimethyllysine (HTML)
Mdes004413	epsilon-trimethyllysine 2-oxoglutarate dioxygenase [Anopheles darlingi]	carnitine biosynthesis, converts trimethyllysine (TML) into hydroxytrimethyllysine
Mdes017060	erythronate-4-phosphate dehydrogenase [Pseudomonas sp. URMO17WK12:I11]	pyridoxine biosynthesis, catalyzes the oxidation of erythronate-4-phosphate to 3-hydroxy-2-oxo-4-phosphonooxybutanoate
Mdes013119	ester hydrolase C11orf54-like [Bactrocera oleae]	nitrogen metabolism, ester hydrolase activity on the substrate p-nitrophenyl acetate
Mdes008244	FAD synthase [Chrysemys picta bellii]	nitrogen metabolism, FAD biosynthetic process
Mdes001648	ferrochelatase, mitochondrial [Lucilia cuprina]	metabolism, heme synthesis, catalyzes the ferrous insertion into protoporphyrin IX
Mdes004914	flavin reductase (NADPH)-like isoform X1 [Musca domestica]	heme metabolism, catalyzes the NADPH-dependent reduction of a variety of flavins, such as riboflavin, FAD or FMN, biliverdins, methemoglobin and pyrroloquinoline quinone
Mdes010133	folylpolyglutamate synthase, mitochondrial-like [Musca domestica]	one carbon metabolism, catalyzes the conversion of folates to polyglutamate derivatives allowing concentration of folate compounds in the cell and the intracellular retention of these cofactors
Mdes007204	frataxin [Anopheles darlingi]	heme biosynthesis, promotes the biosynthesis of heme and assembly and repair of iron-sulfur clusters
Mdes001634	fumarylacetoacetate hydrolase [Aedes aegypti]	amino acid degradation, converts 4-fumarylacetoacetate to acetoacetate
Mdes004802	fumarylacetoacetate hydrolase domain-containing protein 1 [Culex quinquefasciatus]	amino acid degradation, converts 4-fumarylacetoacetate to acetoacetate
Mdes016970	gamma-aminobutyraldehyde dehydrogenase [Pseudomonas sp. LAMO17WK12:I2]	putresine metabolism, is the second enzyme in a putrescine degradation pathway
Mdes000719	gamma-glutamyl hydrolase [Anopheles darlingi]	glutamine metabolism, hydrolyzes the polyglutamate sidechains of pteroylpolyglutamates
Mdes006529	gamma-glutamyl hydrolase [Anopheles darlingi]	glutamine metabolism, hydrolyzes the polyglutamate sidechains of pteroylpolyglutamates
Mdes002984	gamma-glutamylcyclotransferase CG2811 [Bactrocera cucurbitae]	glutathione biosynthesis, catalyzes the formation of 5-oxoproline from gamma-glutamyl dipeptides and may play a significant role in glutathione homeostasis
Mdes002889	gamma-glutamylcysteine synthetase [Anopheles darlingi]	glutathione biosynthesis, catalyzes the first step in glutathione biosynthesis
Mdes004400	GDP-mannose 4,6 dehydratase-like [Ceratitis capitata]	nucleotide-sugar biosynthesis, catalyzes the conversion of GDP-D-mannose to GDP-4-dehydro-6-deoxy-D-mannose
Mdes005710	glucose-methanol-choline (gmc) oxidoreductase [Aedes aegypti]	choline metabolism, converts choline to betain aldehyde
Mdes017270	Glucose-methanol-choline (GMC) oxidoreductase [Erwinia toletana]	choline metabolism, converts choline to betain aldehyde
Mdes002644	glucosidase 2 subunit beta [Ceratitis capitata]	metabolism, involved in the pathway N-glycan metabolism
Mdes015568	glucosidase 2 subunit beta [Culex quinquefasciatus]	metabolism, involved in the pathway N-glycan metabolism
Mdes007455	glutamate cysteine ligase [Aedes aegypti]	gluthione biosynthesis, converts glutamate and cysteine to gamma-L-glutamyl-L-cysteine, which is the substrate for glutathione synthesis
Mdes001632	glutamate decarboxylase [Aedes aegypti]	neurotranmitter biosynthesis, converts glutamate to 4-aminobutanoate, which is the neurotransmitter GABA
Mdes013453	glutamate decarboxylase [Aedes aegypti]	neurotranmitter biosynthesis, converts glutamate to 4-aminobutanoate, which is the neurotransmitter GABA
Mdes009429	glutamate decarboxylase [Culex quinquefasciatus]	amino acid metabolism, neurotansmitter synthesis
Mdes000898	glutamate dehydrogenase, partial [Mayetiola destructor]	glutamate/glutamine metabolism, converts glutamate to 2-oxoglutarate, which enters into citrate cycle.
Mdes012141	glutamate semialdehyde dehydrogenase [Culex quinquefasciatus]	amino acid metabolism
Mdes004548	glutamate synthase [Aedes aegypti]	glutamate/glutamine metabolism, converts glutamate to glutamine
Mdes008305	glutaminase [Mayetiola destructor]	glutamate/glutamine metabolism, catalyzes the first reaction in the primary pathway for the renal catabolism of glutamine
Mdes010179	glutamine synthetase [Mayetiola destructor]	glutamate/glutamine metabolism, catalyzes the production of glutamine and 4-aminobutanoate
Mdes012413	glutamine synthetase [Mayetiola destructor]	glutamate/glutamine metabolism, catalyzes the production of glutamine and 4-aminobutanoate
Mdes003301	glutamine-dependent NAD(+) synthetase-like [Musca domestica]	NAD biosynthesis, converts deamindo-NAD and glutamine to NAD and glutamate
Mdes005730	glutamine--fructose-6-phosphate aminotransferase [isomerizing] 2-like isoform X3 [Musca domestica]	nucleotide-sugar biosynthesis, controls the flux of glucose into the hexosamine pathway by converting fuctose-6-phosphate to glucosamine 6-phosphate
Mdes010031	glutaryl-CoA dehydrogenase, mitochondrial [Culex quinquefasciatus]	amino acid metabolism, tryptophan metabolism
Mdes003284	glutathione synthetase [Aedes aegypti]	glutathione biosynthesis, converts gamma-L-glutamyl-L-cysteine and glycine to glutathione
Mdes015743	glycine dehydrogenase (decarboxylating), mitochondrial [Stomoxys calcitrans]	amino acid metabolism, catalyzes the degradation of glycine
Mdes011540	glycine hydroxymethyl transferase [Mayetiola destructor]	amino acid and methane metabolism, converts methylenetetrahydrofolate and glycine into tetrahydrofolate and serine
Mdes003381	GTP cyclohydrolase 1 type 2 Nif3l1, putative [Aedes aegypti]	tetrahydrobiopterin (co-factor) synthesis, catalyzes the production of 2-amino-4-hydroxy-6-(erythro-1,2,3-trihydroxypropyl)-dihydropteridine triphosphate
Mdes008303	GTP cyclohydrolase i [Aedes aegypti]	tetrahydrobiopterin (co-factor) synthesis, catalyzes the production of 2-amino-4-hydroxy-6-(erythro-1,2,3-trihydroxypropyl)-dihydropteridine triphosphate
Mdes007622	guanine deaminase [Musca domestica]	nucleotide metabolism, catalyzes the hydrolytic deamination of guanine, producing xanthine and ammonia
Mdes000586	guanosine-3',5'-bis(diphosphate) 3'-pyrophosphohydrolase MESH1 [Stegastes partitus]	nitrogen metabolism, guanosine tetraphosphate metabolism
Mdes000870	histidine triad nucleotide-binding protein 3 [Zootermopsis nevadensis]	nucleotide metabolism, hydrolyzes phosphoramidate and acyl-adenylate substrates
Mdes016640	homogentisate 1,2-dioxygenase [Amyelois transitella]	amino acid metabolism, aromatic amino acid family metabolic process
Mdes001254	hydroxyacylglutathione hydrolase, mitochondrial-like isoform X1 [Musca domestica]	glutathione biosynthesis, catalyzes the hydrolysis of S-D-lactoyl-glutathione to form glutathione and D-lactic acid
Mdes005462	hydroxylysine kinase [Ceratitis capitata]	amino acid metabolism, catalyzes the GTP-dependent phosphorylation of 5-hydroxy-L-lysine
Mdes014478	inosine triphosphate pyrophosphatase [Tribolium castaneum] gi|270007471|gb|EFA03919.1| hypothetical protein TcasGA2_TC014054 [Tribolium castaneum]	nucleotide metabolism, hydrolyzes the non-canonical purine nucleotides into the corresponding monophosphate derivatives
Mdes013368	inosine triphosphate pyrophosphatase-like [Lepisosteus oculatus]	nucleotide metabolism, hydrolyzes the non-canonical purine nucleotides into the corresponding monophosphate derivatives
Mdes003607	inosine-uridine preferring nucleoside hydrolase [Anopheles darlingi]	nucleotide metabolism, hydrolyzes purine and pyrimidine nucleotides into ribose and bases
Mdes016228	isovaleryl-CoA dehydrogenase [Pseudomonas mandelii]	branched-chain amino acid metabolism, oxidation of isovaleryl-CoA
Mdes011764	kynurenine 3-monooxygenase [Culex quinquefasciatus]	pyridine nucleotide biosynthesis, catalyzes the hydroxylation of L-kynurenine to form 3-hydroxy-L-kynurenine
Mdes011766	kynurenine 3-monooxygenase [Culex quinquefasciatus]	pyridine nucleotide biosynthesis, catalyzes the hydroxylation of L-kynurenine to form 3-hydroxy-L-kynurenine
Mdes010058	kynurenine formamidase [Aedes aegypti]	tryptophan degradation, hydrolyzes N-formyl-L-kynurenine to L-kynurenine, the second step in the kynurenine pathway of tryptophan degradation
Mdes008909	kynurenine--oxoglutarate transaminase 3 isoform X2 [Ceratitis capitata]	amino acid metabolism, 2-oxoglutarate metabolism, catalyzes the irreversible transamination of the L-tryptophan metabolite L-kynurenine to form kynurenic acid
Mdes003264	L-asparaginase [Aedes aegypti]	amino acid metabolism, catalyzes the hydrolysis of asparagine to aspartic acid
Mdes004640	lipoamide acyltransferase [Bactrocera cucurbitae]	amino acid metabolism, branched-chain amino acid catabolism, catalyzes the conversion of alpha-keto acids to acyl-CoA
Mdes002321	low-specificity L-threonine aldolase 2 [Bactrocera cucurbitae]	amino acid metabolism, catalyzes the cleavage of L-allo-threonine and L-threonine to glycine and acetaldehyde
Mdes007084	L-threonine 3-dehydrogenase, mitochondrial [Musca domestica]	amino acid metabolism, threonine metabolism
Mdes009518	mannose-6-phosphate isomerase [Aedes aegypti] g	nucleotide-sugar biosynthesis, is involved in the synthesis of GDP-mannose and dolichol-phosphate-mannose required for mannosyl transfer reactions
Mdes003535	metallo-beta-lactamase domain-containing protein 1 [Bactrocera cucurbitae]	amide metabolism, breaks the ?-lactam ring open
Mdes000897	methionine adenosyltransferase 2 subunit beta [Musca domestica]	nitrogen metabolism, amino acid synthesis
Mdes012342	methionine synthase reductase-like [Pediculus humanus corporis]	amino acid biosynthesis, involved in the reductive regeneration of cob(I)alamin (vitamin B12) cofactor required for the maintenance of methionine synthase in a functional state
Mdes016486	methylcrotonoyl-CoA carboxylase [Pseudomonas sp. LAMO17WK12:I2]	amino acid metabolism, converts 3-methylcrotonyl-CoA to 3-methylglutaconyl-CoA, a critical step for leucine and isovaleric acid catabolism
Mdes009184	methylcrotonoyl-CoA carboxylase beta chain, mitochondrial [Musca domestica]	amino acid metabolism, leucine degradation, catalyzes the conversion of 3-methylcrotonyl-CoA to 3-methylglutaconyl-CoA, a critical step for leucine and isovaleric acid catabolism
Mdes001933	methylcrotonoyl-CoA carboxylase subunit alpha, mitochondrial-like [Musca domestica]	amino acid metabolism, converts 3-methylcrotonyl-CoA to 3-methylglutaconyl-CoA, a critical step for leucine and isovaleric acid catabolism
Mdes007469	methylenetetrahydrofolate reductase [Bactrocera dorsalis]	one carbon metabolism, catalyzes the conversion of 5,10-methylenetetrahydrofolate to 5-methyltetrahydrofolate
Mdes014836	methylmalonate-semialdehyde dehydrogenase [Anopheles darlingi]	amino acid metabolism, plays a role in valine and pyrimidine metabolism
Mdes001826	methylthioribose-1-phosphate isomerase-like isoform X1 [Musca domestica]	amino acid metabolism, catalyzes the interconversion of methylthioribose-1-phosphate (MTR-1-P) into methylthioribulose-1-phosphate (MTRu-1-P)
Mdes007858	methylthioribulose-1-phosphate dehydratase [Musca domestica]	amino acid metabolism, functions in the methionine salvage pathway, catalyzes the dehydration of methylthioribulose-1-phosphate (MTRu-1-P) into 2,3-diketo-5-methylthiopentyl-1-phosphate (DK-MTP-1-P)
Mdes014125	methyltransferase-like protein 4 [Fopius arisanus]	metabolism, nitrogen coumpoind metabolism, nucleobase,containing coumpoind metabolism
Mdes007861	multifunctional protein ADE2 [Bactrocera cucurbitae]	purine biosynthesis
Mdes001581	mycosubtilin synthase subunit C-like [Aedes aegypti]	mycosubtilin biosynthesis?
Mdes008514	N-acetylserotonin O-methyltransferase-like protein [Bombyx mori]	metabolism, aromatic compound metabolism, catalyzes the transfer of a methyl group onto N-acetylserotonin, producing melatonin
Mdes006596	NAD kinase-like isoform X3 [Musca domestica]	NAD kinase-like isoform X3 [Musca domestica]
Mdes014083	NAD nucleotidase [Microplitis demolitor]	nucleotide metabolism, catalyzes the hydrolysis of a nucleotide into a nucleoside and a phosphate
Mdes017317	NAD(P)-dependent oxidoreductase [Pseudomonas parafulva]	metabolism, catalyzes the reduction of the 7-8 double bond of phenylpropanal substrates, such as p-coumaryl aldehyde and coniferyl aldehyde
Mdes004807	nicotinamide mononucleotide adenylyltransferase [Anopheles darlingi]	pyridine nucleotide biosynthesis, converts nicotinic acid to NA mononucleotide for NAD synthesis
Mdes017067	nicotinate phosphoribosyltransferase [Pseudomonas mediterranea CFBP 5447]	pyridine nucleotide biosynthesis, catalyzes the formation of NAD from nicotinamide mononucleotide and ATP.
Mdes010834	nicotinate phosphoribosyltransferase-like isoform X3 [Musca domestica]	pyridine nucleotide biosynthesis, converts nicotinic acid to NA mononucleotide for NAD synthesis
Mdes004794	nitric oxide synthase-interacting protein [Anopheles darlingi]	nitrogen metabolism, nitric oxide synthesis, megatively regulates nitric oxide production by inducing NOS1 and NOS3 translocation to actin cytoskeleton and inhibiting their enzymatic activity
Mdes012795	nitrilase and fragile histidine triad fusion protein NitFhit-like [Musca domestica]	nucleobase-containing compound metabolism, converts P(1)-P(3)-bis(5'-adenosyl) triphosphate to ADP and AMP
Mdes002965	nucleoside diphosphate kinase [Orseolia oryzae]	nucleotide metabolism, plays a major role in the synthesis of nucleoside triphosphates other than ATP
Mdes015397	nucleoside diphosphate kinase 6-like [Nasonia vitripennis]	nucleotide metabolism, plays a major role in the synthesis of nucleoside triphosphates other than ATP
Mdes006481	nucleoside diphosphate kinase 7 [Tinamus guttatus]	nucleotide metabolism, plays a major role in the synthesis of nucleoside triphosphates other than ATP
Mdes014569	nucleoside diphosphate kinase, putative, partial [Ichthyophthirius multifiliis]	nucleotide metabolism, plays a major role in the synthesis of nucleoside triphosphates other than ATP
Mdes002739	nudix hydrolase 6 [Bactrocera dorsalis]	nucleoside and ribose metabolism, hydrolyzes nucleoside disphosphate derivatives
Mdes015732	O-acetyl-ADP-ribose deacetylase 1 [Bactrocera cucurbitae]	metabolism, purine metabolism, deacetylates O-acetyl-ADP ribose, a signaling molecule generated by the deacetylation of acetylated lysine residues in histones and other proteins
Mdes002320	omega-amidase NIT2, putative [Drosophila persimilis]	amino acid metabolism, converts alpha-ketoglutaramate and alpha-ketosuccinamate to biologically useful alpha-ketoglutarate and oxaloacetate, respectively
Mdes004875	omega-amidase NIT2-like [Musca domestica]	amino acid metabolism, converts alpha-ketoglutaramate and alpha-ketosuccinamate to biologically useful alpha-ketoglutarate and oxaloacetate, respectively
Mdes013962	ornithine aminotransferase, mitochondrial [Culex quinquefasciatus]	amino acid synthesis, catalyzes the following type of reactions: L-ornithine + a 2-oxo acid = L-glutamate 5-semialdehyde + an L-amino acid
Mdes017197	ornithine carbamoyltransferase [Pseudomonas moraviensis]	amino acid biosynthesis, converts carbamoyl phosphate andáornithine to citrulline and phosphate
Mdes009224	ornithine cyclodeaminase [Aedes aegypti]	amino acid metabolism, converts L-ornithine to L-proline
Mdes001097	ornithine decarboxylase [Mayetiola destructor]	polyamine biosynthesis, converts ornithine into putrescine, a precursor for polyamines
Mdes002949	ornithine decarboxylase antizyme [Bactrocera cucurbitae]	polyamine biosynthesis, converts ornithine into putrescine, a precursor for polyamines
Mdes015461	orotidine-5'-phosphate decarboxylase, putative [Aedes aegypti]	pyrimidine biosynthesis, converts orotidine 5'-phosphate to UMP
Mdes015466	orotidine-5'-phosphate decarboxylase, putative [Aedes aegypti]	pyrimidine biosynthesis, converts orotidine 5'-phosphate to UMP
Mdes016318	orotidine-5'-phosphate decarboxylase, putative [Aedes aegypti]	pyrimidine biosynthesis, converts orotidine 5'-phosphate to UMP
Mdes015335	pantetheinase [Anopheles darlingi]	pantothenate metabolism, hydrolyzes specifically one of the carboamide linkages in D-pantetheine thus recycling pantothenic acid (vitamin B5) and releasing cysteamine
Mdes001751	peroxisomal n1-acetyl-spermine/spermidine oxidase [Aedes aegypti]	polyamine biosynthesis, catalyzes the oxidation of N(1)-acetylspermine to spermidine and is thus involved in the polyamine back-conversion
Mdes006238	phenylalanine-4-hydroxylase [Mayetiola destructor]	amino acid metabolism, catalyzes the following reaction: L-phenylalanine + tetrahydrobiopterin + O2 = L-tyrosine + 4a-hydroxytetrahydrobiopterin
Mdes016459	phenylhydantoinase [Pseudomonas]	pyrimdine metabolism, catalyzes the stereospecific hydrolysis of the cyclic amide bond of D-hydantoin derivatives with an aromatic side chains at the 5'-position
Mdes016525	phospho-2-dehydro-3-deoxyheptonate aldolase [Pseudomonas sp. LAMO17WK12:I2]	amino acid biosynthesis, chorismate/shikimate pathway, catalyzes the following reaction: Phosphoenolpyruvate + D-erythrose 4-phosphate + H2O = 3-deoxy-D-arabino-hept-2-ulosonate 7-phosphate + phosphate
Mdes006185	phosphomannomutase-like [Musca domestica]	nuceotide-sugar biosynthesis, involved in the synthesis of GDP-mannose and dolichol-phosphate mannose
Mdes013900	phosphopantothenate--cysteine ligase-like [Musca domestica]	vitamin biosynthesis, catalyzes the first step in the biosynthesis of CoA from vitamin B5
Mdes014561	phosphoribosylamine-glycine ligase [Anopheles darlingi]	nucleotide metabolism, purine synthesis
Mdes016890	phosphoribosylformylglycinamidine synthase [Pseudomonas chlororaphis]	purine biosynthesis, catalyzes the ATP-dependent conversion of formylglycinamide ribonucleotide and glutamine to yield formylglycinamidine ribonucleotide and glutamate
Mdes016754	phosphoribosylformylglycinamidine synthase, partial [Pseudomonas fluorescens]	purine biosynthesis, catalyzes the ATP-dependent conversion of formylglycinamide ribonucleotide and glutamine to yield formylglycinamidine ribonucleotide and glutamate
Mdes010667	phosphoribosylformylglycinamidine synthase-like [Musca domestica]	purine metabolism, catalyzes the ATP-dependent conversion of formylglycinamide ribonucleotide and glutamine to yield formylglycinamidine ribonucleotide and glutamate
Mdes001235	phosphoserine phosphatase [Mayetiola destructor]	amino acid metabolism, catalyzes the last step in the biosynthesis of serine from carbohydrates
Mdes017220	porphobilinogen deaminase [Pantoea dispersa EGD-AAK13]	heme biosynthesis, tetrapolymerization of the monopyrrole PBG into the hydroxymethylbilane pre-uroporphyrinogen
Mdes000024	porphobilinogen deaminase-like [Ceratitis capitata]	heme biosynthesis, tetrapolymerization of the monopyrrole PBG into the hydroxymethylbilane pre-uroporphyrinogen
Mdes000025	porphobilinogen deaminase-like [Ceratitis capitata]	heme biosynthesis, tetrapolymerization of the monopyrrole PBG into the hydroxymethylbilane pre-uroporphyrinogen
Mdes000063	proline synthetase associated protein [Musca domestica]	proline metabolism?
Mdes001389	protoporphyrinogen oxidase [Culex quinquefasciatus]	metabolism, heme synthesis, catalyzes the 6-electron oxidation of protoporphyrinogen-IX to form protoporphyrin-IX
Mdes001390	protoporphyrinogen oxidase [Culex quinquefasciatus]	metabolism, heme synthesis, catalyzes the 6-electron oxidation of protoporphyrinogen-IX to form protoporphyrin-IX
Mdes007460	pseudouridine-5'-monophosphatase [Bactrocera dorsalis]	metabolism, nucleotide metabolism
Mdes007431	pseudouridine-5'-monophosphatase isoform X2 [Bactrocera dorsalis]	nucleotide metabolism, dephosphorylate pseudouridine 5'-phosphate
Mdes005715	pseudouridine-metabolizing bifunctional protein C1861.05 [Bactrocera oleae]	nitrogen metabolism, catalyzes the phosphorylation of pseudouridine to pseudouridine 5'-phosphate (PsiMP)
Mdes005718	pseudouridine-metabolizing bifunctional protein C1861.05-like [Ceratitis capitata]	pseudouridine synthesis, pseudouridylate synthase
Mdes006280	pterin-4-alpha-carbinolamine dehydratase [Tribolium castaneum]	tetrahydrobiopterin biosynthesis, catalyzing the formation of quinonoid-BH2
Mdes013323	purine nucleoside phosphorylase-like isoform X1 [Musca domestica]	purine nucleoside metabolism, catalyze the phosphorolytic breakdown of the N-glycosidic bond in the beta-(deoxy)ribonucleoside molecules
Mdes004472	pyrazinamidase/nicotinamidase [Papilio xuthus]	nucleotide metabolism, pyridine biosynthesis
Mdes006265	pyridoxal kinase [Bactrocera cucurbitae]	vitamin B6 metabolism, converts vitamin B6 to pyridoxal-5-phosphate, an important cofactor in intermediary metabolism
Mdes002205	pyridoxal phosphate phosphatase phospho2 [Anopheles darlingi]	nitrogen metabolism, dephosphorylates pyridoxal 5'-phosphate
Mdes001715	pyridoxamine-phosphate oxidase [Aedes aegypti]	pyridoxine (vitamin B6) biosynthesis, catalyzes the oxidation of either pyridoxine 5'-phosphate or pyridoxamine 5'-phosphate to pyridoxal 5'-phosphate
Mdes016791	pyridoxine 5'-phosphate oxidase [Pseudomonas sp. SHC52]	pyridoxine (vitamin B6) biosynthesis, catalyzes the oxidation of either pyridoxine 5'-phosphate or pyridoxamine 5'-phosphate to pyridoxal 5'-phosphate
Mdes016147	pyridoxine-5'-phosphate oxidase-like [Bombus impatiens]	pyridoxine (vitamin B6) biosynthesis, catalyzes the oxidation of either pyridoxine 5'-phosphate or pyridoxamine 5'-phosphate to pyridoxal 5'-phosphate
Mdes008668	pyrimidodiazepine synthase-like [Bactrocera dorsalis]	pteridine biosynthesis, mediates the conversion of 2-amino-4-oxo-6-pyruvoyl-5,6,7,8-tetrahydropteridine (6-PTP; also named 6-pyruvoyltetrahydropterin) to 2-amino-6-acetyl-3,7,8,9-tetrahydro-3H-pyrimido(4,5-b)[1,4]diazepin-4-one (pyrimidodiazepine or PDA), a key intermediate in red eye pigment drosopterin biosynthesis
Mdes010994	pyrroline-5-carboxylate dehydrogenase [Aedes aegypti]	amino acid metabolism, catalyzes the irreversible conversion of delta-1-pyrroline-5-carboxylate, derived either from proline or ornithine, to glutamate
Mdes000550	pyrroline-5-carboxylate reductase [Aedes aegypti]	amino acid biosynthesis, catalyzes the last step in proline biosynthesis
Mdes005327	pyrroline-5-carboxylate reductase [Mayetiola destructor]	amino acid biosynthesis, catalyzes the last step in proline biosynthesis
Mdes016148	ribonucleoside-diphosphate reductase large subunit [Culex quinquefasciatus] gi|167862546|gb|EDS25929.1| ribonucleoside-diphosphate reductase large subunit [Culex quinquefasciatus]	pyrimidine biosynthesis, synthesizing deoxyribonucleotides from the corresponding ribonucleotides for DNA synthesis
Mdes014861	ribonucleoside-diphosphate reductase large subunit, partial [Stegodyphus mimosarum]	pyrimidine biosynthesis, synthesizing deoxyribonucleotides from the corresponding ribonucleotides for DNA synthesis
Mdes014034	ribonucleoside-diphosphate reductase large subunit-like (catalyzes the formation of deoxyribonucleotides) [Ceratitis capitata]	pyrimidine biosynthesis, synthesizing deoxyribonucleotides from the corresponding ribonucleotides for DNA synthesis
Mdes004952	ribonucleoside-diphosphate reductase large subunit-like [Ceratitis capitata]	pyrimidine biosynthesis, synthesizing deoxyribonucleotides from the corresponding ribonucleotides for DNA synthesis
Mdes004259	ribonucleoside-diphosphate reductase subunit M2 B [Tribolium castaneum] gi|270007377|gb|EFA03825.1| hypothetical protein TcasGA2_TC013940 [Tribolium castaneum]	pyrimidine biosynthesis, synthesizing deoxyribonucleotides from the corresponding ribonucleotides for DNA synthesis
Mdes015498	ribonucleotide-diphosphate reductase subunit alpha [Pseudomonas fuscovaginae]	pyrimidine biosynthesis, synthesizing deoxyribonucleotides from the corresponding ribonucleotides for DNA synthesis
Mdes017307	ribose-phosphate diphosphokinase [Clavibacter michiganensis]	nucleotide biosynthesis, catalyzes the synthesis of phosphoribosylpyrophosphate
Mdes016135	ribose-phosphate pyrophosphokinase [Pseudomonas sp. CF161]	nucleotide biosynthesis, catalyzes the synthesis of phosphoribosylpyrophosphate
Mdes001528	ribose-phosphate pyrophosphokinase 1,2 [Anopheles darlingi]	nucleotide metabolism, catalyzes the synthesis of phosphoribosylpyrophosphate (PRPP) that is essential for nucleotide synthesis
Mdes002687	ribose-phosphate pyrophosphokinase 1-like isoform X6 [Musca domestica]	nucleotide biosynthesis, catalyzes the synthesis of phosphoribosylpyrophosphate
Mdes000744	saccharopine dehydrogenase domain-containing protein [Aedes aegypti]	catalyzing the condensation of l-alpha-aminoadipate-delta-semialdehyde with l-glutamate to produce saccharopineá
Mdes010595	S-adenosylmethionine synthase isoform X1 [Bactrocera cucurbitae]	one carbon metabolism, catalyzes the formation of S-adenosylmethionine from methionine and ATP)
Mdes017097	S-adenosylmethionine synthetase [Pantoea dispersa]	one carbon metabolism, catalyzes the formation of S-adenosylmethionine from methionine and ATP)
Mdes005394	sarcosine dehydrogenase, mitochondrial [Bactrocera cucurbitae]	amine and polyamine metabolism, converts sarcosine to glycine and formaldehyde
Mdes004493	sepiapterin reductase [Culex quinquefasciatus]	dopamine metabolism, catalyzes the final one or two reductions in tetra-hydrobiopterin biosynthesis to form 5,6,7,8-tetrahydrobiopterin
Mdes017349	serine hydroxymethyltransferase [Pantoea dispersa]	one carbon metabolism, biosynthesis of tetrahydrofolate
Mdes016730	Serine hydroxymethyltransferase 2 [Pseudomonas fluorescens]	one carbon metabolism, biosynthesis of tetrahydrofolate
Mdes011539	serine hydroxymethyltransferase, cytosolic isoform X1 [Bactrocera dorsalis]	one carbon metabolism, biosynthesis of tetrahydrofolate
Mdes002838	serine pyruvate aminotransferase [Drosophila melanogaster]	glycine biosynthesis
Mdes002840	serine pyruvate aminotransferase [Drosophila melanogaster]	glycine biosynthesis
Mdes002808	serine--pyruvate aminotransferase, mitochondrial-like [Musca domestica]	amino acid metabolism, biosynthesis of alanine
Mdes003803	spermidine synthase [Mayetiola destructor]	polyamine biosynthesis, catalyzes the production of spermidine from putrescine and decarboxylated S-adenosylmethionine
Mdes009134	spermine oxidase [Anopheles darlingi]	spermine degradation
Mdes001453	spermine synthase [Mayetiola destructor]	polyamine metabolism synthesis of spermidine from putrescine and dexarboxylated S-adenosylmethione
Mdes009204	thiamin pyrophosphokinase [Anopheles darlingi]	thamine diphosphate biosynthesis, catalyzes the phosphorylation of thiamine to thiamine pyrophosphate
Mdes007466	thiamin pyrophosphokinase 1 [Culex quinquefasciatus]	thamine diphosphate biosynthesis, catalyzes the phosphorylation of thiamine to thiamine pyrophosphate
Mdes014051	threo-3-hydroxyaspartate ammonia-lyase [Musca domestica]	amino acid metabolism
Mdes002893	transthyretin-like protein R09H10.3 precursor [Caligus clemensi]	purine metabolism, catalyzes the hydrolysis of 5-hydroxyisourate (HIU) to 2-oxo-4-hydroxy-4-carboxy-5-ureidoimidazoline
Mdes014560	trifunctional purine biosynthetic protein adenosine-3 [Chironomus tentans]	purine biosynthesis, catalyzes multiple types of reactions
Mdes002884	trifunctional purine biosynthetic protein adenosine-3-like isoform X2 [Apis dorsata]	purine biosynthesis, catalyzes multiple types of reactions
Mdes007972	tropinone reductase 2-like [Solenopsis invicta]	tropane alkaloid biosynthesis, catalyzes the stereospecific reduction of tropinone to pseudotropine
Mdes007966	tropinone reductase 2-like [Solenopsis invicta]	tropane alkaloid biosynthesis, catalyzes the stereospecific reduction of tropinone to pseudotropine
Mdes007967	tropinone reductase 2-like isoform X1 [Diaphorina citri]	tropane alkaloid biosynthesis, catalyzes the stereospecific reduction of tropinone to pseudotropine
Mdes008193	tryptophan hydroxylase, partial [Anopheles darlingi]	amino acid metabolism, aromatic amino acid family metabolic process
Mdes017254	tryptophan pyrrolase [Mayetiola destructor]	tryptophan metabolism, incorporates oxygen into the indole moiety of tryptophan
Mdes016883	tryptophan pyrrolase [Mayetiola destructor]	tryptophan metabolism, incorporates oxygen into the indole moiety of tryptophan
Mdes016953	tryptophan pyrrolase [Mayetiola destructor]	tryptophan metabolism, incorporates oxygen into the indole moiety of tryptophan
Mdes003610	tyramine beta-hydroxylase [Phormia regina]	neurotranmitter biosynthesis, converts tyramine into octopamine
Mdes008189	tyrosine 3-monooxygenase [Anopheles gambiae str. PEST]	catecholamine biosynthesis, neurotransmitter biosynthesis, catalyzes the reaction of L-tyrosine + tetrahydrobiopterin + O2 = L-dopa + 4a-hydroxytetrahydrobiopterin.
Mdes003251	tyrosine aminotransferase [Aedes aegypti]	metabolism of phenylalanine and tyrosine, converts tyrosine to p-hydroxyphenylpyruvate
Mdes001678	UDP-N-acetylhexosamine pyrophosphorylase-like [Musca domestica]	UDP-N-acetylglucosamine biosynthesis, onverts UDP and GlcNAc-1-P into UDP-GlcNAc, and UDP and GalNAc-1-P into UDP-GalNAc
Mdes009149	uracil phosphoribosyltransferase [Culex quinquefasciatus]	pyrimidine metabolism, catalyzes the conversion of uracil and 5-phospho-alpha-D-ribose 1-diphosphate (PRPP) to UMP and diphosphate
Mdes016301	urease accessory protein UreG [Pseudomonas]	nitrogen compound metabolism, facilitates the functional incorporation of the urease nickel metallocenter
Mdes012399	uricase [Bactrocera dorsalis]	uric acid homeostasis, oxidation of uric acid
Mdes005690	uridine cytidine kinase i [Anopheles darlingi]	pyrimidine metabolism, UMP/CMP biosynthesis, phosphorylates uridine and cytidine to uridine monophosphate and cytidine monophosphate
Mdes003029	uridine cytidine kinase i [Culex quinquefasciatus]	nucleotide metabolism, CTP metabolism, phosphorylates uridine and cytidine to uridine monophosphate and cytidine monophosphate
Mdes002770	uridine phosphorylase [Culex quinquefasciatus]	pyrimidine metabolism, UMP biosynthesis, catalyzes the reversible phosphorylytic cleavage of uridine and deoxyuridine to uracil and ribose- or deoxyribose-1-phosphate
Mdes012236	uroporphyrinogen decarboxylase isoform X1 [Bactrocera dorsalis]	heme biosynthesis, catalyzes the decarboxylation of four acetate groups of uroporphyrinogen-III to yield coproporphyrinogen-III
Mdes004007	uroporphyrinogen decarboxylase isoform X2 [Bactrocera dorsalis]	heme biosynthesis, catalyzes the decarboxylation of four acetate groups of uroporphyrinogen-III to yield coproporphyrinogen-III
Mdes002551	uroporphyrinogen iii synthase [Anopheles darlingi]	heme biosynthesis, catalyzes cyclization of the linear tetrapyrrole, hydroxymethylbilane, to the macrocyclic uroporphyrinogen III
Mdes006052	valacyclovir hydrolase-like [Bactrocera cucurbitae]	amino acid metabolism, catalyzes the hydrolytic activation of amino acid ester prodrugs of nucleoside analogs such as valacyclovir and valganciclovir
Mdes005429	xanthine dehydrogenase/oxidase [Anopheles darlingi]	purine degradation, catalyzes the oxidation of hypoxanthine to xanthine
Mdes002911	xanthine dehydrogenase/oxidase [Culex quinquefasciatus]	purine degradation, catalyzes the oxidation of hypoxanthine to xanthine
		others
Mdes009558	1-aminocyclopropane-1-carboxylate oxidase-like isoform X2 [Bactrocera dorsalis]	ethylene biosynthesis, converts 1-aminocyclopropane-1-carboxylate and ascorbate to ethylene, cyanide anddehydroascorbate
Mdes016817	1-deoxy-D-xylulose 5-phosphate reductoisomerase [Pseudomonas fulva]	isoprene biosynthesis, catalyzes the NADP-dependent rearrangement and reduction of 1-deoxy-D-xylulose-5-phosphate (DXP) to 2-C-methyl-D-erythritol 4-phosphate
Mdes016692	2-keto-4-pentenoate hydratase/2-oxohepta-3-ene-1,7-dioic acid hydratase [Pseudomonas sp. G5(2012)]	catalyzes the conversion of 2-hydroxypentadienoic acid (enolic form of 2-oxopent-4-enoate) to 4-hydroxy-2-ketopentanoic acid
Mdes007926	2-succinylbenzoate-CoA ligase [Aedes aegypti]	menaquinone bioosynthesis, converts 2-succinylbenzoate to 2-succinylbenzoyl-CoA
Mdes015992	47 kDa salivary pyrophosphatase-like protein SP132 [Phlebotomus argentipes]	diphosphate hydrolysis, hydrolyze diphosphate into phosphate
Mdes001575	5'-nucleotidase domain-containing protein 3 isoform X2 [Tribolium castaneum]	hydrolase, specific function unknown
Mdes008868	acyl-coenzyme A:6-aminopenicillanic-acid-acyltransferase 40 kDa form [Megachile rotundata]	metabolism, antiotic synthesis, last enzyme in penicillin biosynthetic pathway, which converts isopenicillin N (IPN) to penicillin G, using phenyl-acetyl-CoA or phenoxyacetyl-CoA as acyl donors
Mdes004608	acylphosphatase-2-like [Ceratitis capitata]	phosphate compound metabolism, converts an acylphosphate to a carboxylate and phosphate
Mdes007178	adenylsulfate kinase [Aedes aegypti]	sulfate assimilation, converts adenylyl sulfate to 3'-phosphoadenylyl sulfate
Mdes016595	alkyl hydroperoxide reductase [Pseudomonas fulva]	reduction, reduces organic hydroperoxides
Mdes002628	allantoicase [Aedes aegypti]	allantoin metabolism, ?
Mdes010235	alpha-esterase [Aedes aegypti]	carboxylic ester metabolism, hydrolyzes the ester bond in carboxylic esters
Mdes008362	alpha-esterase [Danaus plexippus]	carboxylic ester metabolism, hydrolyzes the ester bond in carboxylic esters
Mdes014024	alpha-esterase [Danaus plexippus]	carboxylic ester metabolism, hydrolyzes the ester bond in carboxylic esters
Mdes002617	arylsulfatase b [Aedes aegypti]	autophagy, removes sulfate groups from chondroitin-4-sulfate (C4S) and regulates its degradation
Mdes003987	arylsulfatase B [Tribolium castaneum]	autophagy, removes sulfate groups from chondroitin-4-sulfate (C4S) and regulates its degradation
Mdes014658	beta carbonic anhydrase 1-like [Musca domestica]	carbon utilization, reversible hydration of carbon dioxide
Mdes012368	beta,beta-carotene 15,15'-monooxygenase-like [Musca domestica]	retinoid metabolism, cleaves beta-carotene into two molecules of retinal
Mdes002525	carbohydrate sulfotransferase 11 isoform X2 [Bactrocera cucurbitae]	proteoglycan biosynthesis, catalyzes the transfer of sulfate to position 4 of the N-acetylgalactosamine (GalNAc) residue of chondroitin
Mdes005024	carbonic anhydrase [Aedes aegypti]	catalyzes the rapid interconversion of carbon dioxide and water to bicarbonate and protons (or vice versa)
Mdes011973	carbonic anhydrase [Culex quinquefasciatus]	catalyzes the rapid interconversion of carbon dioxide and water to bicarbonate and protons (or vice versa)
Mdes000204	carbonic anhydrase [Culex quinquefasciatus]	catalyzes the rapid interconversion of carbon dioxide and water to bicarbonate and protons (or vice versa)
Mdes014240	carbonic anhydrase 9 [Zootermopsis nevadensis]	catalyzes the rapid interconversion of carbon dioxide and water to bicarbonate and protons (or vice versa)
Mdes014969	carbonic anhydrase 9 [Zootermopsis nevadensis]	catalyzes the rapid interconversion of carbon dioxide and water to bicarbonate and protons (or vice versa)
Mdes011410	carboxylesterase [Anopheles darlingi]	detoxification, hydrolyzes aromatic and aliphatic esters
Mdes003797	carotene dehydrogenase [Acyrthosiphon pisum]	caroten hydrolysis
Mdes009995	carotenoid desaturase [Acyrthosiphon pisum]	carotenoid synthesis, carotene destaturation
Mdes009042	CAS1 domain containing 1 [Culex quinquefasciatus]	a sialic acid-specific O-acetyltransferase?
Mdes007705	chondroitin 4-sulfotransferase [Aedes aegypti]	proteoglycan metabolism, transfers sulfate to position 4 of the N-acetylgalactosamine (GalNAc) residue of chondroitin
Mdes004049	chondroitin beta-1,4-N-acetyl galactosaminyl transferase 1 [Culex quinquefasciatus]	proteoglycan metabolism, transfers 1,4-N-acetylgalactosamine (GalNAc) from UDP-GalNAc to the non-reducing end of glucuronic acid
Mdes003379	chondroitin synthase [Aedes aegypti]	proteoglycan metabolism, transfers glucuronic acid from UDP-GlcUA and N-acetylgalactosamine from UDP-GalNAc to the non-reducing end of the elongating chondroitin polymer
Mdes011295	crotonobetainyl-CoA-hydratase [Anopheles darlingi]	thioester metabolism, catalyzes the hydration of crotonobetainyl-CoA to carnitinyl-CoA
Mdes014650	cyclohex-1-ene-1-carboxyl-CoA hydratase [Culex quinquefasciatus]	degradation of benzoate and crotonate, catalyzes the hydration of cyclohex-1-enecarboxyl-CoA to 2-hydroxycyclohexanecarboxyl-CoA
Mdes009651	cysteine desulfurylase [Anopheles darlingi]	metabolism, iron-sulfur cluster biosynthesis, master enzyme that delivers sulfur to a number of partners involved in Fe-S cluster assembly, tRNA modification or cofactor biosynthesis
Mdes005339	cysteine dioxygenase [Aedes aegypti]	organosulfur biosynthesis, convertsL-cysteine to 3-sulfinoalanine
Mdes017247	cysteine sulfinate desulfinase [Pantoea sp. SL1_M5]	sulfur utilization, catalyzes the removal of elemental sulfur and selenium atoms from L-cysteine, L-cystine, L-selenocysteine, and L-selenocystine to produce L-alanine, and transiently retains the released sulfur atom on a cysteine residue, in the form of a persulfide
Mdes001773	cysteine sulfinic acid decarboxylase [Bactrocera dorsalis]	organosulfur biosynthesis, converts 3-sulfino-L-alanine to hypotaurine
Mdes003615	dentin sialophosphoprotein-like [Ceratitis capitata]	mineralization, is an important factor in dentinogenesis and binds high amount of calcium, and facilitates initial mineralization of dentin matrix collagen
Mdes009756	dentin sialophosphoprotein-like [Musca domestica]	mineralization, is an important factor in dentinogenesis and binds high amount of calcium, and facilitates initial mineralization of dentin matrix collagen
Mdes007374	dimethylaniline monooxygenase [Aedes aegypti]	xenobiotic metabolism, involved in the oxidation of a variety of xenobiotics
Mdes001865	dimethylaniline monooxygenase [Aedes aegypti]	xenobiotic metabolism, involved in the oxidation of a variety of xenobiotics
Mdes007373	dimethylaniline monooxygenase [Anopheles darlingi]	xenobiotic metabolism, involved in the oxidation of a variety of xenobiotics
Mdes001867	dimethylaniline monooxygenase [Anopheles darlingi]	detoxification, involved in the oxidative metabolism of a variety of xenobiotics such as drugs and pesticides
Mdes003656	dimethylaniline monooxygenase [Anopheles darlingi]	detoxification, involved in the oxidative metabolism of a variety of xenobiotics such as drugs and pesticides
Mdes001866	dimethylaniline monooxygenase [Culex quinquefasciatus]	detoxification, involved in the oxidative metabolism of a variety of xenobiotics such as drugs and pesticides
Mdes007024	dimethylaniline monooxygenase [Culex quinquefasciatus]	detoxification, involved in the oxidative metabolism of a variety of xenobiotics such as drugs and pesticides
Mdes014718	dimethylaniline monooxygenase [Culex quinquefasciatus]	detoxification, involved in the oxidative metabolism of a variety of xenobiotics such as drugs and pesticides
Mdes006898	dual oxidase-like [Musca domestica]	hormone biosynthesis, generates hydrogen peroxides
Mdes002614	ectonucleotide pyrophosphatase/phosphodiesterase [Aedes aegypti]	biomineralization, generating PPi that affects bone mineralization and soft tissue calcification
Mdes003411	epimerase family protein SDR39U1-like isoform X1 [Musca domestica]	oxidoreductase, specific function unknown
Mdes002918	epoxide hydrolase [Anopheles darlingi]	detoxification, a role in xenobiotic metabolism by degrading potentially toxic epoxides
Mdes011959	epoxide hydrolase [Culex quinquefasciatus]	detoxification, a role in xenobiotic metabolism by degrading potentially toxic epoxides
Mdes008084	esterase [Calliphora stygia]	ester metabolism, hydrolyzing carboxylic esters to alcohols and carboxylates
Mdes012289	esterase B1-like [Musca domestica]	ester metabolism, hydrolyzing carboxylic esters to alcohols and carboxylates
Mdes014572	fad nad binding oxidoreductases [Aedes aegypti]	oxidoreductase, specific function unknown
Mdes013136	FAD-dependent oxidoreductase domain-containing protein 1-like [Musca domestica]	oxidoreductase, specific function unknown
Mdes011521	ferritin light chain-like protein [Phlebotomus papatasi]	iron storage, stores iron in a soluble, non-toxic, readily available form
Mdes014494	gasp, isoform A [Drosophila melanogaster]	metabolism, chitin metabolism
Mdes012655	glucose-fructose oxidoreductase domain-containing protein 1-like [Musca domestica]	oxidoreductase, specific function unknown
Mdes017330	haloacid dehalogenase, type II [Pseudomonas fluorescens group]	hydralase, specific functin unknown
Mdes011665	heparan sulfate sulfotransferase [Aedes aegypti]	heparan sulfate proteoglycan biosynthesis, catalyzes the transfer of sulfate from 3'-phosphoadenosine 5'-phosphosulfate to position 6 of the N-sulfoglucosamine residue of heparan sulfate
Mdes004202	heparan sulfate sulfotransferase [Culex quinquefasciatus]	heparan sulfate proteoglycan biosynthesis, catalyzes the transfer of sulfate from 3'-phosphoadenosine 5'-phosphosulfate to position 6 of the N-sulfoglucosamine residue of heparan sulfate
Mdes004201	heparan sulfate sulfotransferase, partial [Anopheles darlingi]	heparan sulfate proteoglycan biosynthesis, catalyzes the transfer of sulfate from 3'-phosphoadenosine 5'-phosphosulfate to position 6 of the N-sulfoglucosamine residue of heparan sulfate
Mdes017050	hexamerin 2 [Anopheles gambiae]	nutrient storage, serve as a store of amino acids for synthesis of proteins in adult insects
Mdes013072	hexamerin 2 beta [Aedes aegypti]	nutrient storage, serve as a store of amino acids for synthesis of proteins in adult insects
Mdes000134	inorganic pyrophosphatase [Aedes aegypti]	diphosphate hydrolysis, hydrolyze diphosphate into phosphate
Mdes002516	isopentenyl pyrophosphate:dimethylallyl pyrophosphate isomerase [Culex quinquefasciatus]	isoprenoid biosynthesis, converts isopentenyl pyrophosphate to the more-reactive electrophile dimethylallyl pyrophosphate
Mdes010511	larval serum protein 2 [Culex quinquefasciatus]	nutrient storage, serve as a store of amino acids for synthesis of proteins in adult insects
Mdes004385	lysozyme [Mayetiola destructor]	anti-bacteria, glycoside hydrolase
Mdes003636	mandelate racemase [Aedes aegypti]	catalyzes inter-conversion of S-mandelate and R-mandelate
Mdes004791	molybdenum cofactor biosynthesis protein 1-like isoform X1 [Ceratitis capitata]	molybdenum cofactor biosynthesis, synthesizes molybdenum cofactor (MoCo) from precursor Z (now known as cyclic pyranopterin monophosphate)
Mdes016795	molybdenum cofactor biosynthesis protein C [Pseudomonas]	molybdenum cofactor biosynthesis, synthesizes molybdenum cofactor (MoCo) from precursor Z (now known as cyclic pyranopterin monophosphate)
Mdes005278	molybdenum cofactor sulfurase [Culex quinquefasciatus]	molybdenum cofactor biosynthesis, sulfurates the molybdenum cofactor
Mdes003799	molybdenum cofactor synthesis protein cinnamon-like [Musca domestica]	molybdenum cofactor biosynthesis, synthesizes molybdenum cofactor (MoCo) from precursor Z (now known as cyclic pyranopterin monophosphate)
Mdes003504	molybdopterin (cofactors) synthase large subunit, putative [Aedes aegypti]	molybdenum cofactor biosynthesis, synthesizes molybdenum cofactor (MoCo) from precursor Z (now known as cyclic pyranopterin monophosphate)
Mdes010417	MOSC domain-containing protein 2, mitochondrial-like [Apis mellifera]	oxidoreductase, specific function unknown
Mdes012501	MOXD1 homolog 1-like [Musca domestica]	oxidoreductase, specific function unknown
Mdes009881	multicopper oxidase [Culex quinquefasciatus]	polyol metabolism, is required for synthesis of phosphatidylinositol and polyphosphoinositides
Mdes008477	NFU1 iron-sulfur cluster scaffold homolog, mitochondrial-like [Musca domestica]	ion-sulfur cluster protein which can assemble [4Fe-2S] clusters and deliver them to target proteins
Mdes009448	nord [Drosophila busckii]	detoxification, involved in the detoxification of nitric oxide (NO) produced in the macrophages during the innate response against infection
Mdes017274	oxidoreductase [Pseudomonas sp. SHC52]	oxidoreductase, specific function unknown
Mdes002455	oxidoreductase TM_0325-like [Ceratitis capitata]	oxidoreductase, specific function unknown
Mdes013902	phosphoglycolate phosphatase isoform X1 [Stomoxys calcitrans]	metabolism, glycolate biosynthesis, catalyzes the dephosphorylation of 2-phosphoglycolate (2P-Gly)
Mdes004225	phosphoglycolate phosphatase-like [Bactrocera dorsalis]	metabolism, glycolate biosynthesis, catalyzes the dephosphorylation of 2-phosphoglycolate (2P-Gly)
Mdes013884	phosphotransferase [Oryctes borbonicus]	metabolism
Mdes015071	phosphotransferase, partial [Oryctes borbonicus]	metabolism
Mdes007559	prostaglandin E synthase 2 [Drosophila erecta]	prostaglandin biosynthesis, catalyzing the conversion of PGH2 into the more stable prostaglandin E2
Mdes002325	protein prune homolog [Stomoxys calcitrans]	metabolism, polyphosphate catabolism, has higher activity toward cAMP than cGMP, as substrate
Mdes001513	quemao [Anopheles darlingi]	isoprene biosynthesis, catalyzes the formation of farnesyl diphosphate (FPP), a precursor for several classes of essential metabolites including sterols, dolichols, carotenoids, and ubiquinones
Mdes006085	recessive suppressor of secretory defect [Culex quinquefasciatus]	phosphoric ester hydrolase, hydrolyzes any phosphoric ester bond
Mdes013682	retinol dehydrogenase 12 [Ceratitis capitata]	retinoid metabolism, hydrolyzes retinoids
Mdes000218	selenide, water dikinase [Bactrocera dorsalis]	synthesis of selenophosphate from selenide and ATP
Mdes007375	senecionine N-oxygenase-like isoform X2 [Musca domestica]	detoxification, detoxifies senecionine and similar plant alkaloids that are ingested by the larvae
Mdes007185	sulfide:quinone oxidoreductase, mitochondrial-like [Musca domestica]	hydrogen sulfide metabolism, catalyzes the oxidation of hydrogen sulfide with the help of a quinone, such as ubiquinone, giving rise to thiosulfate and ultimately to sulfane (molecular sulfur) atoms
Mdes003701	sulfotransferase 1 family member D1-like [Bactrocera dorsalis]	sulfate conjugation, catalyze the sulfate conjugation of catecholamines, phenolic drugs and neurotransmitters
Mdes006822	Sulfotransferase 1C4 [Zootermopsis nevadensis]	sulfate conjugation, catalyze the sulfate conjugation of catecholamines, phenolic drugs and neurotransmitters
Mdes000711	transferase C1orf69, mitochondrial [Camponotus floridanus]	transferase
Mdes008567	ubiA prenyltransferase domain-containing protein 1 homolog isoform X1 [Musca domestica]	menaquinone (vitamin K2) biosynthesis, mediates the formation of menaquinone-4 (MK-4) and coenzyme Q10
Mdes003510	UDP-glucuronosyltransferase 2B13-like [Ceratitis capitata]	detoxification, is of major importance in the conjugation and subsequent elimination of potentially toxic xenobiotics and endogenous compounds
Mdes016406	UDP-glucuronosyltransferase 2B28 [Anopheles darlingi]	xenobiotics, degradation of toxic glucuronates, involved in major importance in the conjugation and subsequent elimination of potentially toxic xenobiotics and endogenous compounds
Mdes016176	UDP-glucuronosyltransferase 2B28 [Anopheles darlingi]	detoxification, conjugates and eliminates potentially toxic xenobiotics and endogenous compounds
Mdes016430	UDP-glucuronosyltransferase 2B28 [Culex quinquefasciatus]	xenobiotics, degradation of toxic glucuronates, involved in major importance in the conjugation and subsequent elimination of potentially toxic xenobiotics and endogenous compounds
Mdes009874	venom carboxylesterase-6 [Bactrocera dorsalis]	ester degradation, converts a carboxylic ester to an alcohol and carboxylate
Mdes017258	venom carboxylesterase-6-like [Bactrocera dorsalis]	ester degradation, converts a carboxylic ester to an alcohol and carboxylate
Mdes001191	vitellogenin [Athalia rosae]	nutrient storage
Mdes002310	vitellogenin [Culex quinquefasciatus]	nutrient storage
Mdes011855	vitellogenin, putative [Aedes aegypti]	nutrient storage
Mdes006509	Vitellogenin-1-like [Ceratitis capitata]	nutrient storage
Mdes011031	vitellogenin-1-like [Ceratitis capitata]	nutrient storage
Mdes008470	vitellogenin-1-like [Ceratitis capitata]	nutrient storage
Mdes008471	vitellogenin-2 [Lucilia cuprina]	nutrient storage
Mdes009969	vitellogenin-3-like [Orussus abietinus]	nutrient storage
Mdes007677	zinc binding dehydrogenase [Aedes aegypti]	oxidoreductase, specific function unknown
	Proteins Involved in 'Redox and Detoxification'
		Cytochrome P450s
Mdes000243	cytochrome P450 [Aedes aegypti]	involved in the metabolism of insect hormones, endogenous toxic compounds, and synthetic insecticides
Mdes001654	cytochrome P450 [Aedes aegypti]	involved in the metabolism of insect hormones, endogenous toxic compounds, and synthetic insecticides
Mdes002112	cytochrome P450 [Aedes aegypti]	involved in the metabolism of insect hormones, endogenous toxic compounds, and synthetic insecticides
Mdes002716	cytochrome P450 [Aedes aegypti]	involved in the metabolism of insect hormones, endogenous toxic compounds, and synthetic insecticides
Mdes003015	cytochrome P450 [Aedes aegypti]	involved in the metabolism of insect hormones, endogenous toxic compounds, and synthetic insecticides
Mdes007238	cytochrome P450 [Aedes aegypti]	involved in the metabolism of insect hormones, endogenous toxic compounds, and synthetic insecticides
Mdes007346	cytochrome P450 [Aedes aegypti]	involved in the metabolism of insect hormones, endogenous toxic compounds, and synthetic insecticides
Mdes015165	cytochrome P450 [Aedes aegypti]	involved in the metabolism of insect hormones, endogenous toxic compounds, and synthetic insecticides
Mdes001521	cytochrome P450 [Aedes aegypti]	involved in the metabolism of insect hormones, endogenous toxic compounds, and synthetic insecticides
Mdes010404	cytochrome P450 [Aedes aegypti]	involved in the metabolism of insect hormones, endogenous toxic compounds, and synthetic insecticides
Mdes010406	cytochrome P450 [Aedes aegypti]	involved in the metabolism of insect hormones, endogenous toxic compounds, and synthetic insecticides
Mdes010669	cytochrome P450 [Aedes aegypti]	involved in the metabolism of insect hormones, endogenous toxic compounds, and synthetic insecticides
Mdes011067	cytochrome P450 [Aedes aegypti]	involved in the metabolism of insect hormones, endogenous toxic compounds, and synthetic insecticides
Mdes013240	cytochrome P450 [Aedes aegypti]	involved in the metabolism of insect hormones, endogenous toxic compounds, and synthetic insecticides
Mdes014885	cytochrome P450 [Aedes aegypti]	involved in the metabolism of insect hormones, endogenous toxic compounds, and synthetic insecticides
Mdes015166	cytochrome P450 [Aedes aegypti]	involved in the metabolism of insect hormones, endogenous toxic compounds, and synthetic insecticides
Mdes003766	cytochrome P450 [Anopheles darlingi]	involved in the metabolism of insect hormones, endogenous toxic compounds, and synthetic insecticides
Mdes007962	cytochrome P450 [Anopheles darlingi]	involved in the metabolism of insect hormones, endogenous toxic compounds, and synthetic insecticides
Mdes010393	cytochrome P450 [Anopheles gambiae str. PEST]	involved in the metabolism of insect hormones, endogenous toxic compounds, and synthetic insecticides
Mdes016109	cytochrome P450 [Calliphora stygia]	involved in the metabolism of insect hormones, endogenous toxic compounds, and synthetic insecticides
Mdes005656	cytochrome P450 [Culex pipiens pallens]	involved in the metabolism of insect hormones, endogenous toxic compounds, and synthetic insecticides
Mdes006288	cytochrome P450 [Culex quinquefasciatus]	involved in the metabolism of insect hormones, endogenous toxic compounds, and synthetic insecticides
Mdes007746	cytochrome P450 [Culex quinquefasciatus]	involved in the metabolism of insect hormones, endogenous toxic compounds, and synthetic insecticides
Mdes011859	cytochrome P450 [Culex quinquefasciatus]	involved in the metabolism of insect hormones, endogenous toxic compounds, and synthetic insecticides
Mdes003231	cytochrome P450 [Mayetiola destructor]	involved in the metabolism of insect hormones, endogenous toxic compounds, and synthetic insecticides
Mdes006168	cytochrome P450 [Mayetiola destructor]	involved in the metabolism of insect hormones, endogenous toxic compounds, and synthetic insecticides
Mdes008006	cytochrome P450 [Mayetiola destructor]	involved in the metabolism of insect hormones, endogenous toxic compounds, and synthetic insecticides
Mdes009232	cytochrome P450 [Mayetiola destructor]	involved in the metabolism of insect hormones, endogenous toxic compounds, and synthetic insecticides
Mdes009247	cytochrome P450 [Mayetiola destructor]	involved in the metabolism of insect hormones, endogenous toxic compounds, and synthetic insecticides
Mdes011534	cytochrome P450 [Mayetiola destructor]	involved in the metabolism of insect hormones, endogenous toxic compounds, and synthetic insecticides
Mdes013128	cytochrome P450 [Mayetiola destructor]	involved in the metabolism of insect hormones, endogenous toxic compounds, and synthetic insecticides
Mdes013667	cytochrome P450 [Mayetiola destructor]	involved in the metabolism of insect hormones, endogenous toxic compounds, and synthetic insecticides
Mdes014306	cytochrome P450 [Mayetiola destructor]	involved in the metabolism of insect hormones, endogenous toxic compounds, and synthetic insecticides
Mdes003805	cytochrome P450 1A1 [Culex quinquefasciatus]	involved in the metabolism of insect hormones, endogenous toxic compounds, and synthetic insecticides
Mdes003064	cytochrome P450 301a1, mitochondrial [Bactrocera cucurbitae]	involved in the metabolism of insect hormones, endogenous toxic compounds, and synthetic insecticides
Mdes006975	cytochrome P450 304a1-like [Musca domestica]	involved in the metabolism of insect hormones, endogenous toxic compounds, and synthetic insecticides
Mdes011353	cytochrome P450 315a1, mitochondrial-like [Ceratitis capitata]	involved in the metabolism of insect hormones, endogenous toxic compounds, and synthetic insecticides
Mdes016980	cytochrome P450 4A10 [Anopheles sinensis]	involved in the metabolism of insect hormones, endogenous toxic compounds, and synthetic insecticides
Mdes004555	cytochrome P450 4aa1-like [Ceratitis capitata]	involved in the metabolism of insect hormones, endogenous toxic compounds, and synthetic insecticides
Mdes011837	cytochrome P450 4c3-like [Musca domestica]	involved in the metabolism of insect hormones, endogenous toxic compounds, and synthetic insecticides
Mdes016266	cytochrome P450 4d2-like isoform X2 [Musca domestica]	oxidation, P450
Mdes003028	cytochrome P450 4e3-like [Diaphorina citri]	involved in the metabolism of insect hormones, endogenous toxic compounds, and synthetic insecticides
Mdes003297	cytochrome P450 4g15 [Anopheles sinensis]	involved in the metabolism of insect hormones, endogenous toxic compounds, and synthetic insecticides
Mdes016216	cytochrome P450 4V3 [Culex quinquefasciatus]	involved in the metabolism of insect hormones, endogenous toxic compounds, and synthetic insecticides
Mdes016238	cytochrome P450 4V3 [Culex quinquefasciatus]	involved in the metabolism of insect hormones, endogenous toxic compounds, and synthetic insecticides
Mdes010611	cytochrome P450 6a8 [Anopheles darlingi]	involved in the metabolism of insect hormones, endogenous toxic compounds, and synthetic insecticides
Mdes013922	cytochrome P450 6a8 [Anopheles darlingi]	oxidation, P450
Mdes002909	cytochrome P450 6B1 [Culex quinquefasciatus]	involved in the metabolism of insect hormones, endogenous toxic compounds, and synthetic insecticides
Mdes003623	cytochrome P450 6B1 [Culex quinquefasciatus]	involved in the metabolism of insect hormones, endogenous toxic compounds, and synthetic insecticides
Mdes016556	cytochrome P450 6g2-like [Ceratitis capitata]	involved in the metabolism of insect hormones, endogenous toxic compounds, and synthetic insecticides
Mdes014206	cytochrome P450 6j1 [Culex quinquefasciatus]	involved in the metabolism of insect hormones, endogenous toxic compounds, and synthetic insecticides
Mdes003637	cytochrome P450 9b2 [Anopheles darlingi]	involved in the metabolism of insect hormones, endogenous toxic compounds, and synthetic insecticides
Mdes003804	cytochrome P450 9b2 [Anopheles darlingi]	involved in the metabolism of insect hormones, endogenous toxic compounds, and synthetic insecticides
Mdes014823	cytochrome P450 9b2 [Culex quinquefasciatus]	oxidation, P450
Mdes015703	cytochrome P450 9b2 [Culex quinquefasciatus]	oxidation, P450
Mdes013947	cytochrome P450 9e2 [Papilio xuthus]	oxidation, P450
Mdes014138	cytochrome P450 9e2-like [Solenopsis invicta]	involved in the metabolism of insect hormones, endogenous toxic compounds, and synthetic insecticides
Mdes006526	cytochrome P450 9f2 [Bactrocera dorsalis]	involved in the metabolism of insect hormones, endogenous toxic compounds, and synthetic insecticides
Mdes006899	cytochrome P450 9J10, partial [Aedes aegypti]	involved in the metabolism of insect hormones, endogenous toxic compounds, and synthetic insecticides
Mdes010177	cytochrome P450 CYP6N3v3 [Aedes albopictus]	involved in the metabolism of insect hormones, endogenous toxic compounds, and synthetic insecticides
Mdes005103	cytochrome P450 reductase, isoform A [Drosophila melanogaster]	involved in the metabolism of insect hormones, endogenous toxic compounds, and synthetic insecticides
		Glutathione transferases
Mdes003866	delta GST [Mayetiola destructor]	conjugation of reduced glutathione to a wide number of exogenous and endogenous hydrophobic electrophiles
Mdes005306	delta GST [Mayetiola destructor]	conjugation of reduced glutathione to a wide number of exogenous and endogenous hydrophobic electrophiles
Mdes008721	gamma-glutamylcyclotransferase CG2811 isoform X1 [Ceratitis capitata]	glutathione biosynthesis, catalyzes the formation of 5-oxoproline from gamma-glutamyl dipeptides and may play a significant role in glutathione homeostasis
Mdes002460	glutathione S-transferase [Drosophila grimshawi]	conjugation of reduced glutathione to a wide number of exogenous and endogenous hydrophobic electrophiles
Mdes008690	glutathione S-transferase [Mayetiola destructor]	conjugation of reduced glutathione to a wide number of exogenous and endogenous hydrophobic electrophiles
Mdes008691	glutathione S-transferase [Mayetiola destructor]	conjugation of reduced glutathione to a wide number of exogenous and endogenous hydrophobic electrophiles
Mdes008684	glutathione S-transferase 1, isoform C-like [Musca domestica]	conjugation of reduced glutathione to a wide number of exogenous and endogenous hydrophobic electrophiles
Mdes017173	glutathione S-transferase 1-1-like isoform X2 [Ceratitis capitata]	conjugation of reduced glutathione to a wide number of exogenous and endogenous hydrophobic electrophiles
Mdes008687	glutathione S-transferase 1-like [Ceratitis capitata]	conjugation of reduced glutathione to a wide number of exogenous and endogenous hydrophobic electrophiles
Mdes008686	glutathione S-transferase 1-like [Musca domestica]	oxidation, glutathione transferase
Mdes003972	glutathione S-transferase C-terminal domain-containing protein homolog [Bactrocera dorsalis]	conjugation of reduced glutathione to a wide number of exogenous and endogenous hydrophobic electrophiles
Mdes002576	glutathione S-transferase zeta 1 [Delia antiqua]	oxidation, glutathione S-transferase
Mdes011039	glutathione S-transferase-like protein [Phlebotomus papatasi]	conjugation of reduced glutathione to a wide number of exogenous and endogenous hydrophobic electrophiles
Mdes000506	glutathione-specific gamma-glutamylcyclotransferase 1 isoform X2 [Bactrocera cucurbitae]	glutathione biosynthesis, catalyzes the formation of 5-oxoproline from gamma-glutamyl dipeptides and may play a significant role in glutathione homeostasis
Mdes010581	glutathione-S-transferase theta, gst [Culex quinquefasciatus]	conjugation of reduced glutathione to a wide number of exogenous and endogenous hydrophobic electrophiles
Mdes006189	microsomal glutathione transferase [Danaus plexippus]	oxidation, glutathione transferase
Mdes012961	sigma GST [Mayetiola destructor]	conjugation of reduced glutathione to a wide number of exogenous and endogenous hydrophobic electrophiles
		Peroxidases
Mdes012008	chorion peroxidase [Aedes aegypti]	catalyzes chorion protein cross-linking through dityrosine formation and phenol oxidase-catalyzed chorion melanization
Mdes001004	chorion peroxidase [Aedes aegypti]	catalyzes chorion protein cross-linking through dityrosine formation and phenol oxidase-catalyzed chorion melanization
Mdes000915	chorion peroxidase [Drosophila willistoni]	catalyzes chorion protein cross-linking through dityrosine formation and phenol oxidase-catalyzed chorion melanization
Mdes015490	chorion peroxidase, putative [Daphnia pulex]	catalyzes chorion protein cross-linking through dityrosine formation and phenol oxidase-catalyzed chorion melanization
Mdes009520	chorion peroxidase-like [Musca domestica]	catalyzes chorion protein cross-linking through dityrosine formation and phenol oxidase-catalyzed chorion melanization
Mdes001646	chorion peroxidase-like isoform X1 [Anopheles gambiae str. PEST]	catalyzes chorion protein cross-linking through dityrosine formation and phenol oxidase-catalyzed chorion melanization
Mdes015930	peroxidase [Anopheles darlingi]	removes hydrogen peroxide
Mdes002483	peroxidase [Anopheles darlingi]	removes hydrogen peroxide
Mdes014758	peroxidase [Anopheles darlingi]	removes hydrogen peroxide
Mdes000214	Peroxidase like protein	removes hydrogen peroxide
Mdes013985	peroxidase-like [Danaus plexippus]	removes hydrogen peroxide
Mdes004254	peroxidasin [Aedes aegypti]	participates in hydrogen peroxide metabolism associated with extracellular matrix formation
Mdes011896	peroxidasin homolog [Ceratitis capitata]	participates in hydrogen peroxide metabolism associated with extracellular matrix formation
Mdes003726	phospholipid glutathione peroxidase [Mayetiola destructor]	protects cells against membrane lipid peroxidation and cell death
		others
Mdes000123	catalase [Lutzomyia longipalpis]	catalase
Mdes016996	catalase [Pantoea dispersa]	protects cells from the toxic effects of hydrogen peroxide
Mdes017178	catalase [Pseudomonas sp. LAMO17WK12:I2]	catalase
Mdes017123	catalase [Pseudomonas]	protects cells from the toxic effects of hydrogen peroxide
Mdes005659	Cu/Zn superoxide dismutase [Culex quinquefasciatus]	destroys radicals which are normally produced within the cells and which are toxic to biological systems
Mdes010440	glutaredoxin [Papilio xuthus]	reduces low molecular weight disulfides and proteins
Mdes005203	glutaredoxin, grx [Aedes aegypti]	reduces low molecular weight disulfides and proteins
Mdes007505	glutaredoxin-C2-like isoform X1 [Cimex lectularius]	reduction/oxidation
Mdes001619	luciferin 4-monooxygenase isoform X1 [Stomoxys calcitrans]	reduction/oxidation
Mdes008412	mitochondrial Mn-containing superoxide dismutase [Mayetiola destructor]	destroys radicals which are normally produced within the cells and which are toxic to biological systems
Mdes014082	nikI, nikkomycin biosynthesis protein P6 [Anopheles darlingi]	oxidation, aacting on paired donors, with incorporation or reduction of molecular oxygen
Mdes003413	peroxiredoxin [Lutzomyia longipalpis]	involved in redox regulation of the cell
Mdes003451	peroxiredoxin 1-like [Bombus impatiens]	involved in redox regulation of the cell
Mdes009001	peroxiredoxin-2 [Culex quinquefasciatus]	oxidation, antioxidant, involved in redox regulation of the cell
Mdes006411	peroxiredoxin-6 [Cerapachys biroi]	involved in redox regulation of the cell
Mdes001209	peroxisomal (S)-2-hydroxy-acid oxidase GLO3 [Bactrocera cucurbitae]	oxidation, photorespiration
Mdes005747	peroxisomal biogenesis factor 3 [Bactrocera dorsalis]	peroxisome biogenesis, involved in peroxisome biosynthesis and integrity
Mdes009166	peroxisomal membrane protein 11B-like [Musca domestica]	peroxisome biogenesis, involved in peroxisomal proliferation
Mdes000901	peroxisomal membrane protein 11C isoform X1 [Bactrocera dorsalis]	promotes membrane protrusion and elongation on the peroxisomal surface
Mdes011316	peroxisomal membrane protein PEX16 [Anopheles darlingi]	peroxisome biogenesis, required for peroxisome membrane biogenesis
Mdes003503	Peroxisomal membrane protein PEX16 [Zootermopsis nevadensis]	peroxisome biogenesis, required for peroxisome membrane biogenesis
Mdes000078	peroxisome biogenesis factor 10 [Bactrocera dorsalis]	implicated in the biogenesis of peroxisomes
Mdes009348	phenoloxidase 2 [Bactrocera dorsalis]	a copper-containing oxidase that functions in the formation of pigments
Mdes000900	phenoloxidase subunit A3-like [Anopheles darlingi]	functions in the formation of pigments such as melanins and other polyphenolic compounds
Mdes000064	phenoloxidase subunit A3-like [Ceratitis capitata]	a copper-containing oxidase that functions in the formation of pigments such as melanins and other polyphenolic compounds
Mdes010291	pro-phenol oxidase subunit 1 [Anopheles gambiae]	reduction/oxidation
Mdes004869	selenoprotein, 15 kD [Anopheles sinensis]	involved in redox reactions associated with the formation of disulfide bonds
Mdes011377	superoxide dismutase [Culex quinquefasciatus]	destroys radicals which are normally produced within the cells and which are toxic to biological systems
Mdes015176	superoxide dismutase 2 [Anopheles gambiae]	remove superoxides
Mdes010553	thioredoxin [Anopheles darlingi]	cell redox homeostasis, plays an important role in the regulation of mitochondrial membrane potential
Mdes009168	thioredoxin 2, mitochondrial [Bactrocera dorsalis]	cell redox homeostasis, plays an important role in the regulation of mitochondrial membrane potential
Mdes010961	thioredoxin domain containing 14 [Culex quinquefasciatus]	cell redox homeostasis, plays an important role in the regulation of mitochondrial membrane potential
Mdes016387	thioredoxin reductase [Aedes aegypti]	removal of superoxide radicals
Mdes005210	thioredoxin reductase 1, mitochondrial isoform X2 [Bactrocera dorsalis]	removal of superoxide radicals
Mdes006351	thioredoxin-2 [Drosophila virilis]	cell redox homeostasis, plays an important role in the regulation of mitochondrial membrane potential
Mdes001409	thioredoxin-like protein 1 [Stomoxys calcitrans]	cell redox homeostasis, plays an important role in the regulation of mitochondrial membrane potential
Mdes005804	thioredoxin-like protein 1-like [Musca domestica]	cell redox homeostasis, plays an important role in the regulation of mitochondrial membrane potential
	Structural and Adhesion Proteins'
		cytoskeleton component
Mdes000647	abelson interacting protein, isoform C [Drosophila melanogaster]	structural, actin cytoskeleton organization
Mdes002894	actin [Aedes aegypti]	forms microfilaments, participates in many cellular processes such as participates in many important cellular processes, including muscle contraction, cell motility, cell division and cytokinesis,
Mdes006571	actin [Anopheles gambiae str. PEST]	forms microfilaments, participates in many cellular processes such as participates in many important cellular processes, including muscle contraction, cell motility, cell division and cytokinesis,
Mdes016411	actin [Coptotermes formosanus]	forms microfilaments, participates in many cellular processes such as participates in many important cellular processes, including muscle contraction, cell motility, cell division and cytokinesis,
Mdes007115	actin [Culex quinquefasciatus]	forms microfilaments, participates in many cellular processes such as participates in many important cellular processes, including muscle contraction, cell motility, cell division and cytokinesis,
Mdes000491	actin [Culex quinquefasciatus]	structural component
Mdes003125	actin [Culex quinquefasciatus]	structural component
Mdes002977	actin [Dendroctonus ponderosae]	forms microfilaments, participates in many cellular processes such as participates in many important cellular processes, including muscle contraction, cell motility, cell division and cytokinesis,
Mdes016052	actin [Mayetiola destructor]	forms microfilaments, participates in many cellular processes such as participates in many important cellular processes, including muscle contraction, cell motility, cell division and cytokinesis,
Mdes000529	actin 57B [Drosophila melanogaster]	forms microfilaments, participates in many cellular processes such as participates in many important cellular processes, including muscle contraction, cell motility, cell division and cytokinesis,
Mdes011542	actin 5C, isoform B [Drosophila melanogaster]	forms microfilaments, participates in many cellular processes such as participates in many important cellular processes, including muscle contraction, cell motility, cell division and cytokinesis,
Mdes010521	actin binding protein [Culex quinquefasciatus]	binds to actin monomers and filaments
Mdes010013	actin binding protein, putative [Aedes aegypti]	binds to actin monomers and filaments
Mdes000395	actin-binding LIM protein 1-like [Musca domestica]	acts as a scaffold protein
Mdes007127	actin-binding Rho-activating protein isoform X2 [Tribolium castaneum]	actin-binding Rho-activating protein isoform X2 [Tribolium castaneum]
Mdes005750	actin-interacting protein 1-like [Musca domestica]	induces disassembly of actin filaments in conjunction with ADF/cofilin family proteins, required for the development of normal wings
Mdes015464	actin-related protein 2/3 complex subunit 1A [Anopheles darlingi]	component of the Arp2/3 complex which is involved in regulation of actin polymerization and together with an activating nucleation-promoting factor (NPF) mediates the formation of branched actin networks
Mdes015476	actin-related protein 2/3 complex subunit 1A [Anopheles darlingi]	component of the Arp2/3 complex which is involved in regulation of actin polymerization and together with an activating nucleation-promoting factor (NPF) mediates the formation of branched actin networks
Mdes007680	actin-related protein 2/3 complex subunit 1A [Bactrocera cucurbitae]	component of the Arp2/3 complex which is involved in regulation of actin polymerization and together with an activating nucleation-promoting factor (NPF) mediates the formation of branched actin networks
Mdes009026	actin-related protein 2/3 complex subunit 2-like [Ceratitis capitata]	component of the Arp2/3 complex which is involved in regulation of actin polymerization and together with an activating nucleation-promoting factor (NPF) mediates the formation of branched actin networks
Mdes016481	actin-related protein 2/3 complex subunit 4, partial [Stegodyphus mimosarum]	struactural component
Mdes003380	actin-related protein 2-like isoform X1 [Musca domestica]	functions as ATP-binding component of the Arp2/3 complex which is involved in regulation of actin polymerization and together with an activating nucleation-promoting factor (NPF) mediates the formation of branched actin networks
Mdes000492	actin-related protein 3 [Acyrthosiphon pisum]	functions as ATP-binding component of the Arp2/3 complex which is involved in regulation of actin polymerization and together with an activating nucleation-promoting factor (NPF) mediates the formation of branched actin networks
Mdes009114	actin-related protein 5-like [Apis dorsata]	chromatin structure, core component of the chromatin remodeling INO80 complex which is involved in transcriptional regulation, DNA replication and probably DNA repair
Mdes003120	adducin [Aedes aegypti]	cytoskeleton proteins and substrate of protein kinases
Mdes014984	advillin [Culex quinquefasciatus]	a Ca2+-regulated actin-binding protein, functions in the morphogenesis of neuronal cells which form ganglia
Mdes015463	advillin [Culex quinquefasciatus]	a Ca2+-regulated actin-binding protein, functions in the morphogenesis of neuronal cells which form ganglia
Mdes015475	advillin [Culex quinquefasciatus]	a Ca2+-regulated actin-binding protein, functions in the morphogenesis of neuronal cells which form ganglia
Mdes000914	afadin [Aedes aegypti]	actin binding, plays roles in cell adhesion
Mdes004587	alpha spectrin, isoform C [Drosophila melanogaster]	structural, major constituent of the cytoskeletal network underlying the erythrocyte plasma membrane
Mdes015129	alpha-actinin, sarcomeric isoform X3 [Bactrocera cucurbitae]	an F-actin cross-linking protein that anchors actin to a variety of intracellular structures
Mdes006337	alpha-actinin, sarcomeric-like [Diaphorina citri]	an F-actin cross-linking protein that anchors actin to a variety of intracellular structures
Mdes009640	alpha-ketoglutarate-dependent dioxygenase alkB homolog 4 [Bactrocera dorsalis]	structural, involved in actomyosin structure organization, mediates demethylation of actin monomethylated at 'Lys-84' (K84me1), thereby acting as a regulator of actomyosin-processes
Mdes008757	alpha-ketoglutarate-dependent dioxygenase alkB homolog 6 [Bactrocera cucurbitae]	structural, involved in actomyosin structure organization, mediates demethylation of actin monomethylated at 'Lys-84' (K84me1), thereby acting as a regulator of actomyosin-processes
Mdes001618	alpha-tubulin [Cochliomyia hominivorax]	the major constituent of microtubules
Mdes001617	alpha-tubulin 1 [Monochamus alternatus]	the major constituent of microtubules
Mdes002182	alpha-tubulin N-acetyltransferase-like [Atta cephalotes]	structural, acetylates 'Lys-40' in alpha-tubulin on the lumenal side of microtubules
Mdes000702	altered inheritance of mitochondria protein 3-like [Bactrocera dorsalis]	structural, actin binding
Mdes000721	ankycorbin, partial [Tribolium castaneum]	structural, actin cytoskeleton
Mdes007490	ankyrin 2, isoform AA [Drosophila melanogaster]	structural, required for proper localization of DMD and DCTN4 and for the formation and/or stability of a special subset of microtubules associated with costameres and neuromuscular junctions
Mdes007489	ankyrin-2 isoform X2 [Ceratitis capitata]	structural, required for proper localization of DMD and DCTN4 and for the formation and/or stability of a special subset of microtubules associated with costameres and neuromuscular junctions
Mdes008754	ankyrin-3 [Bactrocera cucurbitae]	required for costamere localization of DMD and betaDAG1
Mdes016229	Arp11 [Anopheles darlingi]	actin-related protein Arp11, a component of dynactin complex
Mdes004529	axonemal dynein intermediate chain polypeptide [Culex quinquefasciatus]	microtubule binding, plays a role in flagellar mobility
Mdes005355	B9 domain-containing protein 2 [Bactrocera oleae]	structural, a component of the tectonic-like complex, a complex localized at the transition zone of primary cilia and acting as a barrier that prevents diffusion of transmembrane proteins between the cilia and plasma membranes
Mdes011230	band 4.1 [Culex quinquefasciatus]	a major structural element of the erythrocyte membrane skeleton
Mdes010505	band 4.1-like protein 4A [Culex quinquefasciatus]	structural, confers stability and plasticity to neuronal membrane via multiple interactions, including the spectrin-actin-based cytoskeleton, integral membrane channels and membrane-associated guanylate kinases
Mdes000949	band 4.1-like protein 4B isoform X3 [Musca domestica]	structural, confers stability and plasticity to neuronal membrane via multiple interactions, including the spectrin-actin-based cytoskeleton, integral membrane channels and membrane-associated guanylate kinases
Mdes003792	basement membrane-specific heparan sulfate proteoglycan core protein [Musca domestica]	structural component, integral component of basement membranes
Mdes002472	beta chain spectrin [Aedes aegypti]	actin binding, interacts with calmodulin in a calcium-dependent manner and is thus candidate for the calcium-dependent movement of the cytoskeleton at the membrane) [Aedes aegypti] gi|108877982|gb|EAT42207.1| AAEL006242-PA
Mdes006620	beta chain spectrin [Anopheles darlingi]	actin binding, interacts with calmodulin in a calcium-dependent manner and is thus candidate for the calcium-dependent movement of the cytoskeleton at the membrane) [Aedes aegypti] gi|108877982|gb|EAT42207.1| AAEL006242-PA
Mdes004329	beta-actin [Aphis gossypii]	forms microfilaments, participates in many cellular processes such as participates in many important cellular processes, including muscle contraction, cell motility, cell division and cytokinesis,
Mdes008702	BRICK1-B [Musca domestica]	structural, involved in regulation of actin and microtubule organization
Mdes014084	calponin/transgelin [Anopheles darlingi]	stabilizes and organizes actin cytoskeleton
Mdes010738	cappuccino isoform X1 [Aedes aegypti]	actin binding, acts as an actin nucleation factor and promotes assembly of actin filaments together with spir
Mdes011012	caskin, isoform E [Drosophila melanogaster]	structural, component of synaptic scaffold
Mdes007485	CDC42 small effector protein homolog [Culex quinquefasciatus]	involved in the organization of the actin cytoskeleton by acting downstream of CDC42, inducing actin filament assembly
Mdes006358	cell wall protein RBR3 [Stomoxys calcitrans]	structural, GPI-anchored cell wall protein involved in cell wall organization, hyphal growth, as well as in host-fungal interaction and virulence
Mdes009212	centrosomal protein [Lasius niger]	structural, cytoskeleton, a role in the microtubule-dependent coupling of the nucleus and the centrosome
Mdes016784	centrosomal protein of 104 kDa [Bactrocera dorsalis]	structural, cytoskeleton, a role in the microtubule-dependent coupling of the nucleus and the centrosome
Mdes006633	centrosomal protein of 120 kDa isoform X2 [Diachasma alloeum]	structural, a role in the microtubule-dependent coupling of the nucleus and the centrosome
Mdes002304	centrosomal protein of 164 kDa [Bactrocera dorsalis]	structural, a role in microtubule organization and/or maintenance for the formation of primary cilia (PC), a microtubule-based structure that protrudes from the surface of epithelial cells
Mdes001092	chitin deacetylase 1 precursor [Tribolium castaneum]	structural, hydrolyzes the N-acetamido groups of N-acetyl-D-glucosamine residues in chitin
Mdes012730	chitin deacetylase 4 precursor [Tribolium castaneum]	structural, hydrolyzes the N-acetamido groups of N-acetyl-D-glucosamine residues in chitin
Mdes012731	chitin deacetylase 4 precursor [Tribolium castaneum]	structural, hydrolyzes the N-acetamido groups of N-acetyl-D-glucosamine residues in chitin
Mdes010836	chitin deacetylase-like 5 [Operophtera brumata]	structural, hydrolyzes the N-acetamido groups of N-acetyl-D-glucosamine residues in chitin
Mdes016251	chitin deacetylase-like 5, isoform J [Drosophila melanogaster]	structural, hydrolyzes the N-acetamido groups of N-acetyl-D-glucosamine residues in chitin
Mdes001760	chitin synthase 1 [Anopheles quadrimaculatus]	structural, chitin biosynthesis
Mdes001515	chitinase [Anopheles darlingi]	structural, degrades chitin and chitotriose
Mdes007352	CHiTinase [Caenorhabditis elegans]	structural, degrades chitin and chitotriose
Mdes001406	chitinase 2 [Bactrocera oleae]	structural, degrades chitin and chitotriose
Mdes009490	chitinase 3 [Musca domestica]	structural, degrades chitin and chitotriose
Mdes015880	chitinase 3 [Musca domestica]	structural, degrades chitin and chitotriose
Mdes002773	CHORD (cysteine and histidine-rich domain-containing protein) [Drosophila busckii]	structural, regulates centrosome duplication, probably by inhibiting the kinase activity of ROCK2, a protein kinase that is a key regulator of actin cytoskeleton and cell polarity
Mdes003969	cofilin/actin-depolymerizing factor homolog [Bactrocera cucurbitae]	structural, actin filament depolymerization
Mdes002703	coiled-coil domain-containing protein 102A-like isoform X4 [Aedes aegypti]	structural constituent of cytoskeleton
Mdes010123	coiled-coil domain-containing protein 39 [Stomoxys calcitrans]	structural, required for assembly of dynein regulatory complex (DRC) and inner dynein arm (IDA) complexes, which are responsible for ciliary beat regulation, thereby playing a central role in motility in cilia and flagella
Mdes010525	coiled-coil domain-containing protein 6 [Bactrocera cucurbitae]	structural constituent of cytoskeleton
Mdes017186	collagen alpha chain [Anopheles sinensis]	structural, major structural component of glomerular basement membranes
Mdes000922	collagen alpha chain CG42342-like [Musca domestica]	extracellular matrix structural component
Mdes002579	collagen alpha-1(IX) chain-like [Stomoxys calcitrans]	structural
Mdes002862	collagen alpha-1(XV) chain-like, partial [Megachile rotundata]	extracellular matrix structural component
Mdes009671	collagen IV alpha 1 chain, partial [Anopheles gambiae]	structural component
Mdes012247	collagen precursor [Bombyx mori]	extracellular matrix structural component
Mdes014965	Collagen type IV [Anopheles darlingi]	extracellular matrix structural component
Mdes014660	coracle [Anopheles darlingi]	structural component
Mdes014067	cornetto [Culex quinquefasciatus]	tubulin binding and assembly
Mdes000707	coronin [Culex quinquefasciatus]	structural component, a crucial component of the cytoskeleton of highly motile cells
Mdes010266	coronin-6 isoform X1 [Bactrocera cucurbitae]	actin filament binding
Mdes006937	cuticle protein [Anopheles sinensis]	structural component
Mdes011796	cuticle protein [Danaus plexippus]	structural
Mdes005390	cuticle protein 1 [Bactrocera oleae]	structural component
Mdes006261	cuticle protein 19 [Bactrocera cucurbitae]	structural component, cuticle protein
Mdes003131	cysteine-rich PDZ-binding protein [Tribolium castaneum]	involved in the cytoskeletal anchoring of DLG4 in excitatory synapses
Mdes009524	delta-sarcoglycan-like [Bactrocera cucurbitae]	structural, forms a link between the F-actin cytoskeleton and the extracellular matrix
Mdes000773	dentin sialophosphoprotein [Musca domestica]	structural, binds high amount of calcium and facilitates initial mineralization of dentin matrix collagen as well as regulates the size and shape of the crystals
Mdes010396	diaphanous-like [Ceratitis capitata]	required for the assembly of F-actin structures, a Rho-dependent manner to recruit PFY1 to the membrane
Mdes012705	disheveled-associated activator of morphogenesis 2 [Culex quinquefasciatus]	participates in actin cytoskeleton organization
Mdes008577	dusky [Drosophila simulans]	structural, structural constituent of chitin-based cuticle
Mdes006845	dynactin subunit 4 [Ceratitis capitata]	structural, a dual role in dynein targeting and in ACTR1A/Arp1 subunit of dynactin pointed-end capping
Mdes000714	dynein assembly factor 1, axonemal homolog [Bactrocera oleae]	structure, cytoskeleton
Mdes003011	dynein assembly factor 3, axonemal homolog [Stomoxys calcitrans]	structure, cytoskeleton
Mdes001894	dynein beta chain, ciliary-like isoform X1 [Musca domestica]	cilium movement, force-generating protein of eukaryotic cilia and flagella
Mdes001320	dynein heavy chain 10, axonemal-like [Stomoxys calcitrans]	structural compoment
Mdes012164	dynein heavy chain 2, axonemal [Wasmannia auropunctata]	structural compoment
Mdes008036	dynein heavy chain 5, axonemal [Bactrocera dorsalis]	cilium movement, force-generating protein of eukaryotic cilia and flagella
Mdes004742	dynein heavy chain 7, axonemal [Bactrocera cucurbitae]	cilium movement, force-generating protein of eukaryotic cilia and flagella
Mdes004741	dynein heavy chain 7, axonemal [Musca domestica]	structural component
Mdes002391	dynein heavy chain, cytoplasmic isoform X8 [Ceratitis capitata]	structural compoment
Mdes000391	dynein light chain Tctex-type [Ceratitis capitata]	structural component
Mdes009116	dynein regulatory complex protein 1 homolog [Bactrocera cucurbitae]	structure, cytoskeleton
Mdes001435	dystroglycan [Bactrocera cucurbitae]	structural, involved in a number of processes including laminin and basement membrane assembly, sarcolemmal stability, cell survival, peripheral nerve myelination, nodal structure, cell migration, and epithelial polarization
Mdes007319	dystrophin, isoform B [Drosophila melanogaster]	structural, anchors the extracellular matrix to the cytoskeleton via F-actin
Mdes007317	dystrophin, isoform E-like [Ceratitis capitata]	anchors the extracellular matrix to the cytoskeleton via F-actin
Mdes007321	dystrophin, isoforms A/C/F/G/H-like [Bactrocera dorsalis]	structural, anchors the extracellular matrix to the cytoskeleton via F-actin
Mdes002543	ejaculatory bulb-specific protein 3 [Lucilia cuprina]	structure, protein component of the posterior mating plug
Mdes002545	ejaculatory bulb-specific protein 3-like, partial [Plutella xylostella]	structure, protein component of the posterior mating plug
Mdes003050	endocuticle structural glycoprotein SgAbd-2 [Bactrocera cucurbitae]	structural, component of the abdominal endocuticle
Mdes006396	ensconsin, isoform F [Drosophila melanogaster]	structural, microtubule-stabilizing protein that may play an important role during reorganization of microtubules during polarization and differentiation of epithelial cells
Mdes001351	ERC protein 2 isoform X1 [Megachile rotundata]	structural, cell junction, involved in the organization of the cytomatrix at the nerve terminals active zone (CAZ) which regulates neurotransmitter release
Mdes007999	extensin [Plutella xylostella]	structural, structural component which strengthens the primary cell wall
Mdes014261	extensin-like isoform X2 [Megachile rotundata]	structural, structural component which strengthens the primary cell wall
Mdes009083	F-actin-capping protein subunit alpha [Lucilia cuprina]	structural
Mdes014730	F-actin-capping protein subunit beta-like isoform X1 [Apis dorsata]	a role in the regulation of cell morphology and cytoskeletal organization
Mdes003246	FERM domain-containing protein 8 [Bactrocera dorsalis]	cytoskeleton component
Mdes000630	FH1/FH2 domain-containing protein 3 isoform X1 [Stomoxys calcitrans]	actin filament formation
Mdes002141	fibril-forming collagen alpha chain-like [Harpegnathos saltator]	forms anchoring fibrils that contribute to cellular adhence
Mdes006239	fibrillin-1 isoform X1 [Bactrocera dorsalis]	structural component of extracellular calcium-binding microfibrils
Mdes007147	fibrillin-2 [Apis mellifera]	structural component of extracellular calcium-binding microfibrils
Mdes014906	fibroin heavy chain [Musca domestica]	structural, core component of the silk filament; a strong, insoluble and chemically inert fiber
Mdes002704	fibroin heavy chain-like [Musca domestica]	core component of the silk filament
Mdes012029	fibropellin-1 isoform X2 [Ceratitis capitata]	structural, a component of the extracellular matrix
Mdes006142	fibulin 1 [Culex quinquefasciatus] functions as a large actin-cross-linking protein	component of fibronectin-containing matrix fibers
Mdes001556	filaggrin-2 [Musca domestica]	structural, establishing skin barrier
Mdes000861	filaggrin-like isoform X3 [Stomoxys calcitrans]	structural, promotes disulfide-bond formation among the intermediate filaments during terminal differentiation of mammalian epidermis
Mdes000328	filamin-C [Harpegnathos saltator]	functions as a large actin-cross-linking protein
Mdes006299	filamin-C isoform X1 [Bactrocera cucurbitae]	functions as a large actin-cross-linking protein
Mdes016818	flagellar hook-basal body protein FliE [Pseudomonas sp. SHC52]	structural protein, involved in motor activity
Mdes004246	flightin [Bactrocera dorsalis]	myosin rod binding protein, involved in the regulation of flight muscles contraction, possibly by modulating actin-myosin interaction
Mdes016471	forked protein [Aedes aegypti]	component of 200-300-microm-long actin fiber bundles that are present transiently during pupal development
Mdes010546	gamma-tubulin complex component 2 homolog [Musca domestica]	participates in mcirotubule nucleation at the centrosome
Mdes010545	gamma-tubulin complex component 2 homolog isoform X2 [Ceratitis capitata]	participates in mcirotubule nucleation at the centrosome
Mdes006878	gamma-tubulin complex component 3 homolog [Musca domestica]	participates in mcirotubule nucleation at the centrosome
Mdes004958	gamma-tubulin complex component 4 (gcp-4) [Aedes aegypti]	participates in mcirotubule nucleation at the centrosome
Mdes002459	gamma-tubulin complex component 5 [Ceratitis capitata]	structural component
Mdes015980	gamma-tubulin ring complex subunit Dgrip71 [Drosophila melanogaster]	structural
Mdes000054	gelsolin [Culex quinquefasciatus]	structural, binds to the plus (or barbed) ends of actin monomers or filaments, preventing monomer exchange
Mdes014900	Golgi resident protein GCP60 [Monomorium pharaonis]	structural, involved in the maintenance of Golgi structure by interacting with giantin
Mdes005536	golgin subfamily B member 1-like [Stomoxys calcitrans]	structural component, participates in forming intercisternal cross-bridges of the Golgi complex
Mdes005056	hook protein [Aedes aegypti]	necessary for the correct positioning of microtubular structures within the haploid germ cell
Mdes002230	hook protein [Culex quinquefasciatus]	necessary for the correct positioning of microtubular structures within the haploid germ cell
Mdes010708	junctophilin, isoform C [Drosophila melanogaster]	structural, component of the formation of junctional membrane complexes (JMCs) which link the plasma membrane with the endoplasmic or sarcoplasmic reticulum in excitable cells
Mdes010706	junctophilin-2-like [Polistes canadensis]	structural, component of the formation of junctional membrane complexes (JMCs) which link the plasma membrane with the endoplasmic or sarcoplasmic reticulum in excitable cells
Mdes013213	kelch-like protein 5-like [Musca domestica]	actin binding
Mdes009318	kelch-like protein 5-like [Musca domestica]	acting binding
Mdes001743	keratinocyte-associated protein 2 [Poecilia reticulata]	structural, integral component of membrane
Mdes001283	kinesin-like protein KIF3B [Fopius arisanus]	structural, involved in tethering the chromosomes to the spindle pole and in chromosome movement
Mdes008709	KN motif and ankyrin repeat domain-containing protein 1-like, partial [Apis mellifera]	functions in cytoskeleton formation by regulating actin polymerization
Mdes009400	leucine-rich repeat-containing protein 16A [Stomoxys calcitrans]	structural, actin binding
Mdes003252	leucine-rich repeat-containing protein DDB_G0290503 [Bactrocera dorsalis]	major structural component of the ciliary rootlet, a cytoskeletal-like structure in ciliated cells
Mdes014519	LIM and senescent cell antigen-like-containing domain protein 1 isoform X1 [Stomoxys calcitrans]	structural, adapter protein in a cytoplasmic complex linking beta-integrins to the actin cytoskeleton, bridges the complex to cell surface receptor tyrosine kinases and growth factor receptors
Mdes002709	LIM protein [Apriona germari]	structural, acts as scaffold protein
Mdes006137	mical [Aedes aegypti]	promotes depolymerization of F-actin by mediating oxidation of specific methionine residues on actin
Mdes005019	microfibril-associated protein 1 [Drosophila melanogaster]	structural, component of the elastin-associated microfibrils
Mdes011824	microfibrillar-associated protein, putative [Aedes aegypti]	extracellular matrix component
Mdes003920	microtubule binding protein [Anopheles darlingi]	structural component
Mdes001163	microtubule-actin cross-linking factor 1-like isoform X1 [Musca domestica]	a role in cross-linking actin to other cytoskeletal proteins and also binds to microtubules
Mdes002159	microtubule-associated protein futsch isoform X1 [Ceratitis capitata]	structural, during embryogenesis, necessary for dendritic and axonal organization and growth at the neuromuscular junction through the regulation of the synaptic microtubule cytoskeleton
Mdes016100	microtubule-associated protein futsch isoform X1 [Nasonia vitripennis]	structural, during embryogenesis, necessary for dendritic and axonal organization and growth at the neuromuscular junction through the regulation of the synaptic microtubule cytoskeleton
Mdes016275	microtubule-associated protein futsch isoform X1 [Nasonia vitripennis]	structural, during embryogenesis, necessary for dendritic and axonal organization and growth at the neuromuscular junction through the regulation of the synaptic microtubule cytoskeleton
Mdes004369	microtubule-associated protein futsch-like [Aedes aegypti]	necessary for dendritic and axonal organization and growth at the neuromuscular junction through the regulation of the synaptic microtubule cytoskeleton
Mdes008502	microtubule-associated protein tau, promotes microtubule assembly and stability, and might be involved in the establishment and maintenance of neuronal polarity [Bactrocera dorsalis]	promotes microtubule assembly and stability, and might be involved in the establishment and maintenance of neuronal polarity
Mdes008574	miniature [Drosophila melanogaster]	structural, compoent of chitin-based cuticle
Mdes014372	missing-in-metastasis, isoform E [Drosophila melanogaster]	structural, inhibits the nucleation of actin filaments
Mdes003211	moesin/ezrin/radixin homolog 1 isoform X2 [Bactrocera cucurbitae]	involved in connections of major cytoskeletal structures to the plasma membrane
Mdes000989	muscle M-line assembly protein unc-89 [Cerapachys biroi]	structural, component of the muscle M-line
Mdes004100	muscle M-line assembly protein unc-89 [Ceratosolen solmsi marchali]	structural, component of the muscle M-line
Mdes014666	muscle M-line assembly protein unc-89-like isoform X6 [Stomoxys calcitrans]	structural, component of the muscle M-line
Mdes000315	muscle-specific protein 20 isoform X2 [Tribolium castaneum]	actin binding, musle protein
Mdes012975	muskelin [Bactrocera cucurbitae]	structural, cytoskeleton formation
Mdes016067	myofilin, isoform K [Drosophila melanogaster]	structural, required for chaeta and wing development
Mdes010149	myofilin, isoform O [Drosophila melanogaster]	structural, required for chaeta and wing development
Mdes007716	myosin [Anopheles darlingi]	actin binding protein, coordinates the interaction between the actin and microtubule cytoskeleton
Mdes012601	myosin heavy chain 95F isoform X4 [Bactrocera cucurbitae]	actin binding protein, coordinates the interaction between the actin and microtubule cytoskeleton
Mdes008436	myosin heavy chain 95F, putative [Pediculus humanus corporis]	actin binding protein, coordinates the interaction between the actin and microtubule cytoskeleton
Mdes012708	myosin heavy chain 95F-like [Metaseiulus occidentalis]	actin binding protein, coordinates the interaction between the actin and microtubule cytoskeleton
Mdes013292	myosin heavy chain 95F-like isoform X4 [Musca domestica]	actin binding protein, coordinates the interaction between the actin and microtubule cytoskeleton
Mdes006051	myosin heavy chain kinase B-like [Ceratitis capitata]	participates in the regulation of myosin assembly into the cytoskeleton
Mdes004757	myosin heavy chain, muscle isoform X12 [Ceratitis capitata]	actin binding protein, coordinates the interaction between the actin and microtubule cytoskeleton
Mdes007564	myosin heavy chain, non-muscle [Bactrocera cucurbitae]	actin binding protein, coordinates the interaction between the actin and microtubule cytoskeleton
Mdes010226	myosin heavy chain-like, isoform D [Drosophila melanogaster]	actin binding protein, coordinates the interaction between the actin and microtubule cytoskeleton
Mdes003717	myosin i [Culex quinquefasciatus]	actin binding protein, coordinates the interaction between the actin and microtubule cytoskeleton
Mdes008424	myosin iii [Aedes aegypti]	actin binding protein, coordinates the interaction between the actin and microtubule cytoskeleton
Mdes000061	myosin light chain 2 [Drosophila melanogaster]	regulates muscle contraction
Mdes000060	myosin light chain 2 [Drosophila melanogaster]	regulates muscle contraction
Mdes000778	myosin light chain 2 [Drosophila melanogaster]	regulates muscle contraction
Mdes008504	myosin light chain alkali-like [Nasonia vitripennis]	component of muscle myosin complex
Mdes013609	myosin light chain kinase, smooth muscle-like [Limulus polyphemus]	structural, implicated in smooth muscle contraction via phosphorylation of myosin light chains (MLC)
Mdes002781	myosin vi [Aedes aegypti]	actin binding protein, coordinates the interaction between the actin and microtubule cytoskeleton
Mdes013519	myosin vi [Anopheles darlingi]	actin binding protein, coordinates the interaction between the actin and microtubule cytoskeleton
Mdes012258	myosin vi [Culex quinquefasciatus]	actin binding protein, coordinates the interaction between the actin and microtubule cytoskeleton
Mdes006863	myosin x [Aedes aegypti]	actin binding protein, coordinates the interaction between the actin and microtubule cytoskeleton
Mdes006888	myosin-11 isoform X3 [Bactrocera cucurbitae]	actin binding protein, coordinates the interaction between the actin and microtubule cytoskeleton
Mdes002948	myosin-2 essential light chain isoform X1 [Bactrocera cucurbitae]	actin binding protein, coordinates the interaction between the actin and microtubule cytoskeleton
Mdes010353	myosin-2 heavy chain-like isoform X7 [Ceratitis capitata]	actin binding protein, coordinates the interaction between the actin and microtubule cytoskeleton
Mdes012769	myosin-9 isoform X1 [Bactrocera cucurbitae]	actin binding protein, coordinates the interaction between the actin and microtubule cytoskeleton
Mdes006983	myosin-G heavy chain isoform X2 [Stomoxys calcitrans]	actin-based motor molecules with ATPase activity
Mdes004783	myosin-I heavy chain isoform X1 [Apis mellifera]	actin binding protein, coordinates the interaction between the actin and microtubule cytoskeleton
Mdes013225	myosin-rhogap protein, myr [Anopheles darlingi]	component of muscle myosin complex
Mdes010761	myosin-Va [Culex quinquefasciatus]	actin binding protein, coordinates the interaction between the actin and microtubule cytoskeleton
Mdes007628	myosin-VIIa [Culex quinquefasciatus]	actin binding protein, coordinates the interaction between the actin and microtubule cytoskeleton
Mdes014815	myosin-VIIa [Drosophila melanogaster]	actin binding protein, coordinates the interaction between the actin and microtubule cytoskeleton
Mdes003404	nephrin [Aedes aegypti]	a role in skeletal muscle formation through regulation of myoblast fusion and necessary for the proper functioning of the renal filtration barrier
Mdes014234	nephrin [Culex quinquefasciatus]	adhesion, anchors the podocyte slit diaphragm to the actin cytoskeleton
Mdes000574	neurofilament heavy polypeptide isoform X3 [Bactrocera cucurbitae]	structural, neurofilaments usually contain three intermediate filament proteins: L, M, and H which are involved in the maintenance of neuronal caliber
Mdes007870	obstructor-A, isoform A [Drosophila melanogaster]	chitin-binding proteins, required for the formation of epithelial extracellular matrix
Mdes003666	paramyosin, putative [Aedes aegypti]	a major structural component of many thick filaments in invertebrate musles
Mdes005530	paramyosin, putative [Aedes aegypti]	a major structural component of many thick filaments in invertebrate musles
Mdes010208	paramyosin, putative [Aedes aegypti]	a major structural component of many thick filaments in invertebrate musles
Mdes000626	Paramyosin, short form [Cerapachys biroi]	a major structural component of many thick filaments in invertebrate musles
Mdes004888	PDZ and LIM domain protein [Drosophila simulans]	cytoskeletal protein that may act as an adapter that brings other proteins to the cytoskeleton
Mdes008966	periostin [Tribolium castaneum]	structural, enhances incorporation of BMP1 in the fibronectin matrix of connective tissues, and subsequent proteolytic activation of lysyl oxidase LOX
Mdes007399	periostin-like [Musca domestica]	enhances incorporation of BMP1 in the fibronectin matrix of connective tissues, and subsequent proteolytic activation of lysyl oxidase LOX
Mdes014737	peritrophin-44 [Trichogramma pretiosum]	structural, chitin-binding proteins, roles in the maintenance of peritrophic membrane structure and in the determination of the porosity of the peritrophic membrane
Mdes001519	phosphatase and actin regulator 1 [Camponotus floridanus]	actin binding, plays a role in the reorganization of the actin cytoskeleton and in formation of actin stress fibers
Mdes011515	piopio, isoform B [Drosophila melanogaster]	structural, chitin-based cuticle attachment to epithelium
Mdes009196	plastin-3-like isoform X2 [Ceratitis capitata]	an actin-bundling protein
Mdes008136	plectin isoform X2 [Bactrocera cucurbitae]	structural, interlinks intermediate filaments with microtubules and microfilaments and anchors intermediate filaments to desmosomes or hemidesmosomes
Mdes008137	plectin isoform X3 [Ceratitis capitata]	structural, interlinks intermediate filaments with microtubules and microfilaments and anchors intermediate filaments to desmosomes or hemidesmosomes
Mdes006448	plekhh1 [Anopheles darlingi]	phospholipid binding, cytoskeleton
Mdes000765	pollen-specific leucine-rich repeat extensin-like protein 1 [Musca domestica]	structural, modulates cell morphogenesis by regulating cell wall formation and assembly, and/or growth polarization
Mdes004490	profilin [Aedes aegypti]	an actin binding protein
Mdes006648	proline-rich extensin-like protein EPR1 [Trichogramma pretiosum]	structural, a specific role in modifying the cell-wall structure
Mdes001253	proteasome-associated protein ECM29, partial [Lucilia cuprina]	structural, dapter/scaffolding protein that binds to the 26S proteasome, motor proteins and other compartment specific proteins
Mdes011947	protein enabled-like [Drosophila melanogaster]	an actin-associated protein involved in a range of processes dependent on cytoskeleton remodeling and cell polarity such as axon guidance and lamellipodial and filopodial dynamics in migrating cells
Mdes001478	protein MEMO1 [Bactrocera dorsalis]	structural, controls cell migration by relaying extracellular chemotactic signals to the microtubule cytoskeleton
Mdes012158	protein Shroom [Ceratitis capitata]	structural, involved in the assembly of microtubule arrays during cell elongation
Mdes009956	proteoglycan 4 [Musca domestica]	structural, a role in boundary lubrication within articulating joints
Mdes004880	pupal cuticle protein [Culex quinquefasciatus]	structural component
Mdes004371	REEP1 homolog, isoform D [Drosophila melanogaster]	structural, required for endoplasmic reticulum (ER) network formation, shaping and remodeling; it links ER tubules to the cytoskeleton
Mdes011197	repetitive proline-rich cell wall protein 2 isoform X4 [Musca domestica]	structural, structural component of cell wall
Mdes008835	restin [Culex quinquefasciatus]	binds to the plus end of microtubules and regulates the dynamics of the microtubule cytoskeleton
Mdes006801	retroactive, isoform A [Drosophila melanogaster]	structural, chitin biosynthesis
Mdes010020	sarcoglycan alpha, isoform C [Ceratitis capitata]	forms a link between the F-actin cytoskeleton and the extracellular matrix
Mdes000988	SEC14 domain and spectrin repeat-containing protein 1-B [Ceratitis capitata]	structural, as the primary docking protein directing membrane turnover and assembly of the transient receptor potential channels trpc4 and trpc5
Mdes014858	singed [Lucilia cuprina]	structural, actin binding, organizes filamentous actin into bundles with a minimum of 4.1:1 actin/fascin ratio
Mdes009244	singed-like [Musca domestica]	actin binding, organizes filamentous actin into bundles with a minimum of 4.1:1 actin/fascin ratio
Mdes008457	slingshot, isoform D [Drosophila melanogaster]	structural, protein phosphatase which regulates actin filament dynamics
Mdes000799	spastin-like isoform X2 [Bactrocera cucurbitae]	tubuliin severing protein
Mdes000866	sperm-specific antigen 2 [Musca domestica]	structural, actin filament binding
Mdes012561	spinophilin, isoform F [Drosophila melanogaster]	structural, actin filament binding
Mdes010463	sprint-like isoform X1 [Musca domestica]	an actin-binding protein with multiple roles in different cell types
Mdes010254	sticks and stones, isoform C [Drosophila melanogaster]	structural, actin cytoskeleton organization
Mdes007511	striatin-interacting protein 1 homolog [Musca domestica]	structural, a role in the regulation of cell morphology and cytoskeletal organization
Mdes008570	swiprosin 1 [Aedes aegypti]	an actin regulator
Mdes011069	syntenin-1 [Aedes aegypti]	as a cytoskeleton adaptor, participates in cytoskeletal-membrane organization, cell adhesion, protein trafficking, and the activation of transcription factors
Mdes008345	syntenin-1 [Zootermopsis nevadensis]	as a cytoskeleton adaptor, participates in cytoskeletal-membrane organization, cell adhesion, protein trafficking, and the activation of transcription factors
Mdes003405	tektin-3-like [Musca domestica]	structural component of ciliary and flagellar microtubules
Mdes004690	tektin-4 [Bactrocera cucurbitae]	structural component of ciliary and flagellar microtubules
Mdes004691	tektin-4 [Bactrocera cucurbitae]	structural component of ciliary and flagellar microtubules
Mdes013511	tektin-B1 [Ceratitis capitata]	structural component, component of ciliary and flagellar microtubules
Mdes003493	tensin [Aedes aegypti]	binds to actin filaments and contains a phosphotyrosine-binding (PTB) domain, which interacts with the cytoplasmic tails of beta integrin
Mdes002666	tensin-4-like [Bactrocera oleae]	structural, actin binding, involved in cell migration, cartilage development and in linking signal transduction pathways to the cytoskeleton
Mdes016365	tensin-4-like [Bactrocera oleae]	structural, actin binding, involved in cell migration, cartilage development and in linking signal transduction pathways to the cytoskeleton
Mdes004554	titin [Bactrocera oleae]	structural, as a molecular spring which is responsible for the passive elasticity of muscle
Mdes008462	titin [Camponotus floridanus]	structural, as a molecular spring which is responsible for the passive elasticity of muscle
Mdes000322	titin [Stomoxys calcitrans]	structural, as a molecular spring which is responsible for the passive elasticity of muscle
Mdes001698	titin [Tribolium castaneum]	structural, as a molecular spring which is responsible for the passive elasticity of muscle
Mdes014654	titin [Tribolium castaneum]	structural, as a molecular spring which is responsible for the passive elasticity of muscle
Mdes017355	titin [Tribolium castaneum]	structural, as a molecular spring which is responsible for the passive elasticity of muscle
Mdes001503	titin isoform X1 [Bactrocera cucurbitae]	as a molecular spring which is responsible for the passive elasticity of muscle
Mdes003980	titin isoform X1 [Ceratitis capitata]	structural, as a molecular spring which is responsible for the passive elasticity of muscle
Mdes014667	titin isoform X6 [Bactrocera dorsalis]	structural, as a molecular spring which is responsible for the passive elasticity of muscle
Mdes003979	titin isoform X8 [Ceratitis capitata]	structural, as a molecular spring which is responsible for the passive elasticity of muscle
Mdes017235	titin, putative [Pediculus humanus corporis]	as a molecular spring which is responsible for the passive elasticity of muscle
Mdes010662	titin-like [Tribolium castaneum]	structural, as a molecular spring which is responsible for the passive elasticity of muscle
Mdes000990	titin-like isoform X12 [Ceratitis capitata]	as a molecular spring which is responsible for the passive elasticity of muscle
Mdes000991	titin-like, partial [Bactrocera cucurbitae]	as a molecular spring which is responsible for the passive elasticity of muscle
Mdes000750	tral [Drosophila busckii]	structural, actin cytoskeleton organization
Mdes001761	transport and golgi family organization [Anopheles darlingi]	structural component, membrane protein
Mdes012251	trichohyalin [Stomoxys calcitrans]	structural, associates in regular arrays with keratin intermediate filaments (KIF) of the inner root sheath cells of the hair follicle and the granular layer of the epidermis
Mdes012087	trichohyalin [Wasmannia auropunctata]	structural, associates in regular arrays with keratin intermediate filaments (KIF) of the inner root sheath cells of the hair follicle and the granular layer of the epidermis
Mdes012785	trichohyalin isoform X3 [Bactrocera cucurbitae]	associates in regular arrays with keratin intermediate filaments of the inner root sheath cells of the hair follicle and the granular layer of the epidermis
Mdes004814	tropomodulin isoform X4 [Bactrocera cucurbitae]	maintains the length and dynamics of the actin filament by blocking the elongation and depolymerization of the actin filaments at the pointed end
Mdes003692	Tropomyosin [Zootermopsis nevadensis]	maintains the length and dynamics of the actin filament by blocking the elongation and depolymerization of the actin filaments at the pointed end
Mdes003691	tropomyosin 1, isoform C [Drosophila melanogaster]	structural, binds to actin filaments in muscle and non-muscle cells
Mdes014925	tropomyosin, putative [Aedes aegypti]	maintains the length and dynamics of the actin filament by blocking the elongation and depolymerization of the actin filaments at the pointed end
Mdes003690	tropomyosin-1, isoforms 9A/A/B-like isoform X31 [Apis dorsata]	maintains the length and dynamics of the actin filament by blocking the elongation and depolymerization of the actin filaments at the pointed end
Mdes003687	tropomyosin-2 [Bactrocera cucurbitae]	maintains the length and dynamics of the actin filament by blocking the elongation and depolymerization of the actin filaments at the pointed end
Mdes003143	Troponin C, isoform 1 [Camponotus floridanus]	a component of troponin that confers calcium-sensitivity to striated muscle actomyosin
Mdes011802	troponin C, isoform 3-like [Ceratitis capitata]	a component of troponin that confers calcium-sensitivity to striated muscle actomyosin
Mdes005343	troponin C-akin-1 protein-like isoform X1 [Ceratitis capitata]	a component of troponin that confers calcium-sensitivity to striated muscle actomyosin
Mdes006799	troponin I isoform X15 [Bactrocera cucurbitae]	a component of troponin that confers calcium-sensitivity to striated muscle actomyosin
Mdes009201	troponin T isoform 1 [Anopheles gambiae str. PEST]	a component of troponin that confers calcium-sensitivity to striated muscle actomyosin
Mdes015897	trynity [Anopheles darlingi]	structural, adhesion, actin filament organization
Mdes007568	tubulin beta chain [Aedes aegypti]	the major constituent of microtubules
Mdes007500	tubulin beta chain [Culex quinquefasciatus]	structural component
Mdes004924	tubulin beta-1 chain [Zootermopsis nevadensis]	the major constituent of microtubules
Mdes002209	tubulin gamma-1 chain-like [Ceratitis capitata]	the major constituent of microtubules
Mdes017264	tubulin gamma-1 chain-like [Ceratitis capitata]	the major constituent of microtubules
Mdes013264	twinfilin [Musca domestica]	structural, actin-binding protein involved in motile and morphological processes
Mdes016676	type II collagen, putative [Anopheles sinensis]	extracellular matrix structural component
Mdes002562	type II keratin, putative [Aedes aegypti]	cytoskeleton component
Mdes004101	unc-89, isoform C [Drosophila melanogaster]	structural, structural component of the muscle M-line, responds to signals, localizes, and then participates in assembling an M-line
Mdes000802	unconventional myosin-Ib-like [Ceratitis capitata]	involved in directing the movement of organelles along actin filaments
Mdes013227	unconventional myosin-IXa isoform X2 [Tribolium castaneum]	structural component
Mdes009655	unconventional myosin-VIIa [Bactrocera dorsalis]	involved in directing the movement of organelles along actin filaments
Mdes002282	unconventional myosin-XV [Bactrocera dorsalis]	involved in directing the movement of organelles along actin filaments
Mdes015797	WD repeat-containing protein 81 isoform X1 [Bactrocera oleae]	structural, a role in maintenance of normal mitochondrial structure and organization
Mdes008817	WD repeat-containing protein 81 isoform X2 [Acromyrmex echinatior]	structural, a role in maintenance of normal mitochondrial structure and organization
Mdes012002	wings up A, isoform J [Drosophila melanogaster]	structural, a component of the troponin complex
		cell adhesion
Mdes015184	achesin precursor, putative [Pediculus humanus corporis]	a role in early neuronal differentiation and axon outgrowth
Mdes000913	afadin isoform X7 [Stomoxys calcitrans]	actin binding, plays roles in cell adhesion
Mdes003613	ajuba LIM protein, isoform C [Drosophila melanogaster]	adapter or scaffold protein which participates in the assembly of numerous protein complexes and is involved in several cellular processes such as cell fate determination, cytoskeletal organization, repression of gene transcription, mitosis, cell-cell adhesion, cell differentiation, proliferation and migration
Mdes006647	amalgam [Tribolium castaneum]	an axon guidance protein
Mdes009103	amphoterin-induced protein 3 [Stomoxys calcitrans]	cell-cell adhesion
Mdes002621	angiomotin [Aedes aegypti]	a central role in tight junction maintenance via the complex formed with ARHGAP17, which acts by regulating the uptake of polarity proteins at tight junctions
Mdes003659	basement membrane-specific heparan sulfate proteoglycan core protein-like [Microplitis demolitor]	as an attachment substrate for cells
Mdes006134	beat protein [Anopheles darlingi]	motor neuron axon guidance
Mdes017155	beat VII [Drosophila melanogaster]	motor neuron axon guidance
Mdes009461	beat-Ia, partial [Drosophila busckii]	motor neuron axon guidance
Mdes000781	beat-IIa [Drosophila busckii]	heterophilic cell-cell adhesion via plasma membrane cell adhesion molecules
Mdes000415	beat-Va [Drosophila busckii]	motor neuron axon guidance
Mdes012506	beta-1-syntrophin [Bactrocera cucurbitae]	adapter protein that binds to and probably organizes the subcellular localization of a variety of membrane proteins
Mdes005151	blood vessel epicardial substance-like isoform X1 [Ceratitis capitata]	involved in the establishment and/or maintenance of cell integrity and the formation and regulation of the tight junction paracellular permeability barrier
Mdes005417	cadherin [Aedes aegypti]	calcium-dependent cell adhesion protein
Mdes006263	cadherin [Aedes aegypti]	calcium-dependent cell adhesion protein
Mdes010733	cadherin [Aedes aegypti]	calcium-dependent cell adhesion protein
Mdes014902	cadherin [Aedes aegypti]	calcium-dependent cell adhesion protein
Mdes012450	cadherin [Culex quinquefasciatus]	calcium-dependent cell adhesion protein
Mdes014608	cadherin [Culex quinquefasciatus]	calcium-dependent cell adhesion protein
Mdes012181	cadherin 86C, isoform E [Drosophila melanogaster]	calcium-dependent cell adhesion protein
Mdes016338	cadherin, partial [Oryctes borbonicus]	calcium-dependent cell adhesion protein
Mdes016351	cadherin, partial [Oryctes borbonicus]	calcium-dependent cell adhesion protein
Mdes013986	cadherin, putative [Aedes aegypti]	calcium-dependent cell adhesion protein
Mdes013395	cadherin-86C-like isoform X3 [Musca domestica]	calcium-dependent cell adhesion protein
Mdes011772	cadherin-86C-like, partial [Bactrocera dorsalis]	calcium-dependent cell adhesion protein
Mdes006875	cadherin-87A [Bactrocera oleae]	calcium-dependent cell adhesion protein
Mdes000924	cadherin-89D [Bactrocera dorsalis]	calcium-dependent cell adhesion protein
Mdes012569	Cadherin-N, isoform J [Culex quinquefasciatus]	calcium-dependent cell adhesion protein
Mdes010486	cadherin-related tumor suppressor-like [Ceratitis capitata]	function as a cell-adhesion protein, and required for correct morphogenesis
Mdes010167	calsyntenin-1 [Anopheles darlingi]	functions as a cargo in axonal anterograde transport
Mdes001322	CD151 antigen [Bactrocera cucurbitae]	integrin binding, essential for the proper assembly of the glomerular and tubular basement membranes in kidney
Mdes007120	cell adhesion molecule [Aedes aegypti]	cell adhesion molecule
Mdes010515	cell adhesion molecule [Aedes aegypti]	cell adhesion molecule
Mdes009018	cell adhesion molecule [Aedes aegypti]	cell adhesion molecule
Mdes004527	chaoptin [Aedes aegypti]	mediates homophilic celluar adhesion
Mdes005160	chaoptin [Bactrocera cucurbitae]	mediates homophilic celluar adhesion
Mdes007807	chaoptin [Bactrocera dorsalis]	mediates homophilic celluar adhesion
Mdes014882	chaoptin [Bactrocera dorsalis]	mediates homophilic celluar adhesion
Mdes009574	chaoptin [Culex quinquefasciatus]	mediates homophilic celluar adhesion
Mdes009633	chaoptin [Culex quinquefasciatus]	mediates homophilic celluar adhesion
Mdes005916	coracle [Drosophila melanogaster]	an integral component of the septate junction, plays a role in cell-cell interactions that are necessary for proper development
Mdes003573	C-type lectin [Anopheles dirus]	cell adhesion
Mdes013768	C-type lectin [Bactrocera dorsalis]	cell adhesion
Mdes011032	C-type lectin 27kD, isoform A [Drosophila melanogaster]	cell adhesion
Mdes011029	C-type lectin 4 isoform X1 [Bombyx mori]	cell adhesion
Mdes015258	CUB domain-containing protein [Oryctes borbonicus]	involved in cell adhesion and cell matrix association
Mdes011617	CUB domain-containing protein 2 [Habropoda laboriosa]	involved in cell adhesion and cell matrix association
Mdes016966	dachsous [Ceratitis capitata]	involved in morphogenesis
Mdes009081	DE-cadherin-like [Musca domestica]	involved in a variety of morphogenetic movements
Mdes006324	down syndrome cell adhesion molecule [Culex quinquefasciatus]	cell adhesion molecule
Mdes000969	down syndrome cell adhesion molecule [Culex quinquefasciatus]	cell adhesion molecule
Mdes011107	down syndrome cell adhesion molecule-like protein [Cerapachys biroi]	cell adhesion molecule
Mdes009587	Down syndrome cell adhesion molecule-like protein 1 homolog, partial [Bactrocera oleae]	cell adhesion molecule
Mdes002401	down syndrome cell adhesion molecule-like protein Dscam2 [Bactrocera cucurbitae]	cell adhesion molecule
Mdes015836	down syndrome cell adhesion molecule-like protein Dscam2 [Bactrocera dorsalis]	cell adhesion molecule
Mdes000970	Down syndrome cell adhesion molecule-like protein Dscam2 [Bactrocera dorsalis]	cell adhesion molecule
Mdes013981	Down syndrome cell adhesion molecule-like protein Dscam2 [Bactrocera dorsalis]	cell adhesion molecule
Mdes006322	Down syndrome cell adhesion molecule-like protein Dscam2 [Ceratitis capitata]	cell adhesion molecule
Mdes006325	Down syndrome cell adhesion molecule-like protein Dscam2 [Ceratitis capitata]	cell adhesion molecule
Mdes001652	Down syndrome cell adhesion molecule-like protein Dscam2 isoform X2 [Stomoxys calcitrans]	cell adhesion molecule
Mdes006323	Down syndrome cell adhesion molecule-like protein Dscam2 isoform X3 [Bactrocera oleae]	cell adhesion molecule
Mdes001651	down syndrome cell adhesion molecule-like protein Dscam2-like [Ceratitis capitata]	cell adhesion molecule
Mdes002402	down syndrome cell adhesion molecule-like protein Dscam2-like [Megachile rotundata]	cell adhesion molecule
Mdes005820	down syndrome critical region protein 3 [Anopheles darlingi]	cell adhesion molecule
Mdes011108	dscam [Drosophila pseudoobscura pseudoobscura]	cell adhesion molecule
Mdes013770	dscam [Drosophila pseudoobscura pseudoobscura]	cell adhesion molecule
Mdes013771	dscam, isoform M [Drosophila yakuba]	cell adhesion molecule
Mdes001164	dystonin [Cerapachys biroi]	cytoskeletal linker protein
Mdes013982	echinoid [Aedes aegypti]	a component of adherens junctions that cooperates with DE-Cadherin to mediate cell adhesion
Mdes012480	echinoid [Culex quinquefasciatus]	a component of adherens junctions that cooperates with DE-Cadherin to mediate cell adhesion
Mdes004649	ezrin-binding protein pace-1 [Aedes aegypti]	a role in regulating cell adhesion/migration complexes in migrating cells
Mdes003595	fasciclin 3, isoform C [Drosophila melanogaster]	mediates cell adhesion in a Ca2+-independent manner, and plays a role in axon outgrowth, guidance and fasciculation of the developing nervous system.
Mdes000675	fasciclin-1-like isoform X6 [Solenopsis invicta]	cell adhesion protein
Mdes014259	fermitin 1 [Anopheles darlingi]	involved in cell adhesion
Mdes003198	fibronectin type-III domain-containing protein 3A isoform X3 [Bactrocera dorsalis]	mediates spermatid-Sertoli adhesion during spermatogenesis
Mdes001688	flagellar radial spoke protein [Anopheles darlingi]	required to form a stable spoke structure
Mdes002587	flocculation protein FLO11 [Musca domestica]	involved in cell-substrate adhesion, haploid invasive growth, diploid pseudohyphae formation and biofilm (flor) development
Mdes002406	flocculation protein FLO11-like [Diachasma alloeum]	involved in cell-substrate adhesion, haploid invasive growth, diploid pseudohyphae formation and biofilm (flor) development
Mdes003673	focadhesin [Bactrocera cucurbitae]	cell junction
Mdes008265	f-spondin [Aedes aegypti]	a secreted protein that promotes neural cell adhesion and neurite extension
Mdes009112	galectin [Aedes aegypti]	binding specificity for beta-galactoside sugars, a broad variety of functions including mediation of cellûcell interactions, cellûmatrix adhesion and transmembrane signaling
Mdes007465	galectin [Aedes aegypti]	binding specificity for beta-galactoside sugars, a broad variety of functions including mediation of cellûcell interactions, cellûmatrix adhesion and transmembrane signaling
Mdes003591	galectin-4-like isoform X1 [Aedes aegypti]	binds lactose and a related range of sugars and is involved in the assembly of adherens junctions
Mdes016893	gliotactin [Anopheles darlingi]	involved in cell-cell-interactions via its interactions with neurexin family members
Mdes001584	GPI-anchored adhesin-like protein PGA55 isoform X1 [Microplitis demolitor]	adhesin-like protein involved in filamentous growth and chlamydospore formation
Mdes013191	igLON family member 5-like [Pogonomyrmex barbatus]	cell-cell adhesion
Mdes002059	integral membrane protein DGCR2/IDD-like isoform X2 [Bactrocera oleae]	involved in cell-cell or cell-matrix interactions required for normal cell differentiation and migration
Mdes008603	integrin alpha-ps [Aedes aegypti]	a receptor for laminin
Mdes012214	integrin alpha-ps [Aedes aegypti]	a receptor for laminin
Mdes003322	integrin alpha-PS1-like, partial [Musca domestica]	a receptor for laminin
Mdes003212	integrin beta-PS isoform X2 [Bactrocera cucurbitae]	a receptor for laminin
Mdes004071	integumentary mucin C.1-like isoform X4 [Musca domestica]	extracellular matrix component
Mdes007560	laminin A chain, putative [Aedes aegypti]	mediates the attachment, migration, and organization of cells by binding to cells via a high affect receptor
Mdes011845	laminin alpha-1, 2 chain [Aedes aegypti]	mediates the attachment, migration, and organization of cells by binding to cells via a high affect receptor
Mdes013003	laminin alpha-1, 2 chain [Culex quinquefasciatus]	mediates the attachment, migration, and organization of cells by binding to cells via a high affect receptor
Mdes006702	laminin beta-2 chain [Aedes aegypti]	mediates the attachment, migration, and organization of cells by binding to cells via a high affect receptor
Mdes014423	laminin gamma 1 [Anopheles darlingi]	binding to cells via a high affinity receptor, laminin is thought to mediate the attachment, migration and organization of cells into tissues during embryonic development by interacting with other extracellular matrix components
Mdes016189	laminin subunit alpha-1 [Bactrocera oleae]	mediates the attachment, migration and organization of cells into tissues during embryonic development by interacting with other extracellular matrix components
Mdes014887	laminin subunit alpha-1-like, partial [Ceratitis capitata]	mediates the attachment, migration, and organization of cells by binding to cells via a high affect receptor
Mdes006329	laminin subunit beta-1 [Culex quinquefasciatus]	mediates the attachment, migration, and organization of cells by binding to cells via a high affect receptor
Mdes010000	laminin subunit beta-2-like [Metaseiulus occidentalis]	mediates the attachment, migration and organization of cells into tissues during embryonic development by interacting with other extracellular matrix components
Mdes013654	laminin subunit gamma-1 [Bactrocera cucurbitae]	mediates the attachment, migration, and organization of cells by binding to cells via a high affect receptor
Mdes004672	laminin subunit gamma-3 [Culex quinquefasciatus]	mediates the attachment, migration and organization of cells into tissues during embryonic development by interacting with other extracellular matrix components
Mdes002990	leucine-rich repeat-containing protein 4 isoform X1 [Aedes aegypti]	cell junction, synaptic adhesion protein
Mdes001059	leucine-rich repeat-containing protein 4B [Aedes aegypti]	synaptic adhesion protein
Mdes008884	limbic system-associated membrane protein precursor, putative [Pediculus humanus corporis]	mediates selective neuronal growth and axon targeting
Mdes001534	limulus clotting factor C [Zootermopsis nevadensis]	adhesion, protease, hemolymph coagulation, also roles in both hemostasis and host defense mechanisms
Mdes002961	lipoma preferred partner/lpp [Anopheles darlingi]	plays a structural role at sites of cell adhesion in maintaining cell shape and motility
Mdes011943	liprin-alpha-1 isoform X2 [Bactrocera oleae]	regulates the disassembly of focal adhesions
Mdes007630	liprin-alpha-1 isoform X2 [Stomoxys calcitrans]	regulates the disassembly of focal adhesions
Mdes009804	liprin-beta1 [Anopheles darlingi]	regulates the disassembly of focal adhesions
Mdes012869	MAGUK p55 subfamily member 7 [Bactrocera oleae]	involved in the assembly of protein complexes at sites of cell-cell contact
Mdes001801	membrane-associated guanylate kinase [Culex quinquefasciatus]	a role as scaffolding protein at cell-cell junctions
Mdes008236	membrane-associated guanylate kinase [Culex quinquefasciatus]	a role as scaffolding protein at cell-cell junctions
Mdes007400	midline fasciclin [Culex quinquefasciatus]	adhesion molecule
Mdes000785	mucin related 89F, isoform B [Drosophila melanogaster]	plays a role in epithelial cell adhesion
Mdes002620	mucin-12 [Ceratitis capitata]	plays a role in epithelial cell adhesion
Mdes011290	mucin-12 isoform X1 [Bactrocera cucurbitae]	plays a role in epithelial cell adhesion
Mdes003481	mucin-12-like [Musca domestica]	plays a role in epithelial cell adhesion
Mdes010845	mucin-17 [Bactrocera oleae]	plays a role in epithelial cell adhesion
Mdes014780	mucin-17 [Ceratitis capitata]	plays a role in epithelial cell adhesion
Mdes001082	mucin-17 isoform X1 [Cimex lectularius]	plays a role in epithelial cell adhesion
Mdes010062	mucin-17 isoform X2 [Tribolium castaneum]	plays a role in epithelial cell adhesion
Mdes004044	mucin-17 isoform X8 [Bactrocera cucurbitae]	plays a role in epithelial cell adhesion
Mdes007416	mucin-17-like isoform X1 [Polistes dominula]	plays a role in epithelial cell adhesion
Mdes011827	mucin-17-like isoform X5 [Ceratitis capitata]	plays a role in epithelial cell adhesion
Mdes007429	mucin-19 isoform X2 [Musca domestica]	plays a role in epithelial cell adhesion
Mdes004111	mucin-19-like isoform X2 [Musca domestica]	plays a role in epithelial cell adhesion
Mdes005717	mucin-19-like isoform X4 [Biomphalaria glabrata]	plays a role in epithelial cell adhesion
Mdes001336	mucin-2 isoform X2 [Musca domestica]	plays a role in epithelial cell adhesion
Mdes006879	mucin-22 isoform X1 [Tribolium castaneum]	plays a role in epithelial cell adhesion
Mdes002932	mucin-22-like isoform X1 [Musca domestica]	plays a role in epithelial cell adhesion
Mdes013881	mucin-2-like isoform X2 [Plutella xylostella]	plays a role in epithelial cell adhesion
Mdes009075	mucin-4 [Bactrocera cucurbitae]	plays a role in cell-matrix adhesion
Mdes005022	mucin-4 isoform X1 [Ceratitis capitata]	plays a role in epithelial cell adhesion
Mdes001871	mucin-4-like [Musca domestica]	plays a role in cell-matrix adhesion
Mdes014912	mucin-4-like, partial [Musca domestica]	plays a role in epithelial cell adhesion
Mdes001550	mucin-5AC [Bactrocera cucurbitae]	plays a role in epithelial cell adhesion
Mdes009283	mucin-5AC [Bactrocera dorsalis]	plays a role in epithelial cell adhesion
Mdes015073	mucin-5AC [Bactrocera dorsalis]	plays a role in epithelial cell adhesion
Mdes002360	mucin-5AC [Bactrocera dorsalis]	plays a role in epithelial cell adhesion
Mdes001661	mucin-5AC [Bactrocera oleae]	plays a role in epithelial cell adhesion
Mdes007123	mucin-5AC [Bactrocera oleae]	plays a role in epithelial cell adhesion
Mdes008613	mucin-5AC [Stomoxys calcitrans]	plays a role in epithelial cell adhesion
Mdes008629	mucin-5AC [Stomoxys calcitrans]	plays a role in epithelial cell adhesion
Mdes010039	mucin-5AC [Stomoxys calcitrans]	plays a role in epithelial cell adhesion
Mdes014525	mucin-5AC isoform X1 [Bactrocera dorsalis]	plays a role in epithelial cell adhesion
Mdes007871	mucin-5AC isoform X2 [Ceratitis capitata]	plays a role in epithelial cell adhesion
Mdes000572	mucin-5AC isoform X2 [Stomoxys calcitrans]	plays a role in epithelial cell adhesion
Mdes005926	mucin-5AC isoform X2 [Stomoxys calcitrans]	plays a role in epithelial cell adhesion
Mdes004454	mucin-5AC-like isoform X2 [Amyelois transitella]	plays a role in epithelial cell adhesion
Mdes001499	mucin-6 [Bactrocera dorsalis]	plays a role in epithelial cell adhesion
Mdes000424	multiple PDZ domain protein-like isoform X2 [Cimex lectularius]	interacts with HTR2C and provokes its clustering at the cell surface
Mdes009602	nephrin isoform X1 [Tribolium castaneum]	anchors the podocyte slit diaphragm to the actin cytoskeleton
Mdes004544	nephrin-B1 [Acyrthosiphon pisum]	anchors the podocyte slit diaphragm to the actin cytoskeleton
Mdes011520	neprilysin-2 [Stomoxys calcitrans	anchors the podocyte slit diaphragm to the actin cytoskeleton
Mdes003521	nesprin-1 isoform X8 [Ceratitis capitata]	anchors the podocyte slit diaphragm to the actin cytoskeleton
Mdes008393	neural cell adhesion molecule 1 [Aedes aegypti]	a cell adhesion molecule involved in neuron-neuron adhesion, neurite fasciculation, outgrowth of neurites, etc
Mdes015201	neural cell adhesion molecule 1 [Bactrocera oleae]	involved in neuron-neuron adhesion, neurite fasciculation, outgrowth of neurites
Mdes010091	neural cell adhesion molecule 1 [Ceratitis capitata]	involved in neuron-neuron adhesion, neurite fasciculation, outgrowth of neurites
Mdes008871	neural cell adhesion molecule 1-B [Ceratitis capitata]	involved in neuron-neuron adhesion, neurite fasciculation, outgrowth of neurites
Mdes000058	neural cell adhesion molecule 1-like [Ceratitis capitata]	a cell adhesion molecule involved in neuron-neuron adhesion, neurite fasciculation, outgrowth of neurites, etc
Mdes014340	neural cell adhesion molecule 2-like [Drosophila melanogaster]	a cell adhesion molecule involved in neuron-neuron adhesion, neurite fasciculation, outgrowth of neurites, etc
Mdes012571	neural-cadherin isoform X12 [Bactrocera cucurbitae]	calcium-dependent cell adhesion protein
Mdes013972	neural-cadherin isoform X12 [Bactrocera cucurbitae]	calcium-dependent cell adhesion protein
Mdes007720	neural-cadherin, partial [Stomoxys calcitrans]	calcium-dependent cell adhesion protein
Mdes001334	neurexin-1 isoform X1 [Bactrocera cucurbitae]	involved in cell-cell-interactions
Mdes002790	neurexin-4 isoform X2 [Bactrocera cucurbitae]	a role in the formation and function of septate junctions
Mdes006419	neuroligin, putative [Aedes aegypti]	involved in cell-cell-interactions via its interactions with neurexin family members [Aedes aegypti]
Mdes013788	neuromusculin [Aedes aegypti]	a cell adhesion molecule
Mdes016402	neuromusculin [Aedes aegypti]	a cell adhesion molecule
Mdes001015	neuromusculin [Culex quinquefasciatus]	a cell adhesion molecule
Mdes005077	neuronal cell adhesion molecule [Anopheles darlingi]	adhesion, neuron adhesion
Mdes013167	neurotrimin-like isoform X3 [Tribolium castaneum]	adhesion
Mdes012230	nidogen [Culex quinquefasciatus]	tightly associated with laminin
Mdes010879	ninjurin a [Culex quinquefasciatus]	plays a role in cell adhesion, an integral component of membrane
Mdes000891	protein CEPU-1 [Bactrocera dorsalis]	a cellular address molecule specific to Purkinje cells
Mdes015298	protein sidekick-like [Stomoxys calcitrans]	promotes lamina-specific synaptic connections in the retina
Mdes015456	protein turtle homolog B [Tribolium castaneum]	homophilic cell adhesion via plasma membrane adhesion molecules
Mdes011313	proteoglycan 4-like [Musca domestica]	a role in boundary lubrication within articulating joints
Mdes015435	protocadherin [Aedes aegypti]	homophilic cell adhesion via plasma membrane adhesion molecules
Mdes009904	protocadherin Fat 1-like, partial [Musca domestica]	homophilic cell adhesion via plasma membrane adhesion molecules
Mdes010484	protocadherin gamma B4 [Culex quinquefasciatus]	homophilic cell adhesion via plasma membrane adhesion molecules
Mdes004229	protocadherin-like wing polarity protein stan [Bactrocera cucurbitae]	homophilic cell adhesion via plasma membrane adhesion molecules
Mdes001091	serine-rich adhesin for platelets [Bactrocera oleae]	mediates binding to human platelets, possibly through a receptor-ligand interaction
Mdes002299	serine-rich adhesin for platelets [Stomoxys calcitrans]	mediates binding to human platelets, possibly through a receptor-ligand interaction
Mdes005680	serine-rich adhesin for platelets [Stomoxys calcitrans]	mediates binding to human platelets, possibly through a receptor-ligand interaction
Mdes013379	serine-rich adhesin for platelets isoform X1 [Bactrocera oleae]	mediates binding to human platelets, possibly through a receptor-ligand interaction
Mdes004511	serine-rich adhesin for platelets isoform X1 [Stomoxys calcitrans]	mediates binding to human platelets, possibly through a receptor-ligand interaction
Mdes013960	serine-rich adhesin for platelets isoform X1 [Stomoxys calcitrans]	mediates binding to human platelets, possibly through a receptor-ligand interaction
Mdes007537	serine-rich adhesin for platelets isoform X2 [Stomoxys calcitrans]	mediates binding to human platelets, possibly through a receptor-ligand interaction
Mdes007541	serine-rich adhesin for platelets isoform X2 [Stomoxys calcitrans]	mediates binding to human platelets, possibly through a receptor-ligand interaction
Mdes008707	serine-rich adhesin for platelets isoform X2 [Stomoxys calcitrans]	mediates binding to human platelets, possibly through a receptor-ligand interaction
Mdes001832	serine-rich adhesin for platelets isoform X7 [Stomoxys calcitrans]	mediates binding to human platelets, possibly through a receptor-ligand interaction
Mdes004187	serine-rich adhesin for platelets, partial [Bactrocera oleae]	mediates binding to human platelets, possibly through a receptor-ligand interaction
Mdes007901	serine-rich adhesin for platelets-like [Stomoxys calcitrans]	mediates binding to human platelets, possibly through a receptor-ligand interaction
Mdes017336	sidekick isoform X4 [Ceratitis capitata]	promotes lamina-specific synaptic connections in the retina
Mdes012598	sidekick, partial [Bactrocera dorsalis]	involved in cell adhesion and participates in homotypic or heterotypic interactions in the eye during pattern formation to prevent extra cells from joining the precluster and differentiating as photoreceptor cells
Mdes004196	SPARC-related modular calcium-binding protein 2 isoform X3 [Musca domestica]	promotes matrix assembly and cell adhesiveness
Mdes006997	spondin-1 [Culex quinquefasciatus]	promotes the attachment of spinal cord and sensory neuron cells and the outgrowth of neurites
Mdes001802	stardust, isoform M [Drosophila melanogaster]	cell-cell junction assembly
Mdes008423	sushi repeat-containing protein SRPX2 [Aedes aegypti]	plays a role in cell adhesion, acts as a ligand for the urokinase plasminogen activator surface receptor
Mdes015346	sushi, nidogen and EGF-like domain-containing protein 1 [Tribolium castaneum]	a role in the cell attachment process
Mdes003507	sushi, von Willebrand factor type A, EGF and pentraxin domain-containing protein 1 [Bactrocera cucurbitae]	a role in the cell attachment process
Mdes006792	sushi, von Willebrand factor type A, EGF and pentraxin domain-containing protein 1 [Bactrocera oleae]	adhesion, a role in the cell attachment process
Mdes015999	sushi, von Willebrand factor type A, EGF and pentraxin domain-containing protein 1-like [Culex quinquefasciatus]	a role in the cell attachment process
Mdes008767	sushi, von Willebrand factor type A, EGF and pentraxin domain-containing protein 1-like [Culex quinquefasciatus] quinquefasciatus]	a role in the cell attachment process
Mdes000258	talin-1 isoform X1 [Bactrocera cucurbitae]	involved in connections of major cytoskeletal structures to the plasma membrane
Mdes014722	talin-2-like isoform X6 [Ceratitis capitata]	essential for integrin-mediated cell adhesion
Mdes000304	tartan [Culex quinquefasciatus]	cell surface interactions important for normal organization of epidermal and subepidermal structures
Mdes001155	teneurin-m isoform X4 [Stomoxys calcitrans]	regulating the establishment of proper connectivity within the nervous system
Mdes008680	tetraspanin, putative [Aedes aegypti]	acts as scaffolding protein, anchoring multiple proteins to one area of the cell membrane
Mdes002825	tetraspanin, putative [Aedes aegypti]	acts as scaffolding protein, anchoring multiple proteins to one area of the cell membrane
Mdes003837	tetraspanin, putative [Aedes aegypti]	acts as scaffolding protein, anchoring multiple proteins to one area of the cell membrane
Mdes008522	tetraspanin-18 [Anopheles darlingi]	acts as scaffolding protein, anchoring multiple proteins to one area of the cell membrane
Mdes001474	tetraspanin-5 isoform X1 [Tribolium castaneum]	acts as scaffolding protein, anchoring multiple proteins to one area of the cell membrane
Mdes009886	tetraspanin-7-like [Tribolium castaneum]	acts as scaffolding protein, anchoring multiple proteins to one area of the cell membrane
Mdes001990	tight junction protein [Culex quinquefasciatus]	cell adhesion, holds cells together and involved in transducing a signal required for tight junction assembly
Mdes005466	tight junction-associated protein 1 [Bactrocera dorsalis]	cell adhesion, cell junction
Mdes009787	transforming growth factor-beta-induced protein ig-h3 [Papilio xuthus]	binds to type I, II, and IV collagens
Mdes006538	tubulointerstitial nephritis antigen-like [Bactrocera cucurbitae]	mediates adhesion of proximal tubule epithelial cells via integrins alpha3-beta1 and alphaV-beta3
Mdes010163	vacuole membrane protein 1-like isoform X1 [Musca domestica]	involved in cell-cell adhesion and promotes formation of intracellular vacuoles followed by cell death
Mdes010261	vinculin [Culex quinquefasciatus]	actin filament (F-actin)-binding protein involved in cell-matrix adhesion and cell-cell adhesion
		cuticle component
Mdes008866	cuticle protein 19.8-like [Aedes aegypti]	cuticular protein
Mdes007422	cuticlin-1 [Bactrocera dorsalis]	component of cuticles
Mdes008575	cuticlin-1 [Lasius niger]	component of cuticles
Mdes008631	cuticlin-1 [Lasius niger]	component of cuticles
Mdes016662	cuticlin-1 [Papilio xuthus]	component of cuticles
Mdes004917	cuticular protein 125, RR-1 family [Anopheles darlingi]	cuticular protein
Mdes014408	cuticular protein 141, RR-2 family [Anopheles darlingi]	cuticular protein
Mdes005545	cuticular protein 5, RR-2 family [Anopheles darlingi]	cuticular protein
Mdes007187	cuticular protein 64Ac [Drosophila melanogaster]	cuticular protein
Mdes004881	cuticular protein 71, RR-2 family [Anopheles darlingi]	cuticular protein
Mdes015081	cuticular protein 83, RR-2 family [Anopheles darlingi]	cuticular protein
Mdes009684	cuticular protein 9, RR-1 family [Anopheles darlingi]	cuticular protein
Mdes004871	cuticular protein PpolCPT2 [Drosophila virilis]	cuticular protein
Mdes013393	cuticular protein RR-1 motif 45 precursor [Bombyx mori]	cuticular protein
Mdes007190	cuticular protein RR-2 motif 73 precursor [Bombyx mori]	cuticular protein
Mdes007823	dumpy, isoform S [Drosophila melanogaster]	structural constituent of cuticle, required to maintain tension at epidermal-cuticle attachment sites
Mdes003042	endocuticle structural glycoprotein ABD-4 [Bactrocera cucurbitae]	endocuticle structural component
Mdes003045	endocuticle structural glycoprotein ABD-4-like [Ceratitis capitata]	endocuticle structural component
Mdes013201	larvae cuticle protein [Choristoneura fumiferana]	cuticle component
Mdes011508	larval cuticle protein A3A [Ceratitis capitata]	cuticle protein
Mdes007188	larval cuticle protein A3A [Culex quinquefasciatus]	cuticle component
		others
Mdes002546	ejaculatory bulb-specific protein 3-like [Musca domestica]	structure, protein component of the posterior mating plug
Mdes004197	flotillin-1-like isoform X2 [Ceratitis capitata]	a scaffolding protein within caveolar membranes, participates in formation of caveolae or caveolae-like vesicles
Mdes016314	flotillin-2 [Aedes aegypti]	a scaffolding protein within caveolar membranes, participates in formation of caveolae or caveolae-like vesicles
Mdes010004	GILT-like protein C02D5.2-like [Ceratitis capitata]	integral component of membrane protein
Mdes005960	Golgi reassembly-stacking protein 2 [Bactrocera dorsalis]	a role in the assembly and membrane stacking of the Golgi cisternae, and participate in the process by which Golgi stacks reform after mitotic breakdown
Mdes010842	GPI-anchored protein PB15E9.01c-like isoform X2, putative [Bactrocera cucurbitae]	abundant membrane proteins
Mdes010533	GPI-anchored protein PB15E9.01c-like[Ceratitis capitata]	abundant membrane proteins
Mdes001056	Ig-like and fibronectin type-III domain-containing protein [Anopheles darlingi]	glycoprotein of the extracellular matrix
Mdes003075	lamin Dm0-like isoform X1 [Ceratitis capitata]	component of the nuclear lamina
Mdes012468	lamin Dm0-like isoform X1 [Ceratitis capitata]	component of the nuclear lamina
Mdes005154	midgut-specific peritrophin-A [Mayetiola destructor]	chitin-binding proteins, required for the formation of epithelial extracellular matrix dynamics, exoskeleton function, and tubulogenesis
Mdes014458	neuroligin [Anopheles darlingi]	mediates the formation and maintenance of synapses between neurons
Mdes017124	obstructor-A [Papilio xuthus]	chitin-binding proteins, required for the formation of epithelial extracellular matrix
Mdes002753	patj homolog [Bactrocera dorsalis]	involved in cell polarity establishment
Mdes012657	PRKCA-binding protein [Culex quinquefasciatus]	an adapter protein that bind to and organize the subcellular localization of a variety of membrane proteins containing some PDZ recognition sequence
Mdes001825	rabconnectin [Culex quinquefasciatus]	a scaffold protein for MADD and RAB3GA on synaptic vesicles
Mdes012386	sarcoplasmic calcium-binding protein [Drosophila grimshawi]	plays a role in muscle contracting
Mdes013418	sidestep protein [Aedes aegypti]	participates in motor neuron axon guidance
Mdes000170	sidestep protein [Anopheles darlingi]	participates in motor neuron axon guidance
Mdes000171	sidestep protein [Anopheles sinensis]	participates in motor neuron axon guidance
Mdes003177	sidestep protein [Anopheles darlingi]	participates in motor neuron axon guidance
Mdes000398	ST7 homolog [Anopheles darlingi]	integral component of membrane
Mdes014956	surfeit 4 [Drosophila melanogaster]	a role in the maintenance of the architecture of the endoplasmic reticulum-Golgi intermediate compartment and of the Golgi
	RNA Metabolism'
		RNA helicase, ribonuclease, and RNA processing
Mdes000686	antiviral helicase SKI2 [Culex quinquefasciatus]	a component of the SKI complex that is involved in 3'-mRNA degradation pathway
Mdes002006	ATP-dependent RNA helicase [Aedes aegypti]	RNA unwinding, plays multiple functions
Mdes002062	ATP-dependent RNA helicase [Aedes aegypti]	RNA unwinding, plays multiple functions
Mdes012407	ATP-dependent RNA helicase A [Culex quinquefasciatus]	RNA unwinding, plays multiple functions
Mdes002438	ATP-dependent RNA helicase A [Culex quinquefasciatus]	RNA unwinding, plays multiple functions
Mdes011585	ATP-dependent RNA helicase A [Culex quinquefasciatus]	RNA unwinding, plays multiple functions
Mdes002329	ATP-dependent RNA helicase bel isoform X2 [Bactrocera dorsalis]	RNA helicase, required for RNA interference (RNAi), double-stranded RNA induces potent and specific gene silencing, by acting downstream of dsRNA internalization
Mdes002582	ATP-dependent RNA helicase dbp2 [Musca domestica]	involved nonsense-mediated mRNA decay and ribosome biogenesis through rRNA processing
Mdes004106	ATP-dependent RNA helicase Dbp45A [Ceratitis capitata]	regulates alternative mRNA splicing via spliceosome
Mdes001364	ATP-dependent RNA helicase Dbp73D [Bactrocera cucurbitae]	involved in the biogenesis of 60S ribosomal subunits
Mdes014944	ATP-dependent RNA helicase DBP9 [Culex quinquefasciatus]	involved in the biogenesis of 60S ribosomal subunits and is required for the normal formation of 25S and 5.8S rRNAs
Mdes004576	ATP-dependent RNA helicase Ddx1 [Bactrocera cucurbitae]	unwinds both RNA-RNA and RNA-DNA duplexes, play multiple functions inlcuding tRNA processing and transcriptional regulation
Mdes003309	ATP-dependent RNA helicase DDX10-like [Musca domestica]	RNA unwinding, specific function is not known
Mdes006622	ATP-dependent RNA helicase DDX17 isoform X2 [Microplitis demolitor]	RNA unwinding, plays multiple functions
Mdes002581	ATP-dependent RNA helicase DDX17-like [Musca domestica]	RNA unwinding, plays multiple functions
Mdes009434	ATP-dependent RNA helicase DDX23 [Musca domestica]	involved in pre-mRNA splicing and its phosphorylated form (by SRPK2) is required for spliceosomal B complex formation
Mdes004506	ATP-dependent RNA helicase DDX24 [Ceratitis capitata]	unwinds RNA secondary structures
Mdes010042	ATP-dependent RNA helicase DDX28 [Bactrocera cucurbitae]	involved in RNA processing or transport
Mdes006557	ATP-dependent RNA helicase DDX42-like isoform X1 [Ceratitis capitata]	binds to partially double-stranded RNAs (dsRNAs) to unwind RNA secondary structures
Mdes000458	ATP-dependent RNA helicase DDX43 [Bactrocera cucurbitae]	RNA unwinding, specific function is not known
Mdes010358	ATP-dependent RNA helicase DDX47-like [Ceratitis capitata]	a role in rRNA processing and mRNA splicing and also involved in apoptosis
Mdes009271	ATP-dependent RNA helicase DDX52 [Cerapachys biroi]	RNA unwinding, specific function is not known
Mdes010034	ATP-dependent RNA helicase DHX33-like [Ceratitis capitata]	associates with ribosomal DNA (rDNA) loci where it is involved in POLR1A recruitment and also stimulates RNA polymerase I transcription of the 47S precursor rRNA
Mdes015311	ATP-dependent RNA helicase DHX35 [Acromyrmex echinatior]	involved in pre-mRNA splicing
Mdes010544	ATP-dependent RNA helicase glh-2-like [Limulus polyphemus]	RNA unwinding, specific function is not known
Mdes006635	ATP-dependent RNA helicase kurz [Musca domestica]	involved in RNA processing
Mdes009004	ATP-dependent RNA helicase p62 isoform X3 [Bactrocera dorsalis]	involved in RNA interference (RNAi); double-stranded RNA induces potent and specific gene silencing
Mdes013193	ATP-dependent RNA helicase pitchoune [Lucilia cuprina]	a role in ribosome biogenesis and, consequently, in protein biosynthesis
Mdes016792	ATP-dependent RNA helicase RhlB, partial [Pseudomonas fluorescens]	unwinds double-stranded RNA and is involved in RNA degradation
Mdes000351	ATP-dependent RNA helicase spindle-E [Bactrocera cucurbitae]	represses transposable elements during meiosis by forming complexes composed of piRNAs and Piwi and govern the methylation and subsequent repression of transposons
Mdes008624	ATP-dependent RNA helicase spindle-E-like [Musca domestica]	represses transposable elements during meiosis by forming complexes composed of piRNAs and Piwi and govern the methylation and subsequent repression of transposons
Mdes004600	ATP-dependent RNA helicase spindle-E-like [Musca domestica]	represses transposable elements during meiosis by forming complexes composed of piRNAs and Piwi and govern the methylation and subsequent repression of transposons
Mdes000329	ATP-dependent RNA helicase SUV3 homolog, mitochondrial [Bactrocera dorsalis]	unwinds DNA/DNA, DNA/RNA and RNA/RNA duplexes in the 5'-3' direction
Mdes007815	ATP-dependent RNA helicase TDRD12 [Bactrocera oleae]	required during spermatogenesis to repress transposable elements and preventing their mobilization, which is essential for the germline integrity, acts via the piRNA metabolic process, which mediates the repression of transposable elements during meiosis by forming complexes composed of piRNAs and Piwi proteins and governs the methylation and subsequent repression of transposons. Involved in the …
Mdes007697	ATP-dependent RNA helicase vasa [Zootermopsis nevadensis]	involved in translational control mechanisms operating in early stages of oogenesis
Mdes008485	ATP-dependent RNA helicase WM6 [Culex quinquefasciatus]	required for mRNA export out of the nucleus
Mdes006258	DEAD box ATP-dependent RNA helicase [Aedes aegypti]	nvolved in various cellular processes at low temperature, including ribosome biogenesis, mRNA degradation and translation initiation
Mdes004019	DEAD box ATP-dependent RNA helicase [Aedes aegypti]	involved in various cellular processes at low temperature, including ribosome biogenesis, mRNA degradation and translation initiation
Mdes012414	DEAD box ATP-dependent RNA helicase [Aedes aegypti]	involved in various cellular processes at low temperature, including ribosome biogenesis, mRNA degradation and translation initiation
Mdes001189	DEAD box ATP-dependent RNA helicase [Aedes aegypti]	involved in various cellular processes at low temperature, including ribosome biogenesis, mRNA degradation and translation initiation
Mdes006598	DEAD box ATP-dependent RNA helicase [Anopheles darlingi]	involved in various cellular processes at low temperature, including ribosome biogenesis, mRNA degradation and translation initiation
Mdes000052	DEAD box ATP-dependent RNA helicase [Anopheles sinensis]	involved in various cellular processes at low temperature, including ribosome biogenesis, mRNA degradation and translation initiation
Mdes000053	DEAD box ATP-dependent RNA helicase [Anopheles sinensis]	involved in various cellular processes at low temperature, including ribosome biogenesis, mRNA degradation and translation initiation
Mdes014781	DEAD box ATP-dependent RNA helicase [Anopheles sinensis]	involved in various cellular processes at low temperature, including ribosome biogenesis, mRNA degradation and translation initiation
Mdes012833	DEAD-box helicase Dbp80 [Culex quinquefasciatus]	involved in mRNA export from the nucleus
Mdes015515	DEAD-box helicase Dbp80 [Culex quinquefasciatus]	involved in mRNA export from the nucleus
Mdes013248	helicase MOV-10 [Culex quinquefasciatus]	required for RNA-mediated gene silencing by the RNA-induced silencing complex (RISC)
Mdes011630	helicase with zinc finger [Culex quinquefasciatus]	RNA unwinding, acts as a transcriptional coactivator for a number of nuclear receptors including PPARA, PPARG, THRA, THRB and RXRA
Mdes002643	pre-mRNA-processing ATP-dependent RNA helicase PRP5-like [Musca domestica]	ATP-dependent RNA helicase involved spliceosome assembly and in nuclear splicing
Mdes005013	pre-mRNA-splicing factor ATP-dependent RNA helicase DHX16-like [Musca domestica]	ATP-binding RNA helicase involved in pre-mRNA splicing
Mdes011106	pre-mRNA-splicing factor ATP-dependent RNA helicase PRP1 [Tribolium castaneum]	ATP-binding RNA helicase involved in pre-mRNA splicing
Mdes005250	pre-mRNA-splicing factor ATP-dependent RNA helicase PRP16-like [Ceratitis capitata]	ATP-binding RNA helicase involved in pre-mRNA splicing
Mdes005252	pre-mRNA-splicing factor ATP-dependent RNA helicase PRP16-like [Ceratitis capitata]	ATP-binding RNA helicase involved in pre-mRNA splicing
Mdes016117	RNA helicase [Pseudomonas]	RNA unwinding, plays multiple functions
Mdes014983	RNA helicase armi [Ceratitis capitata]	required for axial polarization of the oocyte during early and mid oogenesis
Mdes006641	RNA helicase armi-like isoform X2 [Ceratitis capitata]	plays a central role in RNA interference (RNAi) process
Mdes010722	RNA helicase-like [Solenopsis invicta]	NA unwinding, plays multiple functions
Mdes003748	U5 small nuclear ribonucleoprotein 200 kDa helicase-like [Ceratitis capitata]	plays an essential role in pre-mRNA splicing as component of the U5 snRNP and U4/U6-U5 tri-snRNP complexes
Mdes002069	5'-3' exoribonuclease 1 [Culex quinquefasciatus]	5'-3' exoribonuclease involved in mRNA decay
Mdes007596	5'-3' exoribonuclease 1 isoform X3 [Tribolium castaneum]	5'-3' exoribonuclease involved in mRNA decay
Mdes000251	5'-3' exoribonuclease 2 homolog [Tribolium castaneum]	5'-3' exoribonuclease involved in mRNA decay
Mdes014411	decapping nuclease DXO homolog isoform X1 [Bactrocera dorsalis]	degrades pre-mRNAs with a defective 5' end cap and is part of a pre-mRNA capping quality control
Mdes002849	drosha (ribonuclease type III) [Mayetiola destructor]	double-stranded (ds) RNA-specific endoribonuclease that is involved in the initial step of microRNA (miRNA) biogenesis
Mdes008061	endoU protein, putative [Aedes aegypti]	endoribonuclease that cleaves single-stranded RNAs at uridylates and releases products that have 2'-3'-cyclic phosphate termini
Mdes005202	exonuclease mut-7 homolog [Ceratitis capitata]	has 3'-5' exoribonuclease activity, required for 3'-end trimming of AGO1-bound miRNAs
Mdes016336	exosome complex exonuclease RRP41 [Anopheles darlingi]	non-catalytic component of the RNA exosome complex which has 3'->5' exoribonuclease activity and participates in a multitude of cellular RNA processing and degradation events
Mdes002053	exosome complex exonuclease RRP44 [Athalia rosae]	catalytic component of the RNA exosome complex which has 3'->5' exoribonuclease activity and participates in a multitude of cellular RNA processing and degradation events
Mdes008333	mitochondrial ribonuclease P protein 1 [Lucilia cuprina]	mitochondrial ribonuclease P, an enzyme composed of MRPP1/RG9MTD1, MRPP2/HSD17B10 and MRPP3/KIAA0391, which cleaves tRNA molecules in their 5'-ends
Mdes006502	mitochondrial ribonuclease P protein 1 homolog [Musca domestica]	functions in mitochondrial tRNA maturation
Mdes001037	mitochondrial ribonuclease P protein 1 homolog isoform X1 [Ceratitis capitata]	functions in mitochondrial tRNA maturation
Mdes002453	mitochondrial ribonuclease P protein 1 homolog isoform X1 [Ceratitis capitata]	functions in mitochondrial tRNA maturation
Mdes006430	mitochondrial ribonuclease P protein 1 homolog isoform X1 [Ceratitis capitata]	functions in mitochondrial tRNA maturation
Mdes015089	mitochondrial ribonuclease P protein 1 homolog isoform X1 [Ceratitis capitata]	functions in mitochondrial tRNA maturation
Mdes015091	mitochondrial ribonuclease P protein 1 homolog isoform X1 [Ceratitis capitata]	functions in mitochondrial tRNA maturation
Mdes007284	mitochondrial ribonuclease P protein 3-like [Ceratitis capitata]	functions in mitochondrial tRNA maturation
Mdes004503	nocturnin isoform X2 [Bactrocera cucurbitae]	plays an important role in post-transcriptional regulation of metabolic genes under circadian control
Mdes012732	oligoribonuclease [Chromobacterium violaceum]	3'-to-5' exoribonuclease specific for small oligoribonucleotides 2 to 5 nucleotides in length, as well as small (2 to 5 nucleotides) ssDNA oligomers
Mdes008371	oligoribonuclease isoform X1 [Tribolium castaneum]	degrades viral RNA-DNA hybrids
Mdes012733	oligoribonuclease, mitochondrial [Aedes aegypti]	3'-to-5' exoribonuclease specific for small oligoribonucleotides 2 to 5 nucleotides in length, as well as small (2 to 5 nucleotides) ssDNA oligomers
Mdes002463	PAB-dependent poly(A)-specific ribonuclease subunit 2-like [Ceratitis capitata]	deadenylate cytoplasmic mRNA in general and miRNA-mediated mRNA turnover, shortens poly(A) tails of RNA for degradation
Mdes007168	pasha [Mayetiola destructor]	double-stranded (ds) RNA-specific endoribonucleases participate in diverse RNA maturation and decay pathways
Mdes004427	polyA-specific ribonuclease [Anopheles darlingi]	3'-exoribonuclease that has a preference for poly(A) tails of mRNAs, thereby efficiently degrading poly(A) tails
Mdes016386	ribonuclease H1 [Danaus plexippus]	degrades the RNA of RNA-DNA hybrids
Mdes014238	ribonuclease H1 [Papilio xuthus]	degrades the RNA of RNA-DNA hybrids
Mdes016053	ribonuclease H2 subunit A [Stomoxys calcitrans]	degrades the RNA of RNA:DNA hybrids
Mdes004431	ribonuclease H2 subunit B [Culex quinquefasciatus]	degrades the RNA of RNA:DNA hybrids
Mdes008404	ribonuclease H2 subunit C-like RNH2C [Cotesia congregata bracovirus]	degrades the RNA of RNA:DNA hybrids
Mdes004468	ribonuclease P protein subunit p25-like protein [Musca domestica]	generates mature tRNA molecules by cleaving their 5'-ends
Mdes006397	ribonuclease P, 29kD-subunit [Anopheles darlingi]	generates mature tRNA molecules by cleaving their 5'-ends
Mdes008532	ribonuclease t2 [Aedes aegypti]	involved in lysosomal degradation of ribosomal RNA
Mdes015687	ribonuclease Z, mitochondrial [Culex quinquefasciatus]	displays some tRNA 3'-processing endonuclease activity, likely involved in tRNA maturation by removing a 3'-trailer from precursor tRNA
Mdes007428	ribonuclease Z, mitochondrial [Culex quinquefasciatus]	displays some tRNA 3'-processing endonuclease activity, likely involved in tRNA maturation by removing a 3'-trailer from precursor tRNA
Mdes007148	ribonuclease ZC3H12B isoform X2 [Tribolium castaneum]	functions as RNase and regulates the levels of target RNA species
Mdes004562	ribonucleases P/MRP protein subunit POP1 [Bactrocera cucurbitae]	generates mature tRNA molecules by cleaving their 5'-ends
Mdes000059	RNA exonuclease 1 homolog [Musca domestica]	exonuclease, specific function unknown
Mdes011709	RNA exonuclease 4 [Culex quinquefasciatus]	exonuclease, specific function unknown
Mdes002919	salivary secreted ribonuclease [Culex quinquefasciatus]	endoribonuclease, specific function is unknown
Mdes002613	small RNA degrading nuclease 5 [Bactrocera cucurbitae]	3'-5' exonuclease degrading single-stranded small RNAs
Mdes007332	60 kda ss-a ro ribonucleoprotein-like protein [Ascaris suum]	binds misfolded non-coding RNAs, pre-5S rRNA, and several small cytoplasmic RNA molecules
Mdes007463	A-kinase anchor protein 17A isoform X1 [Ceratitis capitata]	regulating alternative splice site selection for certain mRNA precursors
Mdes010620	B-box type zinc finger protein ncl-1 [Culex quinquefasciatus]	involved in the regulation of ribosomal RNA synthesis and cell growth
Mdes009202	B-box type zinc-finger protein ncl-1 [Culex quinquefasciatus]	involved in the regulation of ribosomal RNA synthesis and cell growth
Mdes010132	box C/D snoRNA protein 1 [Ceratitis capitata]	involved in snoRNA processing
Mdes006000	BUD13 homolog [Harpegnathos saltator]	splicing
Mdes002322	bystin-like [Musca domestica]	required for processing of 20S pre-rRNA precursor and biogenesis of 40S ribosomal subunits
Mdes014407	CD2 antigen cytoplasmic tail-binding protein 2 [Culex quinquefasciatus]	involved in pre-RNA splicing as component of the U5 snRNPcomplex
Mdes009049	cleavage and polyadenylation specificity factor [Aedes aegypti]	involved in the cleavage of the 3' signaling region from a newly synthesized pre-messenger RNA molecule
Mdes006149	cleavage and polyadenylation specificity factor [Aedes aegypti]	involved in the cleavage of the 3' signaling region from a newly synthesized pre-messenger RNA molecule
Mdes007663	cleavage and polyadenylation specificity factor cpsf [Anopheles darlingi]	a key role in pre-mRNA 3'-end formation, recognizing the AAUAAA signal sequence and interacting with poly(A) polymerase and other factors to bring about cleavage and poly(A) addition
Mdes002571	cleavage and polyadenylation specificity factor subunit 3 [Culex quinquefasciatus]	involved in the cleavage of the 3' signaling region from a newly synthesized pre-messenger RNA molecule
Mdes008243	cleavage and polyadenylation specificity factor subunit 4 [Culex quinquefasciatus]	a key role in pre-mRNA 3'-end formation, recognizing the AAUAAA signal sequence and interacting with poly(A) polymerase and other factors to bring about cleavage and poly(A) addition. CPSF4 binds RNA polymers with a preference for poly(U)
Mdes001328	cleavage and polyadenylation specificity factor subunit 5-like [Musca domestica]	involved in the cleavage of the 3' signaling region from a newly synthesized pre-messenger RNA molecule
Mdes003649	cleavage and polyadenylation specificity factor subunit CG7185 isoform X3 [Fopius arisanus]	a role in pre-mRNA 3'-processing
Mdes014528	CLK4-associating serine/arginine rich protein [Musca domestica]	functions as an alternative splicing regulator
Mdes016629	crooked [Drosophila melanogaster]	RNA splicing, a component of the human spliceosome and implicated in the splicing process
Mdes003695	crooked neck protein [Aedes aegypti]	RNA splicing, a component of the human spliceosome and implicated in the splicing process
Mdes003696	crooked neck protein [Aedes aegypti]	RNA splicing, a component of the human spliceosome and implicated in the splicing process
Mdes004346	CUGBP Elav-like family member 1 [Aedes aegypti]	RNA-binding protein implicated in the regulation of several post-transcriptional events
Mdes004347	CUGBP Elav-like family member 2 [Bactrocera dorsalis]	RNA-binding protein implicated in the regulation of several post-transcriptional events
Mdes006750	CUGBP Elav-like family member 2 isoform X1 [Bactrocera cucurbitae]	RNA-binding protein implicated in the regulation of several post-transcriptional events
Mdes013923	CUGBP Elav-like family member 2-like isoform X6 [Ceratitis capitata]	RNA-binding protein implicated in the regulation of several post-transcriptional events
Mdes000093	CUGBP Elav-like family member 4 [Orussus abietinus]	mRNA splicing
Mdes008992	CWC15 homolog B [Solenopsis invicta]	component of the PRP19-CDC5L complex that forms an integral part of the spliceosome and is required for activating pre-mRNA splicing
Mdes007452	ELAV-like [Musca domestica]	binds to AU-rich sequences (AREs) of target mRNAs and participates in neuron-specific RNA processing
Mdes015483	ELAV-like protein 3 isoform X9 [Microplitis demolitor]	binds to AU-rich sequences (AREs) of target mRNAs and participates in neuron-specific RNA processing
Mdes010498	ELAV-like protein 3 isoform X9 [Microplitis demolitor]	binds to AU-rich sequences (AREs) of target mRNAs and participates in neuron-specific RNA processing
Mdes016978	ELAV-like protein 4 isoform X2 [Tribolium castaneum]	binds to AU-rich sequences (AREs) of target mRNAs and participates in neuron-specific RNA processing
Mdes010675	enhancer of mRNA-decapping protein 4 homolog [Musca domestica]	a role in mRNA decapping
Mdes012471	fusilli, isoform G [Drosophila melanogaster]	a role in mRNA decapping
Mdes001214	G patch domain containing 1 [Culex quinquefasciatus]	RNA binding, plays a role in pre-mRNA splicing
Mdes011414	G patch domain-containing protein 4 [Bactrocera oleae]	RNA binding
Mdes009345	GTP-binding protein 10 homolog [Ceratitis capitata]	involved in ribosome maturation process
Mdes016737	GTP-binding protein TypA [Pseudomonas]	interacts with the ribosomes in a GTP dependent manner
Mdes010690	guanine nucleotide-binding protein-like 1-like [Aedes aegypti]	involved in ribosome biogenesis
Mdes013354	H/ACA ribonucleoprotein complex non-core subunit NAF1-like [Musca domestica]	RNA-binding protein required for the maturation of box H/ACA snoRNPs complex and ribosome biogenesis
Mdes012060	H/ACA ribonucleoprotein complex subunit 1 [Tribolium castaneum]	RNA-binding protein required for the maturation of box H/ACA snoRNPs complex and ribosome biogenesis
Mdes002981	H/ACA ribonucleoprotein complex subunit 3 [Bactrocera cucurbitae]	RNA-binding protein required for the maturation of box H/ACA snoRNPs complex and ribosome biogenesis
Mdes007246	H/ACA ribonucleoprotein complex subunit 4-like isoform X1 [Ceratitis capitata]	RNA-binding protein required for the maturation of box H/ACA snoRNPs complex and ribosome biogenesis
Mdes009636	HEAT repeat-containing protein 1 (bap28) [Culex quinquefasciatus]	polyA binding, involved in nucleolar processing of pre-18S ribosomal RNA
Mdes000181	heterogeneous nuclear ribonucleoprotein A1 [Drosophila melanogaster]	involved in the packaging of pre-mRNA into hnRNP particles, transport of poly(A) mRNA from the nucleus to the cytoplasm and may modulate splice site selection
Mdes001986	heterogeneous nuclear ribonucleoprotein hrp36 [Bactrocera dorsalis]	RNA splicing, acts as an alternative splicing repressor
Mdes004461	heterogeneous nuclear ribonucleoprotein L [Musca domestica]	splicing factor binding to exonic or intronic sites and acting as either an activator or repressor of exon inclusion
Mdes001855	heterogeneous nuclear ribonucleoprotein M [Chironomus tentans]	binds avidly to poly(G) and poly(U) RNA homopolymer pre-mRNA species and regulates alternative splicing
Mdes000736	heterogeneous nuclear ribonucleoprotein R isoform X19 [Bactrocera dorsalis]	component of ribonucleosomes that participate in processing mRNA in nucleus
Mdes002231	heterogeneous nuclear ribonucleoprotein R isoform X6 [Microplitis demolitor]	component of ribonucleosomes that participate in processing mRNA in nucleus
Mdes002542	integrator complex subunit 1 [Stomoxys calcitrans]	involved in the small nuclear RNAs (snRNA) U1 and U2 transcription and in their 3'-box-dependent processing
Mdes005696	integrator complex subunit 10 isoform X2 [Ceratitis capitata]	involved in the small nuclear RNAs (snRNA) U1 and U2 transcription and in their 3'-box-dependent processing
Mdes011733	integrator complex subunit 2 [Culex quinquefasciatus]	involved in the small nuclear RNAs (snRNA) U1 and U2 transcription and in their 3'-box-dependent processing
Mdes009189	integrator complex subunit 4 [Culex quinquefasciatus]	involved in the small nuclear RNAs (snRNA) U1 and U2 transcription and in their 3'-box-dependent processing
Mdes002505	integrator complex subunit 5 [Stomoxys calcitrans]	involved in the small nuclear RNAs (snRNA) U1 and U2 transcription and in their 3'-box-dependent processing
Mdes003308	integrator complex subunit 7 [Bactrocera dorsalis]	involved in the small nuclear RNAs (snRNA) U1 and U2 transcription and in their 3'-box-dependent processing
Mdes012502	integrator complex subunit 8 isoform X1 [Ceratitis capitata]	involved in the small nuclear RNAs (snRNA) U1 and U2 transcription and in their 3'-box-dependent processing
Mdes006374	intron-binding protein aquarius [Culex quinquefasciatus]	plays a key role in position-dependent assembly of intron-encoded box C/D small snoRNP
Mdes014482	intron-binding protein aquarius isoform X1 [Stomoxys calcitrans]	required to link pre-mRNA splicing and snoRNP (small nucleolar ribonucleoprotein) biogenesis
Mdes011606	KRR1 small subunit processome component homolog [Bactrocera dorsalis]	required for 40S ribosome biogenesis
Mdes014063	la protein homolog [Bombyx mori]	binds to the 3' poly(U) terminus of nascent RNA polymerase III transcripts, protecting them from exonuclease digestion and facilitating their folding and maturation
Mdes008816	loquacious [Mayetiola destructor]	RNA binding, participates in microRNA maturation
Mdes010935	LSM11 protein [Culex quinquefasciatus]	component of the U7 snRNP complex, involved in the histone 3'-end pre-mRNA processing
Mdes003800	luc7-like protein 3 [Anopheles darlingi]	splicing
Mdes000842	lupus la ribonucleoprotein [Aedes aegypti]	RNA processing
Mdes008401	m7GpppX diphosphatase-like isoform X1 [Musca domestica]	catalyzes the cleavage of a residual cap structure following the degradation of mRNAs by the 3'->5' exosome-mediated mRNA decay pathway
Mdes009754	mago nashi [Anopheles darlingi]	core component of the splicing-dependent multiprotein exon junction complex (EJC) deposited at splice junctions on mRNAs
Mdes016748	mitochondrial tRNA-specific 2-thiouridylase 1 [Polistes canadensis]	catalyzes the 2-thiolation of uridine at the wobble position (U34) of mitochondrial tRNA(Lys), tRNA(Glu) and tRNA(Gln)
[truncated: 15,402 more rows]
