# Supplementary material for: Genes Expressed Differentially in Hessian Fly Larvae Feeding in Resistant and Susceptible Plants
Source: Int J Mol Sci. 2016 Aug 12;17(8):1324. doi: 10.3390/ijms17081324 (PMC5000721; doi:10.3390/ijms17081324)
Supplement: Supplementary file 1 [file ijms-17-01324-s001.zip › ijms-138969-Supplementary Materials/Table S2.xlsx]

## Sheet: Table S2
Table S2. Pairwise comparisons between samples from larvae feeding in resistant plants and samples from larvae feeding in susceptible plants at the same time point. Functional categories are highlighted with green color whereas subcategories are highlighted with yellow color. The table is divided into eight sub-tables.
	Sub-Table A: Genes with higher transcript abundance in larvae feeding in resistant plants for 0.5 day in comparison with the corresponding samples from larvae feeding in susceptible plants.
	Sub-Table B: Genes with lower transcript abundance in larvae feeding in resistant plants for 0.5 day in comparison with the corresponding samples from larvae feeding in susceptible plants.
	Sub-Table C: Genes with higher transcript abundance in larvae feeding in resistant plants for 1 day in comparison with the corresponding samples from larvae feeding in susceptible plants.
	Sub-Table D: Genes with lower transcript abundance in larvae feeding in resistant plants for 1 day in comparison with the corresponding samples from larvae feeding in susceptible plants.
	Sub-Table E: Genes with higher transcript abundance in larvae feeding in resistant plants for 3 days in comparison with the corresponding samples from larvae feeding in susceptible plants.
	Sub-Table F: Genes with lower transcript abundance in larvae feeding in resistant plants for 3 days in comparison with the corresponding samples from larvae feeding in susceptible plants.
	Sub-Table H: Genes with higher transcript abundance in larvae feeding in resistant plants for 5 days in comparison with the corresponding samples from larvae feeding in susceptible plants.
	Sub-Table I: Genes with lower transcript abundance in larvae feeding in resistant plants for 5 days in comparison with the corresponding samples from larvae feeding in susceptible plants.

## Sheet: Sub-Table A
GeneID	0.5 day resistant plants			0.5 day susceptible plants			Molly mean	Newton mean	S-R.log2FC	P-val	Q-val	Protein name [First hit organism]	Functional category
	rep A	rep B	rep C	rep A	rep B	rep C
	Nutrient Metabolism
		citrate acid cycle and energy metabolism-related
Mdes003514	12919	13467	14067	10251	13405	11950	13793.6	11909.5	-0.261139	0.00186736	0.00553632	adenosine diphosphatase [Culex quinquefasciatus]	energy metabolism, ATP metabolism
Mdes000426	9430	10450	10553	6516	6633	6947	10373.2	8344.3	-0.671694	7.07779e-31	5.95784e-29	malic enzyme [Culex quinquefasciatus]	citric acid cycle, catalyzes the conversion of malate into oxaloacetate
Mdes000023	9249	9818	10392	8264	8884	9434	10038.9	9145.5	-0.223406	0.000114332	0.000435775	succinate dehydrogenase A [Mayetiola destructor]	citric acid cycle, catalyzes the following reaction succinate + a quinone = fumarate + a quino
Mdes005030	8190	7852	9176	5610	6667	6977	8591.2	7227.4	-0.463037	1.76607e-08	1.26573e-07	NADP-dependent malic enzyme-like, partial [Musca domestica]	central metabolic pathway, links between glycolysis and citric acid cycle, generate NADPH for fatty acid biosynthesis
Mdes004289	7610	7405	7137	4370	4795	4138	7575.4	5624.8	-0.808787	4.57187e-19	1.1367e-17	zinc-type alcohol dehydrogenase-like protein [Zootermopsis nevadensis]	alcohol metabolism, converts an alcohol to an aldehyde or ketone
Mdes000877	6798	7146	8294	6384	7142	7268	7564.4	7192.8	-0.169887	0.00998786	0.0244411	glycerol-3-phosphate dehydrogenase [Drosophila kanekoi]	glycerol metabolism, converts glycerol 3-phosphate to glycerone phosphate
Mdes004023	5948	5838	7359	4301	4898	5224	6508.5	5696.7	-0.478242	5.16219e-08	3.46451e-07	electron transfer flavoprotein-ubiquinone oxidoreductase [Anopheles darlingi]	electron transport
Mdes000086	3866	4271	4788	3917	3967	4213	4396	4268.7	-0.167084	0.0148704	0.0345586	isocitrate dehydrogenase [Mayetiola destructor]	citric acid cycle, converts isocitrate to oxaloacetate
Mdes000892	2181	2160	2418	1512	1702	1642	2303.4	1921.5	-0.55012	2.32088e-14	3.41998e-13	malate dehydrogenase [Culex quinquefasciatus]	citric acid cycle, converts malte to oxaloacetate
Mdes008323	2112	2166	2726	1523	1490	1771	2379.3	2074.9	-0.613787	3.91688e-09	3.06659e-08	ferric-chelate reductase 1 homolog isoform X2 [Bactrocera oleae]	electron transport, ferric-chelate reductases reduce Fe3+ to Fe2+ before its transport from the endosome to the cytoplasm
Mdes014183	1989	1982	2429	1652	1788	1904	2176.5	1997.1	-0.330868	0.00012895	0.000488599	glycerol kinase [Aedes aegypti]	glycerol metabolism, converts glycerol to glycerol 3-phosphate for metabolism, key regulator of glyerol update and metabolism
Mdes005821	1294	1226	1431	1099	1195	1150	1346.3	1239.8	-0.271502	0.00146529	0.00445397	omega-crystallin [Anopheles darlingi]	aldehyde metabolism, oxidizes aldehydes
Mdes012370	1290	1238	1268	1099	1084	935	1296.8	1161.5	-0.355883	0.00152961	0.00462872	thymidine kinase [Anopheles gambiae str. PEST]	synthesis of TMP, plays a key function in the synthesis of DNA and thereby in cell division
Mdes003674	969	901	1180	789	875	960	1037	963.4	-0.286494	0.0139062	0.0326701	malate synthase [Culex quinquefasciatus]	energy metabolism, TCA cycle
Mdes009303	287	284	346	223	263	267	311.9	278.3	-0.350109	0.0218045	0.0481104	iron-sulfur cluster assembly 2 homolog, mitochondrial-like [Ceratitis capitata]	energy metabolism, involved in the maturation of mitochondrial 4Fe-4S proteins functioning late in the iron-sulfur cluster assembly pathway
Mdes002052	263	288	275	201	209	185	281.9	233.1	-0.534472	0.000957749	0.0030344	acetyl-CoA synthetase [Aedes aegypti]	acetate metabolism, catalyzes the conversion of acetate into acetyl-CoA (AcCoA), an essential intermediate at the junction of anabolic and catabolic pathways
		carbohydrate metabolism and glycolysis
Mdes011456	153225	131216	161363	105237	127546	109080	152028	130406	-0.456654	7.25248e-07	4.047e-06	glycogenin-1-like isoform X2 [Apis dorsata]	carbohydrate metabolism, glycogen synthesis
Mdes001216	24408	25589	31998	16908	17450	19466	27846.7	23868.8	-0.673092	8.62635e-16	1.48926e-14	chitinase-like protein Idgf4-like [Musca domestica]	carbohydrate metabolism, enzymes that degrade chitin, a long-chain polymer of a N-acetylglucosamine
Mdes005488	9165	9458	11559	3290	3443	3507	10258.4	7206.2	-1.62238	4.16653e-113	1.78869e-109	phosphoenolpyruvate carboxykinase [GTP]-like [Musca domestica]	gluconeogenesis, catalyzing the conversion of oxaloacetate to phosphoenolpyruvate
Mdes005532	8142	7282	7811	6155	6367	6258	7940.5	6845.6	-0.383409	1.58112e-06	8.31154e-06	trehalase [Bactrocera dorsalis]	carbohydrate metabolism, hydrolysis of trehalose
Mdes008719	8032	7423	9153	4163	5580	5709	8379.2	6489.1	-0.73987	1.91462e-11	2.05829e-10	alpha-N-acetylgalactosaminidase [Musca domestica]	carbohydrate catabolism, removes terminal alpha-N-acetylgalactosamine residues from glycolipids and glycopeptides
Mdes003522	7326	7488	10017	5285	5464	6950	8424.1	7468.1	-0.550221	4.29984e-06	2.09367e-05	UDP-glucuronosyltransferase 2B17-like [Aedes aegypti]	clucuronidation, involved in the conjugation and subsequent limination of potentially toxic xenobiotics and endogenous compounds
Mdes001684	6747	6639	7734	4655	5004	5087	7192.1	6054.8	-0.590731	2.26554e-22	7.84353e-21	PQ-loop repeat-containing protein 3 [Stomoxys calcitrans]	carbohydrate metabolism, dolichol-linked oligosaccharide biosynthetic process
Mdes014217	6673	6700	7023	5152	6790	6110	6958.8	5963	-0.253897	0.00458381	0.0122632	UDP-glucuronosyltransferase 2B20 [Aedes aegypti]	clucuronidation, involved in the conjugation and subsequent limination of potentially toxic xenobiotics and endogenous compounds
Mdes003280	5925	6399	7263	3645	5196	4792	6662.7	5320.9	-0.592237	6.69701e-08	4.42312e-07	multiple inositol polyphosphate phosphatase 1-like [Megachile rotundata]	carbohydrate metabolism, regulates cellular levels of inositol pentakisphosphate (InsP5) and inositol hexakisphosphate (InsP6)
Mdes010554	5508	5706	6395	3851	4163	4147	5995.9	5007.5	-0.606703	3.78846e-28	2.38008e-26	glyoxylase [Aedes aegypti]	metabolism, carbohydrate metabolism
Mdes015104	5086	5377	6009	1925	2274	2477	5607.1	3854.1	-1.36785	1.09496e-54	6.13129e-52	levanase [Bacillus mojavensis]	carbohydrate metabolism, hydrolyzing levan
Mdes001121	4874	5391	5297	3971	3742	3811	5307.6	4540.3	-0.505201	1.43714e-11	1.5659e-10	glycosyl hydrolase family 32 [Sunxiuqinia dokdonensis]	carbohydrate metabolism, hydrolyzing O-glycosyl compounds
Mdes009091	4493	4626	4487	3941	4386	3688	4647.6	4136.1	-0.255806	0.00361157	0.00992816	hexokinase [Mayetiola destructor]	glycolysis, convert hexose to hexose 6-phosphate
Mdes007910	3878	3450	4277	3235	3766	3456	3953.9	3680.4	-0.224578	0.00998563	0.0244403	6-phosphofructokinase [Mayetiola destructor]	carbohydrate metabolism, catalyzes the phosphorylation of D-fructose 6-phosphate to fructose 1,6-bisphosphate by ATP, the first committing step of glycolysis
Mdes010894	2878	3270	3375	2841	2798	2835	3243.1	3049.1	-0.240586	0.00060908	0.00202017	glycogen debranching enzyme [Bactrocera cucurbitae]	glycogen metabolism, transfers a segment of a (1->4)-alpha-D-glucan to a new position in an acceptor to generate a new branch
Mdes002437	2288	2221	2501	1701	1967	2044	2389.5	2056.3	-0.369948	8.54955e-06	3.96649e-05	short-chain dehydrogenase [Aedes aegypti]	carbohydrate metabolism, hydrolysis of various substrates
Mdes001072	2219	3135	3180	2311	1726	2059	2896.9	2689.1	-0.538008	0.000256593	0.000915673	sorbitol dehydrogenase-like [Bactrocera dorsalis]	fructose biosynthesis, converts sorbitol to fructose
Mdes014263	2071	2550	2230	1816	1953	1783	2337.9	1983.9	-0.376288	0.00018141	0.000671375	phosphoglucomutase [Aedes aegypti]	carbohydrate metabolism, involved in synthesis and breakdown of glucose
Mdes004110	1977	2026	2121	1459	1653	1511	2088.7	1752.2	-0.479712	2.305e-10	2.16056e-09	UDP-glucose 4-epimerase [Aedes aegypti]	carbohydrate metabolism, reversible epimerization of UDP-glucose to UDP-galactose and the reversible epimerization of UDP-N-acetylglucosamine to UDP-N-acetylgalactosamine
Mdes004884	1852	1992	2160	1554	1580	1452	2044.5	1818.6	-0.458986	8.50036e-09	6.33909e-08	bifunctional heparan sulfate N-deacetylase/N-sulfotransferase [Bactrocera cucurbitae]	glycan metabolism, catalyzes both the N-deacetylation and the N-sulfation of glucosamine of the glycosaminoglycan in heparan sulfate
Mdes004109	1820	1823	1948	1502	1565	1432	1906.9	1690.7	-0.386671	1.08915e-06	5.90368e-06	heparan sulfate C5-epimerase, isoform A [Drosophila melanogaster]	carhydrate metabolism, involved in the pathway heparin biosynthesis, which is part of Glycan metabolism
Mdes003650	1736	2310	2262	1905	1703	1839	2144.9	2044	-0.278039	0.0141975	0.0332515	glycogen [starch] synthase isoform X1 [Musca domestica]	carbohydrate metabolism, glycogen synthesis
Mdes014169	1562	1605	1800	1262	1137	1389	1691.5	1498.9	-0.459166	6.31041e-06	2.99344e-05	6-phosphofructo-2-kinase/fructose-2,6-bisphosphatase-like isoform X2 [Bombyx mori]	carbohydrate metabolism, synthesis and degradation of fructose 2,6-bisphosphate
Mdes005316	1194	1236	1482	966	1043	1118	1330.1	1197.4	-0.392529	3.41602e-05	0.000143493	short-chain dehydrogenase [Mayetiola destructor]	carbohydrate metabolism, hydrolysis of various substrates
Mdes005347	845	1043	986	656	646	632	979.2	803.3	-0.637043	1.07822e-08	7.93964e-08	beta-glucuronidase-like [Musca domestica]	carbohydrate metabolism, lays an important role in the degradation of dermatan and keratan sulfates
Mdes004893	673	597	768	476	535	621	693.8	608.2	-0.388378	0.00470921	0.0125517	sulfotransferase 3, isoform C [Drosophila melanogaster]	carbohydrate metabolism, catalyzes the transfer of sulfate to position 6 of the N-acetylgalactosamine (GalNAc) residue of chondroitin
Mdes008256	582	542	789	234	392	497	648.9	496.6	-0.796253	0.000525515	0.00176713	hyaluronidase-like [Trichogramma pretiosum]	carbohydrate metabolism, degrades hyaluronan to smaller oligosaccharide fragments
Mdes014755	502	634	612	363	380	432	595	476.4	-0.63516	2.64917e-06	1.33746e-05	beta-glucuronidase-like [Musca domestica]	carbohydrate metabolism, lays an important role in the degradation of dermatan and keratan sulfates
Mdes015855	467	452	613	307	378	394	520.1	448.8	-0.564395	0.000203758	0.000745511	UDP-glucuronosyltransferase 2B28 [Anopheles sinensis]	clucuronidation, involved in the conjugation and subsequent limination of potentially toxic xenobiotics and endogenous compounds
Mdes006874	387	260	393	145	271	253	354.7	261.7	-0.672431	0.00629391	0.0162216	2-hydroxyacylsphingosine 1-beta-galactosyltransferase-like [Anopheles sinensis]	clucuronidation, involved in the conjugation and subsequent limination of potentially toxic xenobiotics and endogenous compounds
Mdes005472	298	237	315	171	198	235	289.8	237.3	-0.548607	0.00401573	0.0109134	carbonic anhydrase 4 [Anopheles gambiae]	carbon utilization, reversible hydration of carbon dioxide
Mdes000216	285	342	413	195	189	229	352.6	296.4	-0.804889	3.57768e-06	1.76556e-05	maltase A1 [Drosophila mojavensis]	sugar metabolism, converts maltose to glucoses
Mdes008285	169	159	163	113	105	138	167.8	135.1	-0.515947	0.0149715	0.0347795	beta-1,3-glucanase [Aedes aegypti]	carbohydrate metabolism, dydrolyzes glucans
		lipid and steriod metabolism
Mdes001553	18098	18235	20357	14330	15015	14088	19314.5	16981.1	-0.457446	1.60413e-17	3.35928e-16	saposin [Aedes aegypti]	lipid metabolism, activators of various lysosomal lipid-degrading enzymes
Mdes008886	11732	11606	12574	5891	6503	6208	12247.3	9001	-1.0226	3.29899e-77	3.54064e-74	carnitine O-palmitoyltransferase 1, liver isoform isoform X1 [Musca domestica]	lipid metabolism, beta-oxidation
Mdes006915	11642	12045	13391	10884	11115	11670	12627.7	11902.9	-0.212772	4.39684e-05	0.00018034	choline/ethanolamine kinase [Aedes aegypti]	phospholipid biosynthesis, catalyzes the first step in phosphatidylethanolamine biosynthesis
Mdes003528	9910	10481	11589	6811	7527	8304	10888.5	8990.2	-0.570384	5.19377e-15	8.18733e-14	acyl-CoA dehydrogenase [Culex quinquefasciatus]	lipid metabolism, beta-oxidation
Mdes014041	6926	7156	7854	3912	4128	4014	7473	5739	-0.935941	3.19133e-73	2.9358e-70	phosphatidylserine decarboxylase [Aedes aegypti]	phospholipid biosynthesis, catalyzes the formation of phosphatidylethanolamine by decarboxylation of phosphatidylserine
Mdes014851	6390	5654	7069	3130	3750	3778	6511.4	4968.9	-0.911291	1.11435e-22	3.94279e-21	acyl-CoA Delta(11) desaturase-like [Musca domestica]	fatty acid biosynthesis, catalyzes the formation of Delta(11) fatty acyl precursors in the pheromone gland, with a preference for myristic acid
Mdes002509	6117	6778	7170	4014	4130	4757	6832.5	5461.7	-0.707461	7.60458e-20	2.03616e-18	elongation of very long chain fatty acids protein AAEL008004 isoform X3 [Halyomorpha halys]	lipid metabolism, fatty acid synthesis
Mdes010247	5754	6023	6257	3727	4294	4282	6149.5	4878.9	-0.626472	2.92966e-22	1.00349e-20	phosphatidylinositol synthase [Aedes aegypti]	phospholipid biosynthesis, biosynthesis of phosphatidylinositols
Mdes009853	5503	5234	6752	4273	4673	4767	5945.9	5391.1	-0.420614	3.77124e-07	2.20072e-06	estradiol 17-beta-dehydrogenase 11-like [Musca domestica]	steriod biosynthesis, converts 17-beta-estradiol to estrone
Mdes008211	5414	5551	5716	3798	4367	3993	5691.3	4654.7	-0.531623	1.0486e-15	1.79587e-14	85/88 kDa calcium-independent phospholipase A2-like [Musca domestica]	phospholipid metabolism, lipase, release fatty acids from the second carbon group of glycerol.
Mdes003072	4965	4525	4955	3419	3932	3834	4932.6	4098.6	-0.445348	2.52248e-08	1.76368e-07	oxysterol-binding protein 1a [Anopheles darlingi]	lipid metabolism, lipid binding, involved in sterol synthesis and/or its regulation
Mdes008657	4484	4280	5186	2691	3394	3734	4749	3843.7	-0.576535	1.27774e-07	7.98834e-07	medium-chain specific acyl-CoA dehydrogenase, mitochondrial [Tribolium castaneum]	fatty acid metabolism
Mdes001952	4466	4119	4909	3581	4099	3897	4598.4	4157.9	-0.295547	9.69722e-05	0.000374484	hormone-sensitive lipase [Anopheles darlingi]	lipid hydrolysis, hydrolyzes triglycerides
Mdes003169	4177	4051	4507	2245	2524	2437	4342.2	3293.4	-0.894174	4.63707e-41	9.18781e-39	carnitine o-acyltransferase [Aedes aegypti] gi|	fatty acid/palmioylcanitine metabolism, catalyzes the transfer of an acyl group to an oxygen atom on the carnithin mocecule
Mdes012083	3798	4150	4411	2984	3065	2971	4209.1	3618.7	-0.526259	6.7907e-18	1.50013e-16	2-hydroxyacyl-CoA lyase 1-like [Ceratitis capitata]	lipid metabolism, catalyzes a carbon-carbon cleavage reaction; cleaves a 2-hydroxy-3-methylacyl-CoA into formyl-CoA and a 2-methyl-branched fatty aldehyde
Mdes009935	3667	4152	3881	3215	3244	2964	3992.9	3480.2	-0.385397	6.1471e-06	2.9235e-05	choline-phosphate cytidylyltransferase B isoform X1 [Musca domestica]	lipid metabolism, controls phosphatidylcholine synthesis
Mdes009855	3607	4077	3934	2955	3289	3437	3962.4	3374.9	-0.338538	1.03734e-05	4.74091e-05	glycerophosphocholine phosphodiesterase GPCPD1 [Musca domestica]	lipid metabolism, glycerophospholipid biosynthesis
Mdes003038	3526	3702	3779	3057	3212	2729	3754.5	3351.8	-0.363632	1.86579e-05	8.16497e-05	phosphatidate cytidylyltransferase, photoreceptor-specific-like isoform X1 [Ceratitis capitata] cytidylyltransferase, photoreceptor-specific-like isoform X2 [Ceratitis capitata] gi|498955379|ref|XP_004523820.1| PREDICTED: phosphatidate cytidylyltransferase, photoreceptor-specific-like isoform X3 [Ceratitis capitata] gi|498955385|ref|XP_004523821.1| PREDICTED: phosphatidate cytidylyltransferase, p…	lipid biosynthesis, synthesizez CDP-diacylglycerol
Mdes005838	2640	3748	3329	1814	1717	1815	3307.2	2510.9	-0.920484	9.17451e-15	1.4236e-13	brummer [Anopheles darlingi]	lipid metabolism, lipase, hydrolyzes triglerides
Mdes003926	2629	2432	2837	2303	2405	2449	2692.5	2520.3	-0.216606	0.00408023	0.0110677	acyl-CoA dehydrogenase [Aedes aegypti]	lipid metabolism, beta-oxidation
Mdes010032	2615	2907	3190	2529	2457	2812	2964.1	2803.4	-0.230941	0.00506941	0.0134119	peroxisomal hydratase-dehydrogenase-epimerase [Nasonia vitripennis]	lipid metabolism, acts on the beta-oxidation pathway for fatty acids and converts trans-2-enoyl-CoA via D-3-hydroxyacyl-CoA to 3-ketoacyl-CoA
Mdes005166	2385	2381	2827	1950	2308	2342	2583.9	2338.1	-0.275324	0.0012813	0.00394593	peroxisomal acyl-coenzyme A oxidase 3 isoform X2 [Bactrocera cucurbitae]	lipid metabolism, beta-oxidation
Mdes006861	2316	2191	2395	1688	1708	1566	2355.3	1998.9	-0.547921	1.66832e-10	1.59631e-09	spingomyelin synthetase [Aedes aegypti]	lipid metabolism, synthesis of spingomyelin
Mdes009273	2189	3214	2670	2405	1651	2175	2749.9	2491.3	-0.430072	0.00962261	0.0236372	acyl-coa dehydrogenase [Anopheles darlingi]	lipid metabolism, beta-oxidation
Mdes006636	2139	2142	2616	1913	2075	2177	2345.5	2218.1	-0.233436	0.00479383	0.0127551	5'-AMP-activated protein kinase catalytic subunit alpha-2 [Culex quinquefasciatus]	lipid metabolism, an energy sensor protein kinase that plays a key role in regulating cellular energy metabolism
Mdes012520	1809	1544	2317	1211	1153	1448	1925	1721.7	-0.629379	7.49121e-06	3.50324e-05	long-chain-fatty-acid--CoA ligase 5 [Bactrocera dorsalis]	fatty acid metabolism, activate long-chain fatty acids for both synthesis of cellular lipids, and degradation via beta-oxidation
Mdes000240	1608	1297	1721	1134	1216	1382	1576.7	1396.7	-0.380171	0.00207156	0.00605392	fatty-acid amide hydrolase 2-A [Stomoxys calcitrans]	metabolism, fatty acid amine metabolism, degrades bioactive fatty acid amides like oleamide, the endogenous cannabinoid, anandamide and myristic amide to their corresponding acids, thereby serving to terminate the signaling functions of these molecules
Mdes011698	1546	1744	1973	1497	1736	1573	1789	1700.2	-0.202302	0.0223518	0.049158	1-acyl-sn-glycerol-3-phosphate acyltransferase [Culex quinquefasciatus]	phospholipid biosynthesis, converts lysophosphatidic acid into phosphatidic acid by incorporating an acyl moiety at the sn-2 position of the glycerol backbone
Mdes012490	1384	1278	1286	921	984	871	1350.2	1080.6	-0.580369	1.08679e-07	6.83436e-07	eye-specific diacylglycerol kinase isoform X3 [Orussus abietinus]	lipid metabolism, maintains phospholipid turnover within the photoreceptor
Mdes003024	1293	1225	1247	925	964	932	1286.7	1063.9	-0.490225	4.0121e-07	2.33071e-06	phosphatidate phosphatase [Aedes aegypti]	fatty acid metabolism, catalyzes the conversion of phosphatidic acid to diacylglycerol during triglyceride, phosphatidylcholine and phosphatidylethanolamine biosynthesis in the reticulum endoplasmic membrane
Mdes015773	1253	1148	1417	916	1044	1170	1300.2	1141.1	-0.358023	0.00146623	0.00445472	glycerol-3-phosphate acyltransferase 3 isoform X1 [Stomoxys calcitrans]	lipid metabolism, triacylglycerol biosynthesis
Mdes007826	1189	852	1566	469	554	602	1223	988	-1.17618	2.06411e-10	1.9461e-09	pancreatic triacylglycerol lipase [Bactrocera cucurbitae]	lipid metabolism, releases diacylglyceral and carboxylate of a lipid molecule
Mdes013289	1090	1104	1332	814	926	892	1199.2	1049	-0.490876	2.19205e-07	1.32107e-06	alkaline ceramidase [Microplitis demolitor]	lipid metabolism, hydrolyzes the sphingolipid ceramide into sphingosine and free fatty acid
Mdes004257	1001	1007	1058	543	531	587	1046	781.1	-0.950384	3.53904e-21	1.07753e-19	2-hydroxyacylsphingosine 1-beta-galactosyltransferase [Aedes aegypti]	sphingolipid metabolism, catalyzes the synthesis of 1-(beta-D-galactosyl)-2-(2-hydroxyacyl)sphingosine
Mdes002832	920	1062	1066	809	716	716	1038.3	918.7	-0.509082	6.91494e-06	3.24909e-05	phosphotriesterase-related protein-like [Musca domestica]	lipid metabolism, hydrolyzes esters
Mdes006158	912	1105	1085	757	752	801	1056.3	901.7	-0.493709	1.56459e-06	8.24377e-06	beta-hexosaminidase [Aedes aegypti]	glycosphingolipid metabolism, catalyzes the degradation of the ganglioside GM2, and other molecules containing terminal N-acetyl hexosamines
Mdes000919	844	1130	935	423	393	552	992.4	661.7	-1.13165	8.14135e-12	9.11905e-11	fatty acyl-CoA reductase CG5065-like [Musca domestica]	lipid biosynthesis, catalyzes the reduction of saturated fatty acyl-CoA with chain length C16 or C18 to fatty alcohols
Mdes013290	561	574	656	408	485	473	609.7	520.2	-0.45976	7.39739e-05	0.000291082	brain washing, isoform A [Drosophila melanogaster]	lipid metabolism, ceramide metabolism
Mdes002007	458	495	515	369	372	380	500.3	432.8	-0.45713	0.000113977	0.000434679	ceramide phosphoethanolamine synthase [Ceratitis capitata]	lipid metabolism, catalyzes the biosynthesis of ceramide phosphoethanolamine (CPE) through the transfer of a phosphatidyl head group from cytidine 5'-diphosphate (CDP)-ethanolamine on to the primary hydroxyl of ceramide
Mdes001277	454	379	534	279	318	392	465	396.7	-0.524501	0.00264332	0.00754173	glycerol-3-phosphate acyltransferase 3 isoform X3 [Ceratitis capitata]	lipid metabolism, triacylglycerol biosynthesis
Mdes004557	430	575	538	373	336	322	525.1	445.9	-0.636479	3.54428e-05	0.000147964	fatty acyl-CoA reductase [Anopheles darlingi]	lipid biosynthesis, catalyzes the reduction of saturated fatty acyl-CoA with chain length C16 or C18 to fatty alcohols
Mdes005111	381	394	496	284	323	345	431.7	381	-0.478756	0.000902865	0.00287182	sterol o-acyltransferase [Aedes aegypti]	cholesterolámetabolism, catalyzes the formation of fatty acid-cholesterol esters, which are less soluble in membranes than cholesterol
Mdes015514	124	198	133	116	48	69	155.4	122.2	-0.894981	0.00742279	0.0187742	phospholipase A1-like [Bactrocera dorsalis]	lipid degradation, leaves the sn-1 acyle chain
		amino acid and other nitrogen compound metabolism
Mdes000744	18894	17441	21295	15516	15538	16381	19628.1	18027.8	-0.35299	6.68053e-07	3.73918e-06	saccharopine dehydrogenase domain-containing protein [Aedes aegypti]	catalyzing the condensation of l-alpha-aminoadipate-delta-semialdehyde with l-glutamate to produce saccharopineá
Mdes004548	16165	16060	16518	12612	13374	12834	16640.2	14273.5	-0.404605	4.78049e-12	5.48734e-11	glutamate synthase [Aedes aegypti]	glutamate/glutamine metabolism, converts glutamate to glutamine
Mdes008064	11600	8839	13158	5906	6805	6480	11434	9289.1	-0.869265	3.89289e-13	5.05919e-12	dopamine N-acetyltransferase [Lucilia cuprina]	nitrogen metabolism, tryptamine metabolism, melatonin biosynthesis, catalyzes N-acetylation of tryptamine, tyramine, dopamine, serotonin and octopamine
Mdes009429	10940	9945	11066	8431	9324	8764	10907.3	9553.2	-0.345135	1.64563e-06	8.61549e-06	glutamate decarboxylase [Culex quinquefasciatus]	amino acid metabolism, neurotansmitter synthesis
Mdes014469	8095	7797	9006	7080	7760	7590	8483.6	7884.6	-0.225358	0.00014994	0.000562505	5-aminolevulinate synthase, mitochondrial [Culex quinquefasciatus]	porphyrin compound metabolism, converts Succinyl-CoA and glycine to 5-aminolevulinate
Mdes014524	7977	8852	9448	7920	8017	8254	8945.9	8519.1	-0.192183	0.000616691	0.00204384	alanine aminotransferase 2 [Zootermopsis nevadensis]	amino acid biosynthesis, catalyzes the reversible transamination between alanine and 2-oxoglutarate to form pyruvate and glutamate
Mdes003898	6317	5643	6955	5115	5778	5517	6444.9	5911.8	-0.27902	0.000459253	0.00156557	carnosine N-methyltransferase isoform X1 [Trichogramma pretiosum]	amino acid metabolism, mediates the formation of anserine (beta-alanyl-N(Pi)-methyl-L-histidine) from carnosine
Mdes013810	5898	7146	6918	3987	3104	3756	6799.7	5327.1	-0.937626	5.01775e-16	8.85254e-15	4-hydroxyphenylpyruvate dioxygenase [Anopheles darlingi]	amino acid metabolism, key enzyme in the degradation of tyrosine
Mdes003251	5562	5288	6668	3456	4283	4131	5958.9	4940.1	-0.631032	5.53428e-12	6.30761e-11	tyrosine aminotransferase [Aedes aegypti]	metabolism of phenylalanine and tyrosine, converts tyrosine to p-hydroxyphenylpyruvate
Mdes009962	4884	5388	5225	3426	3580	3465	5287.1	4231.8	-0.639175	8.02381e-22	2.60956e-20	dihydropyrimidine dehydrogenase [Aedes aegypti]	nitrogen compound metabolism, involved in pyrmidine base degradation,
Mdes003029	4264	4507	4837	3591	3959	3541	4636.2	4128.4	-0.368488	1.71046e-08	1.23136e-07	uridine cytidine kinase i [Culex quinquefasciatus]	nucleotide metabolism, CTP metabolism, phosphorylates uridine and cytidine to uridine monophosphate and cytidine monophosphate
Mdes001632	4035	3453	3834	2870	3531	3138	3869.6	3284.2	-0.32484	0.00141885	0.00432917	glutamate decarboxylase [Aedes aegypti]	neurotranmitter biosynthesis, converts glutamate to 4-aminobutanoate, which is the neurotransmitter GABA
Mdes007466	3672	3767	3843	1981	2016	2176	3849.9	2841.7	-0.942052	4.98931e-40	9.31266e-38	thiamin pyrophosphokinase 1 [Culex quinquefasciatus]	thamine diphosphate biosynthesis, catalyzes the phosphorylation of thiamine to thiamine pyrophosphate
Mdes012141	3509	4305	4300	3605	3646	3769	4122.9	3877.4	-0.208257	0.00866194	0.0215486	glutamate semialdehyde dehydrogenase [Culex quinquefasciatus]	amino acid metabolism
Mdes001097	3480	4725	4287	3178	2809	2926	4252.9	3656.6	-0.550712	1.44745e-06	7.69366e-06	ornithine decarboxylase [Mayetiola destructor]	polyamine biosynthesis, converts ornithine into putrescine, a precursor for polyamines
Mdes016640	3192	3128	3643	2011	2014	2044	3393	2760.7	-0.784885	5.26921e-29	3.57169e-27	homogentisate 1,2-dioxygenase [Amyelois transitella]	amino acid metabolism, aromatic amino acid family metabolic process
Mdes006596	2747	2603	3440	2049	2337	2786	2987	2682.3	-0.361619	0.0024765	0.00711621	NAD kinase-like isoform X3 [Musca domestica]	NAD kinase-like isoform X3 [Musca domestica]
Mdes001634	2412	2662	2924	2367	2346	2644	2721.5	2594.2	-0.192306	0.0157823	0.0363832	fumarylacetoacetate hydrolase [Aedes aegypti]	amino acid degradation, converts 4-fumarylacetoacetate to acetoacetate
Mdes014836	2399	3532	2926	2611	2024	2519	3017	2717.8	-0.370261	0.0129718	0.0307103	methylmalonate-semialdehyde dehydrogenase [Anopheles darlingi]	amino acid metabolism, plays a role in valine and pyrimidine metabolism
Mdes001493	2370	2253	2573	2165	2221	2305	2453.1	2324.1	-0.179512	0.0137105	0.0322752	dopamine N acetyltransferase [Culex quinquefasciatus]	melatonin biosynthesis, catalyzes N-acetylation of tryptamine, tyramine, dopamine, serotonin and octopamine
Mdes006238	2323	2550	2844	1132	1114	1143	2625.3	1935.1	-1.2514	1.98351e-57	1.3445e-54	phenylalanine-4-hydroxylase [Mayetiola destructor]	amino acid metabolism, catalyzes the following reaction: L-phenylalanine + tetrahydrobiopterin + O2 = L-tyrosine + 4a-hydroxytetrahydrobiopterin
Mdes000454	2186	2106	2547	1218	1351	1159	2327.9	1835.7	-0.940647	3.26893e-24	1.35372e-22	amidase [Anopheles darlingi]	nitrogen metabolism, catalyzes the hydrolysis of monocarboxylic amides
Mdes002770	1819	2085	1935	1353	1386	1422	1992.6	1609.5	-0.56116	1.22746e-10	1.19761e-09	uridine phosphorylase [Culex quinquefasciatus]	pyrimidine metabolism, UMP biosynthesis, catalyzes the reversible phosphorylytic cleavage of uridine and deoxyuridine to uracil and ribose- or deoxyribose-1-phosphate
Mdes004914	1770	1828	2255	1508	1720	1745	1988.9	1841.2	-0.305147	0.000839485	0.00268548	flavin reductase (NADPH)-like isoform X1 [Musca domestica]	heme metabolism, catalyzes the NADPH-dependent reduction of a variety of flavins, such as riboflavin, FAD or FMN, biliverdins, methemoglobin and pyrroloquinoline quinone
Mdes001494	1741	1703	1937	1617	1680	1683	1833.6	1743.2	-0.185669	0.0109599	0.0264976	dopamine N acetyltransferase [Culex quinquefasciatus]	nitrogen metabolism, tryptamine metabolism, melatonin biosynthesis, catalyzes N-acetylation of tryptamine, tyramine, dopamine, serotonin and octopamine
Mdes012399	1641	2553	1940	535	609	749	2091.2	1200.8	-1.72079	2.15095e-24	9.08264e-23	uricase [Bactrocera dorsalis]	uric acid homeostasis, oxidation of uric acid
Mdes008244	1620	1810	1962	1563	1629	1738	1834.9	1728	-0.201594	0.010414	0.0253538	FAD synthase [Chrysemys picta bellii]	nitrogen metabolism, FAD biosynthetic process
Mdes008602	1614	4268	2024	1479	1090	1369	2699	1715.6	-0.890181	0.0175006	0.0397443	branched-chain-amino-acid aminotransferase-like isoform X2 [Ceratitis capitata]	branched chain amino acid biosynthesis, catalyzes the first reaction in the catabolism of the essential branched chain amino acids leucine, isoleucine, and valine
Mdes000619	1511	1564	1406	1312	1282	1311	1532.9	1334.8	-0.274673	0.00821413	0.0205577	cAMP-specific 3,5-cyclic phosphodiesterase [Aedes aegypti]	purine metabolism, hydrolyzes the second messenger cAMP, which is a key regulator of many important physiological processes
Mdes008305	1376	1246	1543	764	931	1028	1418.6	1125.2	-0.67968	2.25889e-08	1.58887e-07	glutaminase [Mayetiola destructor]	glutamate/glutamine metabolism, catalyzes the first reaction in the primary pathway for the renal catabolism of glutamine
Mdes012871	1248	1431	1520	1097	1060	1127	1428.9	1281.5	-0.423611	2.14551e-06	1.10088e-05	aliphatic nitrilase [Culex quinquefasciatus]	nitrogen compound metabolism, acts on aliphatic nitriles such as acrylonitrile, crotononitrile and glutaronitrile
Mdes010179	1198	1150	1334	878	1103	1126	1254.5	1082.1	-0.318659	0.00343995	0.00951323	glutamine synthetase [Mayetiola destructor]	glutamate/glutamine metabolism, catalyzes the production of glutamine and 4-aminobutanoate
Mdes005850	1163	1305	1431	1144	1165	1108	1326.4	1262.4	-0.260646	0.00291588	0.00821024	aminomethyltransferase [Anopheles darlingi]	glycine metabolism, catalyzes glycine degradation
Mdes014171	1106	815	1063	540	713	537	1019.3	782	-0.795096	9.25119e-07	5.07004e-06	acetylcholinesterase 2 [Anopheles darlingi]	acetylcholine metabolism, converts acetylcholine to choline and acetate
Mdes000719	1006	1230	1282	1021	1020	1003	1196.3	1129	-0.2776	0.00533923	0.0140478	gamma-glutamyl hydrolase [Anopheles darlingi]	glutamine metabolism, hydrolyzes the polyglutamate sidechains of pteroylpolyglutamates
Mdes002808	923	1198	1191	858	736	966	1126.3	1003.3	-0.433654	0.00168534	0.00505484	serine--pyruvate aminotransferase, mitochondrial-like [Musca domestica]	amino acid metabolism, biosynthesis of alanine
Mdes002819	783	603	597	397	453	413	680.7	486.3	-0.714933	1.81992e-05	7.97237e-05	acetylcholinesterase [Aedes aegypti]	acetylcholine metabolism, converts acetylcholine to choline and acetate
Mdes000550	751	779	931	666	751	700	836.8	782	-0.287166	0.00524747	0.0138321	pyrroline-5-carboxylate reductase [Aedes aegypti]	amino acid biosynthesis, catalyzes the last step in proline biosynthesis
Mdes001933	740	901	900	690	624	695	864.9	779.1	-0.405293	0.000508921	0.00171958	methylcrotonoyl-CoA carboxylase subunit alpha, mitochondrial-like [Musca domestica]	amino acid metabolism, converts 3-methylcrotonyl-CoA to 3-methylglutaconyl-CoA, a critical step for leucine and isovaleric acid catabolism
Mdes010058	662	680	792	611	592	616	726.1	687.5	-0.299462	0.00454596	0.0121872	kynurenine formamidase [Aedes aegypti]	tryptophan degradation, hydrolyzes N-formyl-L-kynurenine to L-kynurenine, the second step in the kynurenine pathway of tryptophan degradation
Mdes007460	462	498	493	372	449	375	495.7	423.8	-0.351992	0.00728965	0.0184651	pseudouridine-5'-monophosphatase [Bactrocera dorsalis]	metabolism, nucleotide metabolism
		others
Mdes007374	45116	47898	45153	24087	32594	27162	47197.4	33796.2	-0.794199	1.38768e-15	2.34232e-14	dimethylaniline monooxygenase [Aedes aegypti]	xenobiotic metabolism, involved in the oxidation of a variety of xenobiotics
Mdes011521	25491	27599	29111	24597	25009	24805	28004.2	26346.4	-0.217361	5.70949e-06	2.72747e-05	ferritin light chain-like protein [Phlebotomus papatasi]	iron storage, stores iron in a soluble, non-toxic, readily available form
Mdes007375	15146	12638	15967	6972	8991	8724	14918.5	11174.2	-0.894107	4.33278e-17	8.63807e-16	senecionine N-oxygenase-like isoform X2 [Musca domestica]	detoxification, detoxifies senecionine and similar plant alkaloids that are ingested by the larvae
Mdes009881	4007	3548	4667	3040	3387	3229	4159	3769.8	-0.410306	6.93072e-06	3.25532e-05	multicopper oxidase [Culex quinquefasciatus]	polyol metabolism, is required for synthesis of phosphatidylinositol and polyphosphoinositides
Mdes007185	2484	2647	2614	2128	2303	2382	2643	2325.2	-0.261167	0.000340187	0.00118895	sulfide:quinone oxidoreductase, mitochondrial-like [Musca domestica]	hydrogen sulfide metabolism, catalyzes the oxidation of hydrogen sulfide with the help of a quinone, such as ubiquinone, giving rise to thiosulfate and ultimately to sulfane (molecular sulfur) atoms
Mdes006898	2075	2124	2669	1663	1935	1867	2333.2	2117.9	-0.398541	1.51234e-05	6.71403e-05	dual oxidase-like [Musca domestica]	hormone biosynthesis, generates hydrogen peroxides
Mdes002516	1823	1780	2000	1728	1685	1761	1909.8	1829.2	-0.188401	0.0145474	0.0339571	isopentenyl pyrophosphate:dimethylallyl pyrophosphate isomerase [Culex quinquefasciatus]	isoprenoid biosynthesis, converts isopentenyl pyrophosphate to the more-reactive electrophile dimethylallyl pyrophosphate
Mdes014572	1315	1333	1320	599	664	659	1355.2	935.1	-1.11387	1.92485e-31	1.66377e-29	fad nad binding oxidoreductases [Aedes aegypti]	oxidoreductase, specific function unknown
Mdes003411	977	949	1038	723	856	846	1011	862	-0.363705	0.000239659	0.000860969	epimerase family protein SDR39U1-like isoform X1 [Musca domestica]	oxidoreductase, specific function unknown
Mdes000204	770	644	775	571	659	594	747.2	659.3	-0.335718	0.00718302	0.0182142	carbonic anhydrase [Culex quinquefasciatus]	catalyzes the rapid interconversion of carbon dioxide and water to bicarbonate and protons (or vice versa)
Mdes014969	588	684	660	394	541	434	658.6	515.1	-0.563325	6.58285e-05	0.000261207	carbonic anhydrase 9 [Zootermopsis nevadensis]	catalyzes the rapid interconversion of carbon dioxide and water to bicarbonate and protons (or vice versa)
Mdes003510	462	470	498	350	363	317	487.7	415.1	-0.539051	3.1501e-05	0.000132843	UDP-glucuronosyltransferase 2B13-like [Ceratitis capitata]	detoxification, is of major importance in the conjugation and subsequent elimination of potentially toxic xenobiotics and endogenous compounds
Mdes002628	240	204	267	75	106	134	242.2	166	-1.17742	5.91138e-07	3.34502e-06	allantoicase [Aedes aegypti]	allantoin metabolism, ?
Mdes016406	227	158	256	119	136	161	218.1	182.8	-0.65855	0.00427929	0.0115323	UDP-glucuronosyltransferase 2B28 [Anopheles darlingi]	xenobiotics, degradation of toxic glucuronates, involved in major importance in the conjugation and subsequent elimination of potentially toxic xenobiotics and endogenous compounds
Mdes009448	97	86	142	61	59	69	110	98.9	-0.778389	0.00422018	0.0113969	nord [Drosophila busckii]	detoxification, involved in the detoxification of nitric oxide (NO) produced in the macrophages during the innate response against infection
	Proteins Involved in Redox and Detoxification
		Cytochrome P450s
Mdes002112	4716	4830	5336	4073	4318	4356	5070	4610.3	-0.297548	3.33767e-08	2.29871e-07	cytochrome P450 [Aedes aegypti]	involved in the metabolism of insect hormones, endogenous toxic compounds, and synthetic insecticides
Mdes014823	3293	2989	3853	2606	2965	3123	3448.8	3160.6	-0.293248	0.00199026	0.00585218	cytochrome P450 9b2 [Culex quinquefasciatus]	oxidation, P450
Mdes011859	1299	1860	1750	1157	835	982	1668.6	1422.2	-0.76817	1.64041e-06	8.59514e-06	cytochrome P450 [Culex quinquefasciatus]	involved in the metabolism of insect hormones, endogenous toxic compounds, and synthetic insecticides
Mdes003637	1240	985	1186	727	897	862	1165.4	935.1	-0.527768	4.92609e-05	0.000199695	cytochrome P450 9b2 [Anopheles darlingi]	involved in the metabolism of insect hormones, endogenous toxic compounds, and synthetic insecticides
Mdes007962	1032	1126	1224	649	613	645	1151.3	914.2	-0.890591	3.43167e-20	9.56635e-19	cytochrome P450 [Anopheles darlingi]	involved in the metabolism of insect hormones, endogenous toxic compounds, and synthetic insecticides
Mdes003623	979	1012	1074	913	692	695	1044.9	974.8	-0.474234	0.0010055	0.00317399	cytochrome P450 6B1 [Culex quinquefasciatus]	involved in the metabolism of insect hormones, endogenous toxic compounds, and synthetic insecticides
Mdes001654	541	635	624	520	494	493	613.3	561.1	-0.325075	0.0061806	0.0159615	cytochrome P450 [Aedes aegypti]	involved in the metabolism of insect hormones, endogenous toxic compounds, and synthetic insecticides
Mdes016266	223	216	324	149	137	190	258.4	230.5	-0.710554	0.000968513	0.003067	cytochrome P450 4d2-like isoform X2 [Musca domestica]	oxidation, P450
Mdes002716	213	206	229	134	153	154	221	177.4	-0.611569	0.000480083	0.00163226	cytochrome P450 [Aedes aegypti]	involved in the metabolism of insect hormones, endogenous toxic compounds, and synthetic insecticides
Mdes003028	157	154	183	85	98	108	168.2	130.6	-0.79988	0.000118739	0.000451368	cytochrome P450 4e3-like [Diaphorina citri]	involved in the metabolism of insect hormones, endogenous toxic compounds, and synthetic insecticides
Mdes016238	95	107	167	79	58	87	124.5	119.9	-0.708787	0.0128316	0.0304326	cytochrome P450 4V3 [Culex quinquefasciatus]	involved in the metabolism of insect hormones, endogenous toxic compounds, and synthetic insecticides
Mdes014885	91	101	134	67	38	50	110.5	98	-1.01683	0.000691794	0.00226507	cytochrome P450 [Aedes aegypti]	involved in the metabolism of insect hormones, endogenous toxic compounds, and synthetic insecticides
Mdes010393	83	70	95	35	45	56	84.4	63.2	-0.848819	0.00421127	0.0113776	cytochrome P450 [Anopheles gambiae str. PEST]	involved in the metabolism of insect hormones, endogenous toxic compounds, and synthetic insecticides
Mdes006526	79	107	94	62	56	61	95.4	76.3	-0.662962	0.0121394	0.029017	cytochrome P450 9f2 [Bactrocera dorsalis]	involved in the metabolism of insect hormones, endogenous toxic compounds, and synthetic insecticides
		Glutathione transferases
Mdes008687	110	104	128	91	67	73	116.4	107.2	-0.591263	0.0186627	0.0420131	glutathione S-transferase 1-like [Ceratitis capitata]	conjugation of reduced glutathione to a wide number of exogenous and endogenous hydrophobic electrophiles
		Peroxidases
Mdes011896	19061	16369	19978	14431	16105	14454	18897.3	16849.8	-0.374422	1.10216e-05	5.00874e-05	peroxidasin homolog [Ceratitis capitata]	participates in hydrogen peroxide metabolism associated with extracellular matrix formation
		others
Mdes000123	6748	8101	8024	6215	5702	6008	7788.8	6978.1	-0.420934	3.95941e-07	2.30114e-06	catalase [Lutzomyia longipalpis]	catalase
Mdes015176	1100	1135	1366	756	825	1001	1224.3	1036.1	-0.545243	6.70983e-06	3.16426e-05	superoxide dismutase 2 [Anopheles gambiae]	remove superoxides
	Structural Proteins and Proteins involved in Cell Adhesion
		cytoskeleton component
Mdes004757	191366	162198	214879	150979	168725	169719	193567	179103	-0.288707	0.00127524	0.00393008	myosin heavy chain, muscle isoform X12 [Ceratitis capitata]	actin binding protein, coordinates the interaction between the actin and microtubule cytoskeleton
Mdes003687	112355	101830	132736	81907	102499	105605	118026	104929	-0.330872	0.000884107	0.00281981	tropomyosin-2 [Bactrocera cucurbitae]	maintains the length and dynamics of the actin filament by blocking the elongation and depolymerization of the actin filaments at the pointed end
Mdes003690	75140	71534	91209	57671	73669	75720	80895.7	72799.3	-0.272875	0.00603095	0.0156131	tropomyosin-1, isoforms 9A/A/B-like isoform X31 [Apis dorsata]	maintains the length and dynamics of the actin filament by blocking the elongation and depolymerization of the actin filaments at the pointed end
Mdes006799	74822	68749	88964	57834	71684	73804	79103.2	71802.8	-0.266604	0.00569846	0.0148624	troponin I isoform X15 [Bactrocera cucurbitae]	a component of troponin that confers calcium-sensitivity to striated muscle actomyosin
Mdes000315	64582	52902	77239	42889	54269	55047	66204.6	58659.2	-0.423995	0.000381334	0.00131729	muscle-specific protein 20 isoform X2 [Tribolium castaneum]	actin binding, musle protein
Mdes011802	62518	57778	71839	45372	59268	59990	65411.2	57313.1	-0.297117	0.00305219	0.00855477	troponin C, isoform 3-like [Ceratitis capitata]	a component of troponin that confers calcium-sensitivity to striated muscle actomyosin
Mdes008504	62451	63058	73177	49355	62570	61473	67633.7	59957.7	-0.271065	0.000985394	0.00311509	myosin light chain alkali-like [Nasonia vitripennis]	component of muscle myosin complex
Mdes006299	47378	44998	47203	37209	43656	36743	47669.7	41376	-0.324092	6.54029e-05	0.000259672	filamin-C isoform X1 [Bactrocera cucurbitae]	functions as a large actin-cross-linking protein
Mdes006051	46095	48199	54503	26548	31523	30662	50647.9	39524.6	-0.817677	5.61623e-37	7.69484e-35	myosin heavy chain kinase B-like [Ceratitis capitata]	participates in the regulation of myosin assembly into the cytoskeleton
Mdes010149	41784	41445	50586	29150	35966	41266	45515.6	38950.7	-0.402058	0.000164387	0.000612867	myofilin, isoform O [Drosophila melanogaster]	structural, required for chaeta and wing development
Mdes006337	40395	35755	47522	29578	37573	35370	42074.9	37694	-0.342646	0.000539784	0.00181038	alpha-actinin, sarcomeric-like [Diaphorina citri]	an F-actin cross-linking protein that anchors actin to a variety of intracellular structures
Mdes006137	25003	22354	26083	17765	20212	19160	25052.7	21458.1	-0.437378	2.80135e-09	2.2312e-08	mical [Aedes aegypti]	promotes depolymerization of F-actin by mediating oxidation of specific methionine residues on actin
Mdes002472	24463	21728	24049	15983	17754	16296	23991.3	19585.4	-0.564761	4.7128e-13	6.06356e-12	beta chain spectrin [Aedes aegypti]	actin binding, interacts with calmodulin in a calcium-dependent manner and is thus candidate for the calcium-dependent movement of the cytoskeleton at the membrane) [Aedes aegypti] gi|108877982|gb|EAT42207.1| AAEL006242-PA
Mdes004101	21284	16818	20082	16786	18600	15625	19885.6	18083.4	-0.265777	0.014666	0.0341499	unc-89, isoform C [Drosophila melanogaster]	structural, structural component of the muscle M-line, responds to signals, localizes, and then participates in assembling an M-line
Mdes003692	20430	19182	24411	15471	19584	19464	21778.5	19502	-0.304565	0.00132687	0.00407069	Tropomyosin [Zootermopsis nevadensis]	maintains the length and dynamics of the actin filament by blocking the elongation and depolymerization of the actin filaments at the pointed end
Mdes010266	19136	17575	22881	14865	17864	18303	20269.3	18462.4	-0.29588	0.00141803	0.00432767	coronin-6 isoform X1 [Bactrocera cucurbitae]	actin filament binding
Mdes007490	18588	16154	16559	13460	15621	12691	17558	14719.4	-0.373909	0.000436039	0.00148998	ankyrin 2, isoform AA [Drosophila melanogaster]	structural, required for proper localization of DMD and DCTN4 and for the formation and/or stability of a special subset of microtubules associated with costameres and neuromuscular junctions
Mdes004814	16023	14964	17293	11963	12068	11965	16459.8	14319.6	-0.496591	9.6546e-15	1.49449e-13	tropomodulin isoform X4 [Bactrocera cucurbitae]	maintains the length and dynamics of the actin filament by blocking the elongation and depolymerization of the actin filaments at the pointed end
Mdes016067	15951	16344	18938	11661	13968	15127	17435.9	14958	-0.40282	3.02184e-06	1.51022e-05	myofilin, isoform K [Drosophila melanogaster]	structural, required for chaeta and wing development
Mdes004554	13219	12189	14704	9824	10359	10442	13665.6	12000.9	-0.462089	7.72745e-12	8.66914e-11	titin [Bactrocera oleae]	structural, as a molecular spring which is responsible for the passive elasticity of muscle
Mdes007399	12697	12580	14747	10468	11625	11102	13626.1	12345.2	-0.343164	5.0414e-09	3.874e-08	periostin-like [Musca domestica]	enhances incorporation of BMP1 in the fibronectin matrix of connective tissues, and subsequent proteolytic activation of lysyl oxidase LOX
Mdes004369	11461	10087	10875	7039	7652	7268	11082.6	8761.8	-0.63742	1.41998e-14	2.15914e-13	microtubule-associated protein futsch-like [Aedes aegypti]	necessary for dendritic and axonal organization and growth at the neuromuscular junction through the regulation of the synaptic microtubule cytoskeleton
Mdes007489	9495	8468	9454	8061	8743	8518	9362.2	8592.8	-0.192004	0.0105006	0.0255212	ankyrin-2 isoform X2 [Ceratitis capitata]	structural, required for proper localization of DMD and DCTN4 and for the formation and/or stability of a special subset of microtubules associated with costameres and neuromuscular junctions
Mdes015129	9361	10005	11735	8714	9125	9662	10573.7	10016.8	-0.248534	0.000221134	0.00080225	alpha-actinin, sarcomeric isoform X3 [Bactrocera cucurbitae]	an F-actin cross-linking protein that anchors actin to a variety of intracellular structures
Mdes010353	9097	9904	12279	5202	5567	7434	10618.1	8513	-0.838577	3.27485e-11	3.429e-10	myosin-2 heavy chain-like isoform X7 [Ceratitis capitata]	actin binding protein, coordinates the interaction between the actin and microtubule cytoskeleton
Mdes000702	7333	7021	8350	5728	6915	6566	7731.9	6890	-0.31544	3.89042e-05	0.00016085	altered inheritance of mitochondria protein 3-like [Bactrocera dorsalis]	structural, actin binding
Mdes006142	6835	5917	7614	5070	5738	5780	6936.8	6205.7	-0.368658	4.00369e-05	0.000165268	fibulin 1 [Culex quinquefasciatus] functions as a large actin-cross-linking protein	component of fibronectin-containing matrix fibers
Mdes003979	6126	6007	7149	3917	4361	4711	6563.6	5402.8	-0.640927	2.09809e-16	3.86571e-15	titin isoform X8 [Ceratitis capitata]	structural, as a molecular spring which is responsible for the passive elasticity of muscle
Mdes002781	6016	6018	7111	5353	5512	5705	6515.6	6106.3	-0.280551	8.19479e-06	3.80876e-05	myosin vi [Aedes aegypti]	actin binding protein, coordinates the interaction between the actin and microtubule cytoskeleton
Mdes005750	5748	5596	6988	4276	4885	4883	6234.4	5505.9	-0.455145	8.35671e-09	6.23558e-08	actin-interacting protein 1-like [Musca domestica]	induces disassembly of actin filaments in conjunction with ADF/cofilin family proteins, required for the development of normal wings
Mdes000395	5676	5444	6411	5190	5710	5384	5971.3	5688.1	-0.180621	0.00565923	0.014769	actin-binding LIM protein 1-like [Musca domestica]	acts as a scaffold protein
Mdes003493	4289	4385	4243	3394	4033	3318	4413	3744	-0.342155	0.00023952	0.000860707	tensin [Aedes aegypti]	binds to actin filaments and contains a phosphotyrosine-binding (PTB) domain, which interacts with the cytoplasmic tails of beta integrin
Mdes008462	4019	3915	4328	1682	2191	2877	4181.2	2924.4	-0.919834	8.67622e-10	7.52972e-09	titin [Camponotus floridanus]	structural, as a molecular spring which is responsible for the passive elasticity of muscle
Mdes009400	3758	3698	4077	2878	3230	2893	3932.1	3404.9	-0.431694	7.14238e-10	6.24485e-09	leucine-rich repeat-containing protein 16A [Stomoxys calcitrans]	structural, actin binding
Mdes008835	3389	3333	3825	2011	2477	2430	3592.8	2848.1	-0.680304	9.42843e-16	1.61905e-14	restin [Culex quinquefasciatus]	binds to the plus end of microtubules and regulates the dynamics of the microtubule cytoskeleton
Mdes004783	3336	2840	3143	2403	2783	2369	3185.6	2717.5	-0.378577	0.000296409	0.00105019	myosin-I heavy chain isoform X1 [Apis mellifera]	actin binding protein, coordinates the interaction between the actin and microtubule cytoskeleton
Mdes010463	3321	3736	4001	2551	2881	2978	3763.5	3204.1	-0.467029	2.65651e-10	2.47027e-09	sprint-like isoform X1 [Musca domestica]	an actin-binding protein with multiple roles in different cell types
Mdes011515	3036	2807	3131	2527	2716	2609	3062.4	2774.1	-0.268308	0.000330143	0.00115604	piopio, isoform B [Drosophila melanogaster]	structural, chitin-based cuticle attachment to epithelium
Mdes000707	3005	3222	3256	2353	2426	2271	3234.1	2746.7	-0.500801	9.0449e-13	1.13206e-11	coronin [Culex quinquefasciatus]	structural component, a crucial component of the cytoskeleton of highly motile cells
Mdes001519	2988	2757	2927	1818	2127	1829	2962.5	2319.8	-0.660226	1.48488e-12	1.80413e-11	phosphatase and actin regulator 1 [Camponotus floridanus]	actin binding, plays a role in the reorganization of the actin cytoskeleton and in formation of actin stress fibers
Mdes014261	2726	2553	2993	1963	2163	2210	2819.1	2424.3	-0.457926	3.42161e-09	2.69688e-08	extensin-like isoform X2 [Megachile rotundata]	structural, structural component which strengthens the primary cell wall
Mdes012087	2582	2559	2818	2306	2568	2541	2713.3	2512.7	-0.177807	0.00766596	0.0193096	trichohyalin [Wasmannia auropunctata]	structural, associates in regular arrays with keratin intermediate filaments (KIF) of the inner root sheath cells of the hair follicle and the granular layer of the epidermis
Mdes014660	2080	1985	1753	1441	1467	1317	1993.8	1566.3	-0.534994	1.14246e-05	5.17726e-05	coracle [Anopheles darlingi]	structural component
Mdes001283	2008	1700	2034	1265	1499	1430	1959.7	1612.9	-0.52605	4.47658e-07	2.59235e-06	kinesin-like protein KIF3B [Fopius arisanus]	structural, involved in tethering the chromosomes to the spindle pole and in chromosome movement
Mdes007716	1932	1849	1986	1178	1595	1387	1968.3	1546.1	-0.544783	6.09334e-07	3.44194e-06	myosin [Anopheles darlingi]	actin binding protein, coordinates the interaction between the actin and microtubule cytoskeleton
Mdes012251	1787	2086	2077	1185	1135	1188	2026.9	1593.3	-0.829298	2.24455e-21	6.96568e-20	trichohyalin [Stomoxys calcitrans]	structural, associates in regular arrays with keratin intermediate filaments (KIF) of the inner root sheath cells of the hair follicle and the granular layer of the epidermis
Mdes000914	1578	1339	1266	1183	1179	953	1434.7	1202.7	-0.40775	0.00641356	0.0164772	afadin [Aedes aegypti]	actin binding, plays roles in cell adhesion
Mdes002209	1577	2312	1994	1673	1320	1627	2002.5	1798.7	-0.409194	0.00599548	0.0155364	tubulin gamma-1 chain-like [Ceratitis capitata]	the major constituent of microtubules
Mdes013264	1264	1311	1505	943	1073	903	1388.5	1196.9	-0.551369	1.64536e-08	1.18567e-07	twinfilin [Musca domestica]	structural, actin-binding protein involved in motile and morphological processes
Mdes008817	1191	1187	1013	876	863	799	1162	926.9	-0.490253	0.000185339	0.000683557	WD repeat-containing protein 81 isoform X2 [Acromyrmex echinatior]	structural, a role in maintenance of normal mitochondrial structure and organization
Mdes011069	1125	1333	1433	1006	901	981	1323	1194	-0.494557	3.45034e-06	1.70911e-05	syntenin-1 [Aedes aegypti]	as a cytoskeleton adaptor, participates in cytoskeletal-membrane organization, cell adhesion, protein trafficking, and the activation of transcription factors
Mdes009655	920	842	1144	611	628	646	987.5	856.6	-0.685558	9.35922e-09	6.9514e-08	unconventional myosin-VIIa [Bactrocera dorsalis]	involved in directing the movement of organelles along actin filaments
Mdes000861	849	723	628	444	487	402	755.8	524.8	-0.783572	4.49342e-06	2.18298e-05	filaggrin-like isoform X3 [Stomoxys calcitrans]	structural, promotes disulfide-bond formation among the intermediate filaments during terminal differentiation of mammalian epidermis
Mdes000866	819	817	980	725	723	743	890.1	835.1	-0.325099	0.00108481	0.00339768	sperm-specific antigen 2 [Musca domestica]	structural, actin filament binding
Mdes003404	753	684	743	540	597	557	744.6	628.3	-0.43638	0.000114114	0.000435072	nephrin [Aedes aegypti]	a role in skeletal muscle formation through regulation of myoblast fusion and necessary for the proper functioning of the renal filtration barrier
Mdes015797	562	482	554	378	432	413	545.7	456.1	-0.456144	0.000551698	0.0018465	WD repeat-containing protein 81 isoform X1 [Bactrocera oleae]	structural, a role in maintenance of normal mitochondrial structure and organization
Mdes013511	428	367	534	296	386	382	451.5	405.3	-0.383216	0.0224108	0.0492624	tektin-B1 [Ceratitis capitata]	structural component, component of ciliary and flagellar microtubules
Mdes005355	337	298	347	238	278	242	335.1	286.3	-0.439771	0.004272	0.0115175	B9 domain-containing protein 2 [Bactrocera oleae]	structural, a component of the tectonic-like complex, a complex localized at the transition zone of primary cilia and acting as a barrier that prevents diffusion of transmembrane proteins between the cilia and plasma membranes
Mdes001894	336	247	357	151	193	218	320.4	247.4	-0.783249	0.000140209	0.00052769	dynein beta chain, ciliary-like isoform X1 [Musca domestica]	cilium movement, force-generating protein of eukaryotic cilia and flagella
Mdes009318	244	248	322	186	181	250	276.4	248.2	-0.452325	0.0189504	0.0425714	kelch-like protein 5-like [Musca domestica]	acting binding
Mdes009212	235	212	238	159	198	141	233.8	194.2	-0.516036	0.00831372	0.0207854	centrosomal protein [Lasius niger]	structural, cytoskeleton, a role in the microtubule-dependent coupling of the nucleus and the centrosome
Mdes007147	161	133	147	86	116	96	150.8	113.8	-0.610857	0.00734261	0.0185896	fibrillin-2 [Apis mellifera]	structural component of extracellular calcium-binding microfibrils
Mdes008036	121	111	158	90	95	85	132.4	121.1	-0.56569	0.0143898	0.0336285	dynein heavy chain 5, axonemal [Bactrocera dorsalis]	cilium movement, force-generating protein of eukaryotic cilia and flagella
Mdes008436	100	151	195	99	87	106	150.4	143.4	-0.620606	0.0179603	0.0406592	myosin heavy chain 95F, putative [Pediculus humanus corporis]	actin binding protein, coordinates the interaction between the actin and microtubule cytoskeleton
		cell adhesion
Mdes002825	18084	18191	20892	14793	15410	15989	19465.7	17470.8	-0.380594	1.18818e-12	1.46156e-11	tetraspanin, putative [Aedes aegypti]	acts as scaffolding protein, anchoring multiple proteins to one area of the cell membrane
Mdes010261	13458	12569	14749	10609	11249	10945	13896.9	12417	-0.387653	7.08456e-10	6.20273e-09	vinculin [Culex quinquefasciatus]	actin filament (F-actin)-binding protein involved in cell-matrix adhesion and cell-cell adhesion
Mdes006538	13408	13207	15257	7467	9351	9032	14261.3	11081.9	-0.767755	7.38806e-22	2.40888e-20	tubulointerstitial nephritis antigen-like [Bactrocera cucurbitae]	mediates adhesion of proximal tubule epithelial cells via integrins alpha3-beta1 and alphaV-beta3
Mdes009018	11991	10898	12002	9827	11000	9744	11913.6	10704.4	-0.267337	0.000663531	0.00218614	cell adhesion molecule [Aedes aegypti]	cell adhesion molecule
Mdes002621	9187	9338	10420	7861	8378	8323	9860.2	8956.4	-0.31103	2.10342e-10	1.98026e-09	angiomotin [Aedes aegypti]	a central role in tight junction maintenance via the complex formed with ARHGAP17, which acts by regulating the uptake of polarity proteins at tight junctions
Mdes003212	8504	7837	9278	6963	7265	6736	8731.7	7956.4	-0.362192	6.5231e-07	3.65902e-06	integrin beta-PS isoform X2 [Bactrocera cucurbitae]	a receptor for laminin
Mdes000913	7372	6934	7359	5163	6075	5504	7398.6	6129.9	-0.448532	7.13039e-09	5.38606e-08	afadin isoform X7 [Stomoxys calcitrans]	actin binding, plays roles in cell adhesion
Mdes002620	6843	6378	6623	4382	4843	4163	6781	5383.9	-0.64173	1.80221e-13	2.40774e-12	mucin-12 [Ceratitis capitata]	plays a role in epithelial cell adhesion
Mdes007901	6643	6937	7155	4913	5524	5142	7071.9	5906.3	-0.487707	1.54651e-16	2.89921e-15	serine-rich adhesin for platelets-like [Stomoxys calcitrans]	mediates binding to human platelets, possibly through a receptor-ligand interaction
Mdes012869	5141	5032	6254	4285	5089	5333	5586.6	5157.9	-0.232159	0.00999259	0.024448	MAGUK p55 subfamily member 7 [Bactrocera oleae]	involved in the assembly of protein complexes at sites of cell-cell contact
Mdes014259	4777	4991	5589	3463	3885	3977	5228.4	4425.3	-0.512249	2.08257e-15	3.45637e-14	fermitin 1 [Anopheles darlingi]	involved in cell adhesion
Mdes005022	4176	5026	4656	3328	3427	3382	4725.3	3909.2	-0.523235	7.30812e-11	7.33032e-10	mucin-4 isoform X1 [Ceratitis capitata]	plays a role in epithelial cell adhesion
Mdes001801	4133	4221	4556	3265	3706	3582	4400.6	3829.5	-0.365969	1.6973e-09	1.3941e-08	membrane-associated guanylate kinase [Culex quinquefasciatus]	a role as scaffolding protein at cell-cell junctions
Mdes008522	3990	3777	4605	2871	3352	3597	4211.9	3655.1	-0.405631	8.62316e-06	3.9992e-05	tetraspanin-18 [Anopheles darlingi]	acts as scaffolding protein, anchoring multiple proteins to one area of the cell membrane
Mdes009112	3113	3899	3614	3111	2684	2898	3620.8	3299.6	-0.357836	0.000716911	0.00233277	galectin [Aedes aegypti]	binding specificity for beta-galactoside sugars, a broad variety of functions including mediation of cellûcell interactions, cellûmatrix adhesion and transmembrane signaling
Mdes006875	2319	1964	2109	1754	2022	1727	2186.6	1894.7	-0.293264	0.0087842	0.021819	cadherin-87A [Bactrocera oleae]	calcium-dependent cell adhesion protein
Mdes010515	1962	1802	2486	1690	1762	1758	2123.1	2043.6	-0.329544	0.00159419	0.00480608	cell adhesion molecule [Aedes aegypti]	cell adhesion molecule
Mdes004044	1786	1952	1537	1365	1213	1045	1807.4	1424.4	-0.606276	5.92465e-05	0.00023638	mucin-17 isoform X8 [Bactrocera cucurbitae]	plays a role in epithelial cell adhesion
Mdes005466	1707	1487	1807	1336	1530	1419	1705.3	1539.5	-0.296905	0.0023545	0.00679598	tight junction-associated protein 1 [Bactrocera dorsalis]	cell adhesion, cell junction
Mdes014912	1647	1830	1603	1245	1688	1141	1736.5	1395.8	-0.390851	0.00801785	0.0201173	mucin-4-like, partial [Musca domestica]	plays a role in epithelial cell adhesion
Mdes009886	1557	1636	1644	1200	1355	1370	1650.4	1392.8	-0.37664	4.78225e-06	2.31109e-05	tetraspanin-7-like [Tribolium castaneum]	acts as scaffolding protein, anchoring multiple proteins to one area of the cell membrane
Mdes009904	1449	1274	1602	749	873	778	1473.4	1146	-0.914137	2.99091e-17	6.04709e-16	protocadherin Fat 1-like, partial [Musca domestica]	homophilic cell adhesion via plasma membrane adhesion molecules
Mdes002299	1170	1305	1202	1043	1102	1015	1255.6	1101.6	-0.293089	0.00289997	0.00817258	serine-rich adhesin for platelets [Stomoxys calcitrans]	mediates binding to human platelets, possibly through a receptor-ligand interaction
Mdes000304	850	923	889	738	864	731	908.6	798	-0.264919	0.015255	0.0353107	tartan [Culex quinquefasciatus]	cell surface interactions important for normal organization of epidermal and subepidermal structures
Mdes001534	820	774	1006	571	459	595	883.9	770.2	-0.731148	4.70935e-07	2.71615e-06	limulus clotting factor C [Zootermopsis nevadensis]	adhesion, protease, hemolymph coagulation, also roles in both hemostasis and host defense mechanisms
Mdes004071	742	714	791	594	634	628	766.3	678.5	-0.348436	0.000508821	0.00171958	integumentary mucin C.1-like isoform X4 [Musca domestica]	extracellular matrix component
Mdes005077	594	594	610	386	390	468	613.8	487	-0.598573	3.44229e-06	1.70578e-05	neuronal cell adhesion molecule [Anopheles darlingi]	adhesion, neuron adhesion
Mdes013960	549	628	559	440	466	442	592.9	489.7	-0.43554	0.000519222	0.00174917	serine-rich adhesin for platelets isoform X1 [Stomoxys calcitrans]	mediates binding to human platelets, possibly through a receptor-ligand interaction
Mdes000785	472	405	476	191	233	243	461.8	324.7	-1.07122	8.51657e-12	9.52954e-11	mucin related 89F, isoform B [Drosophila melanogaster]	plays a role in epithelial cell adhesion
Mdes002059	466	479	577	334	373	441	517.5	445	-0.470664	0.000969005	0.00306721	integral membrane protein DGCR2/IDD-like isoform X2 [Bactrocera oleae]	involved in cell-cell or cell-matrix interactions required for normal cell differentiation and migration
Mdes014780	117	109	80	36	62	55	105.3	56.5	-0.972442	0.0016315	0.00490592	mucin-17 [Ceratitis capitata]	plays a role in epithelial cell adhesion
		cuticle component
Mdes009684	661	675	828	441	525	579	735.6	619.4	-0.550368	2.34136e-05	0.000100716	cuticular protein 9, RR-1 family [Anopheles darlingi]	cuticular protein
Mdes011508	207	198	273	148	172	182	230.1	205.5	-0.486494	0.009736	0.0238929	larval cuticle protein A3A [Ceratitis capitata]	cuticle protein
		others
Mdes010533	3140	3445	3193	2200	2227	1890	3339.4	2639.5	-0.699454	5.62201e-12	6.40193e-11	GPI-anchored protein PB15E9.01c-like[Ceratitis capitata]	abundant membrane proteins
Mdes002546	2864	2530	3236	1345	1491	1775	2938.7	2230.5	-0.966576	6.97623e-17	1.3572e-15	ejaculatory bulb-specific protein 3-like [Musca domestica]	structure, protein component of the posterior mating plug
Mdes012386	1306	1230	1314	963	1222	1200	1314.6	1115.2	-0.262877	0.0154808	0.0357628	sarcoplasmic calcium-binding protein [Drosophila grimshawi]	plays a role in muscle contracting
Mdes010004	1152	1319	1403	825	799	898	1318.3	1088.6	-0.685359	1.73011e-12	2.09221e-11	GILT-like protein C02D5.2-like [Ceratitis capitata]	integral component of membrane protein
Mdes001056	848	780	928	556	622	615	871.1	725.2	-0.580714	4.53709e-08	3.07058e-07	Ig-like and fibronectin type-III domain-containing protein [Anopheles darlingi]	glycoprotein of the extracellular matrix
	Proteins involved in RNA Processing, Modification, and Degradation
		RNA helicase, ribonuclease, and RNA processing
Mdes000244	115763	124119	141763	74727	91983	95442	129819	105656	-0.612723	2.40788e-13	3.19702e-12	nucleolysin TIA-1 isoform p40 [Papilio machaon]	involved in alternative pre-RNA splicing and regulation of mRNA translation by binding to AU-rich elements (AREs) located in mRNA 3' untranslated regions (3' UTRs)
Mdes004503	8786	7867	11554	4941	5838	6454	9572.5	8033.5	-0.77051	2.53099e-10	2.35695e-09	nocturnin isoform X2 [Bactrocera cucurbitae]	plays an important role in post-transcriptional regulation of metabolic genes under circadian control
Mdes005011	7580	7691	8855	6071	6780	6708	8213.3	7304.9	-0.376123	1.91527e-10	1.81506e-09	RNA-binding protein 39 [Aedes aegypti]	RNA splicing, involved in pre-mRNA splicing process
Mdes000042	7430	6347	6550	4770	5217	4534	6958.3	5543.8	-0.560245	9.36282e-08	5.97245e-07	RNA-binding protein 15 [Papilio xuthus]	mRNA splicing
Mdes010111	3485	3580	4383	2935	3431	3120	3891.2	3580.6	-0.341629	3.47343e-05	0.00014543	poly(A) RNA polymerase gld-2 homolog A-like [Ceratitis capitata]	component of the cleavage and polyadenylation factor (CPF) complex, which plays a key role in polyadenylation-dependent pre-mRNA 3'-end formation
Mdes006750	2175	2138	2239	1725	2105	1994	2236.3	1942.5	-0.247262	0.0042175	0.011392	CUGBP Elav-like family member 2 isoform X1 [Bactrocera cucurbitae]	RNA-binding protein implicated in the regulation of several post-transcriptional events
Mdes004086	2038	2151	1880	1501	1660	1337	2076.5	1657.5	-0.504977	2.3207e-05	9.98608e-05	RNA binding protein fox-1-like protein [Cerapachys biroi]	RNA splicing, RNA binding protein, regulates alternative splicing events by binding to 5'-UGCAUGU-3' elements
Mdes011030	791	769	889	655	770	761	834.3	756.2	-0.237532	0.0211697	0.046826	U2 small nuclear ribonucleoprotein auxiliary factor 35 kDa subunit-related protein 2 [Tribolium castaneum]	mRNA splicing
Mdes009902	725	747	803	570	581	547	775.4	672.2	-0.49146	1.3765e-06	7.33771e-06	serine/arginine repetitive matrix protein 1 [Ceratitis capitata]	part of pre- and post-splicing multiprotein mRNP complexes
		RNA modification
		tRNA synthesis
		RNA degradation
		others
Mdes000032	1003	818	844	655	740	608	913.1	734.6	-0.483559	0.000867431	0.00277006	RNA-binding protein Musashi homolog Rbp6 isoform X4 [Tribolium castaneum]	RNA metabolism, regulates the expression of target mRNAs at the translation level
	Proteins involved in Protein Metabolism (Synthesis, Folding, Modification, and Degradation)
		protein synthesis including ribosomal proteins and proteins involved in initiation and elongation
Mdes007724	29078	32317	31426	22018	24244	22657	31661.7	26162.3	-0.504591	1.01071e-16	1.93705e-15	eukaryotic translation initiation factor 4E-binding protein 2 [Tribolium castaneum]	involved in the initiation phase of eukaryotic translation
Mdes003457	2634	2603	2963	1728	1983	2178	2793.6	2291.8	-0.549647	8.90985e-10	7.70134e-09	eukaryotic translation initiation factor 3 subunit A isoform X2 [Ceratitis capitata]	involved in the initiation phase of eukaryotic translation
Mdes001833	2112	2282	2515	2104	2223	2028	2351.6	2265.6	-0.192771	0.00949515	0.0233463	eukaryotic translation initiation factor 2 alpha kinase PEK [Culex quinquefasciatus]	involved in the initiation phase of eukaryotic translation
Mdes008331	2084	2111	2461	1477	1621	1587	2265.4	1924.5	-0.577471	4.74765e-15	7.52492e-14	Smaug [Drosophila ananassae]	translation regulation, represses translation of unlocalized Nos mRNA
Mdes005912	1902	1991	2132	1430	1796	1582	2053.2	1742.9	-0.399393	7.46682e-06	3.49564e-05	translation initiation factor IF-2, mitochondrial [Bactrocera cucurbitae]	involved in the initiation phase of eukaryotic translation
Mdes003726	5666	6493	6977	5701	5262	5612	6510.2	6216.8	-0.276746	0.000356863	0.00124117	phospholipid glutathione peroxidase [Mayetiola destructor]	protects cells against membrane lipid peroxidation and cell death
		protein folding, heat shock proteins, and other chaperones
Mdes016654	22304	18183	25414	11650	14516	15237	22430.4	18063.4	-0.736416	3.01553e-10	2.79202e-09	heat shock protein beta-1-like isoform X1 [Drosophila melanogaster]	hsp21.4
Mdes008996	7524	9299	7822	7308	7710	7220	8416	7430.4	-0.223977	0.0196698	0.0439499	dnaJ homolog subfamily C member 7 isoform X1 [Bactrocera dorsalis]	Dna-J chaperone
Mdes008998	7512	7697	8223	4722	5800	5422	7988.5	6323.3	-0.629932	2.6443e-18	6.01696e-17	heat shock protein 27-like [Musca domestica]	hsp27
Mdes013757	5886	5556	7323	4714	5601	6063	6377.6	5887	-0.267143	0.00954959	0.0234757	dnaJ homolog subfamily C member 11 [Bactrocera cucurbitae]	Dna-J chaperone
Mdes005825	5449	5383	5851	5065	5339	4845	5689.3	5356.3	-0.204427	0.00217836	0.00632583	thiol-disulfide isomerase [Anopheles darlingi]	catalyzes the cis-trans isomerization of proline imidic peptide bonds in oligopeptides, accelerating protein folding by catalysing the cis-trans isomerisation of proline imidic peptide bonds in oligopeptides
Mdes002973	4721	4662	5314	3530	3898	3896	5006.9	4326.9	-0.449924	3.18739e-13	4.18029e-12	tetratricopeptide repeat protein 39B [Anopheles darlingi]	chaperone
Mdes013718	3859	3880	3978	2713	2848	2652	3999.4	3274.5	-0.586652	5.46492e-17	1.08115e-15	endoplasmic reticulum resident protein 44 isoform X2 [Anopheles gambiae str. PEST]	mediates thiol-dependent retention in the early secretory pathway, forming mixed disulfides with substrate proteins through its conserved CRFS motif
Mdes000567	2503	2074	2237	1821	2158	1890	2331.8	1989.8	-0.293469	0.0102429	0.0249939	J domain-containing protein-like isoform X3 (dnaJ) [Ceratitis capitata]	Dna-J chaperone
Mdes008258	2413	2615	3184	2232	2247	2464	2788.9	2651.3	-0.310041	0.000555066	0.00185676	gamma-interferon-inducible lysosomal thiol reductase [Ceratitis capitata]	lysosomal thiol reductase that can reduce protein disulfide bonds
Mdes008997	1084	1294	1143	719	939	772	1201.9	910.4	-0.60442	1.93027e-06	9.99194e-06	heat shock protein 27-like [Musca domestica]	hsp27
Mdes004135	98	120	126	71	86	84	117	96.2	-0.552621	0.0178728	0.0404897	tetratricopeptide repeat protein, tpr, partial [Anopheles darlingi]	protein folding, chaperone
		protein modification
Mdes007644	50151	48873	60039	40658	44202	45489	54113.2	49275.5	-0.359066	8.9088e-08	5.70544e-07	lysosomal alpha-mannosidase [Culex quinquefasciatus]	deglycosylation, hydrolyzes terminal, non-reducing alpha-D-mannose residues in alpha-D-mannosides
Mdes002971	11459	10044	12223	8268	9840	10174	11498.7	10027	-0.329228	0.000304198	0.00107662	UDP-N-acetylglucosamine--peptide N-acetylglucosaminyltransferase 110 kDa subunit-like [Bombyx mori]	glycosylation
Mdes005089	10052	9602	11204	7355	8114	8454	10513.6	9078.7	-0.441133	5.54983e-11	5.62805e-10	integral membrane protein 2B [Aedes aegypti]	plays a regulatory role in the processing of the beta-amyloid A4 precursor protein and acts as an inhibitor of the beta-amyloid peptide aggregation and fibrils deposition
Mdes000373	8417	8295	9828	5040	5598	6185	9034.2	7254.2	-0.727998	9.97794e-20	2.66058e-18	diphthamide biosynthesis protein 2 [Culex quinquefasciatus]	involved in the pathway peptidyl-diphthamide biosynthesis
Mdes002968	8191	6171	6927	4940	5363	5145	7292.4	5810.3	-0.537509	6.32308e-06	2.99834e-05	UDP-N-acetylglucosamine--peptide N-acetylglucosaminyltransferase 110 kDa subunit-like [Halyomorpha halys]	glycosylation
Mdes010861	6443	6836	7075	6056	6764	6422	6939.5	6442.3	-0.157077	0.00449544	0.0120694	cytosolic endo-beta-N-acetylglucosaminidase [Stomoxys calcitrans]	endoglycosidase that releases N-glycans from glycoproteins by cleaving the beta-1,4-glycosidic bond in the N,N'-diacetylchitobiose core
Mdes006427	6091	6175	7595	4627	5500	5395	6751.7	5973.9	-0.426303	1.74089e-07	1.06316e-06	methionine-R-sulfoxide reductase B1-like isoform X3 [Musca domestica]	protein repair, reduces methionine (R)-sulfoxide back to methionine
Mdes007219	5452	5263	5984	4953	5496	5119	5691.6	5363.9	-0.17635	0.00546353	0.0143261	procollagen-lysine,2-oxoglutarate 5-dioxygenase [Anopheles darlingi]	catalyes formation of hydroxylysine residues in collagens
Mdes008641	3881	4426	4301	2561	2990	3149	4298.8	3353.2	-0.608466	1.10631e-12	1.37001e-11	GPI inositol deacylase pgap1 [Aedes aegypti]	deacylates GPI-anchored proteins to facilitate efficient transport
Mdes011636	3009	3347	3616	2859	2609	2679	3393.9	3173.9	-0.360509	1.20281e-05	5.42971e-05	N-acetylmuramoyl-L-alanine amidase [Camponotus floridanus]	digesting biologically active peptidoglycan (PGN) into biologically inactive fragments, hydrolyzes the link between N-acetylmuramoyl residues and L-amino acid residues in certain cell-wall glycopeptides
Mdes009035	2553	2517	2846	1823	2147	2089	2697.3	2283.4	-0.459491	2.07579e-09	1.68245e-08	alpha-1,6-mannosyl-glycoprotein 2-beta-N-acetylglucosaminyltransferase isoform X3 [Bactrocera dorsalis]	glycosylation, catalyzes an essential step in the conversion of oligo-mannose to complex N-glycans
Mdes001780	1875	1879	2137	1160	1268	1418	2006.5	1609.6	-0.685035	3.02352e-14	4.42498e-13	galactosylgalactosylxylosylprotein 3-beta-glucuronosyltransferase P [Culex quinquefasciatus]	involved in the biosynthesis of L2/HNK-1 carbohydrate epitope on glycoproteins
Mdes005309	1419	1307	1460	1123	1217	1134	1428.5	1265.8	-0.343166	0.000139325	0.000524821	N-acetylglucosaminyltransferase vi [Aedes aegypti] gi|108869600|gb|EAT33825.1| AAEL013897-PA [Aedes aegypti]	atalyzes the transfer of a single N-acetylglucosamine from UDP-GlcNAc to a serine or threonine residue in cytoplasmic and nuclear proteins resulting in their modification with a beta-linked N-acetylglucosamine
Mdes001455	1148	1078	1216	1019	1094	1010	1174	1096.3	-0.214616	0.0187413	0.0421459	protein S-acyltransferase 4 isoform X1 [Musca domestica]	transfer palmityl group to -SH group on cysteine on a protein
Mdes006025	1096	1112	1164	971	1043	889	1150.3	1047.2	-0.289111	0.00362854	0.00997055	beta-1,4-galactosyltransferase [Aedes aegypti]	glycosylation, catalyzes the production of lactose in the lactating mammary gland and could also be responsible for the synthesis of complex-type N-linked oligosaccharides in many glycoproteins as well as the carbohydrate moieties of glycolipids
Mdes009847	917	866	1048	693	810	833	964	851.7	-0.348895	0.00112852	0.00352343	palmitoyltransferase ZDHHC1 [Halyomorpha halys]	protein palmitoylation, palmitoyl acyltransferase for the G-protein coupled receptor SSTR5
Mdes000818	549	462	729	303	367	531	590.2	502.5	-0.577995	0.00672944	0.0171757	glycoside hydrolase [Aedes aegypti]	glycosylation, hydrolyzes O-glycosyl protein conjugates
Mdes007804	396	422	432	326	268	312	426.2	371.4	-0.525316	0.00040524	0.00139362	palmitoyl-protein thioesterase [Aedes aegypti] gi|108883444|gb|EAT47669.1| AAEL001235-PA [Aedes aegypti]	palmintoylates GABA receptors and glutamate receptors
Mdes015566	89	86	118	59	73	64	99.4	86.3	-0.604265	0.0187123	0.0421027	protein-glutamine gamma-glutamyltransferase [Anopheles gambiae str. PEST] gi|55235433|gb|EAA14718.2| AGAP009100-PA [Anopheles gambiae str. PEST]	catalyzes the cross-linking of proteins and the conjugation of polyamines to proteins
		proteasome, ubiquitination, and protein degradation
Mdes004098	41136	36479	45651	23020	27889	26239	41991.8	33499.2	-0.747105	1.95297e-18	4.50759e-17	RING finger protein nhl-1-like isoform X1 [Apis mellifera]	ubiquitination, ubiquitin-protein transferase
Mdes010025	23979	24487	22809	18211	19567	15848	24370	20109.5	-0.484665	9.43792e-07	5.15921e-06	E3 ubiquitin-protein ligase HECTD1 isoform X1 [Dinoponera quadriceps]	ubiquitination, ubiquitin-protein ligase
Mdes002560	16364	15289	15967	10308	11789	10471	16269.9	12850.8	-0.623771	1.3497e-15	2.2842e-14	ubiquitin carboxyl-terminal hydrolase 34 [Bactrocera dorsalis]	ubiquitination, involved both in the processing of ubiquitin precursors and of ubiquitinated proteins
Mdes012350	15165	14407	15465	7350	8640	7790	15373.7	11123	-0.994794	6.38338e-43	1.46806e-40	E3 ubiquitin-protein ligase RNF38 isoform X3 [Anopheles darlingi]	ubiquitination, ubiquitin-protein ligase
Mdes000249	15083	14191	15112	7423	8431	7635	15156.7	10990.1	-0.99157	6.54223e-43	1.4782e-40	autophagy-specific 2 [Anopheles darlingi]	protein degradation, involved in autophagic vacuole assembly
Mdes006885	12534	11825	13771	9949	11397	10335	12994.8	11615.5	-0.341805	6.51959e-07	3.65864e-06	E3 ubiquitin-protein ligase UBR3-like [Ceratitis capitata]	ubiquitination, ubiquitin-protein ligase
Mdes002775	11302	12079	11665	6340	7127	6676	11964.3	8790	-0.873391	3.2032e-39	5.65123e-37	ectopic P granules protein 5 homolog isoform X1 [Musca domestica]	protein degradation, involved in autophagy
Mdes002637	8865	8976	8477	6054	6369	5479	8997.4	7114.8	-0.629412	4.4401e-12	5.11028e-11	RING finger protein unkempt homolog isoform 1 [Bombus terrestris]	ubiquitination, specific function unknown
Mdes001202	8647	9717	9975	8774	9179	9090	9653.8	9201.5	-0.141705	0.0092597	0.0228241	E3 ubiquitin-protein ligase RFWD2 [Cerapachys biroi]	ubiquitination, ubiquitin-protein ligase
Mdes010161	8532	8326	9623	5181	6036	6212	9020.7	7226.6	-0.676141	3.45417e-20	9.60826e-19	gamma-aminobutyric acid receptor-associated protein [Ceratitis capitata]	protein degradation, aujtophagy
Mdes001737	7151	6799	7457	5806	6847	6461	7304	6500.2	-0.240602	0.00074317	0.00240727	E3 ubiquitin-protein ligase TRIM33 isoform X2 [Bactrocera cucurbitae]	ubiquitination, ubiquitin-protein ligase
Mdes001605	6013	6337	6727	4198	4730	4884	6501.4	5341.4	-0.540214	1.37449e-17	2.91152e-16	Autophagy-specific protein [Anopheles darlingi]	protein degradation, participates in intracellular degradation
Mdes014052	5079	5340	5458	3741	4010	3599	5415.4	4502.1	-0.557743	2.28358e-16	4.17167e-15	autophagy-related protein 13 homolog [Bactrocera dorsalis]	protein degradation, required for autophagosome formation
Mdes008142	4838	4595	4927	3405	3770	3593	4902	4078.1	-0.490955	1.52892e-12	1.85589e-11	F-box/LRR-repeat protein 6 isoform X1 [Bactrocera cucurbitae]	ubiquitination, substrate-recognition component of the SCF (SKP1-CUL1-F-box protein)-type E3 ubiquitin ligase complex
Mdes004156	4723	4884	5555	3091	3629	3678	5161.3	4222	-0.616165	6.35728e-17	1.24242e-15	f-box/lrr protein, putative [Aedes aegypti]	ubiquitination, ubiquitin-protein ligase
Mdes011438	4559	5091	5281	3044	3180	3540	5085.7	4066.7	-0.684024	1.52523e-20	4.38468e-19	protein CLEC16A isoform X2 [Bactrocera cucurbitae]	protein degradation, regulates mitophagy/autophagy and mitochondrial health
Mdes002619	4534	4867	5218	3376	3697	3674	4979.4	4203.3	-0.517372	4.74379e-20	1.30825e-18	E3 ubiquitin-protein ligase AMFR-like isoform X1 [Athalia rosae]	ubiquitination, ubiquitin-protein ligase
Mdes006772	4453	4824	5123	4416	4615	4514	4905	4680.4	-0.162257	0.00299236	0.00840169	kelch-like ECH-associated protein 1 [Bactrocera dorsalis]	ubiquitination, substrate adapter protein for the E3 ubiquitin ligase complex formed by CUL3 and RBX1 and targets NFE2L2/NRF2 for ubiquitination and degradation by the proteasome
Mdes002764	4417	4413	4936	3626	4223	4033	4690.7	4193.5	-0.287431	1.29458e-05	5.80736e-05	E3 ubiquitin-protein ligase Nedd-4-like isoform X6 [Musca domestica]	ubiquitination, ubiquitin-protein ligase
Mdes004668	4258	3919	3470	3049	3307	2442	3993.8	3199.3	-0.477391	0.000729272	0.00236641	WD repeat and FYVE domain-containing protein 3-like [Musca domestica]	protein degradation, required for selective autophagy (aggrephagy) but not for autophagic degradation of bulk cytospol in response to starvation
Mdes001374	4235	4097	4242	3707	3982	3542	4294.1	3900.9	-0.239247	0.00235374	0.0067953	F-box only protein 11-like [Apis florea]	ubiquitination, ubiquitin-protein ligase
Mdes003753	4064	4024	4371	3001	3103	3258	4248.7	3608	-0.486469	1.05743e-14	1.63097e-13	DDB1- and CUL4-associated factor 12 isoform X1 [Bactrocera dorsalis]	ubiquitination, a substrate receptor for CUL4-DDB1 E3 ubiquitin-protein ligase complex, also a role in ribosomal RNA processing
Mdes012519	3917	3742	4126	2511	2555	2455	4020.2	3244	-0.720117	2.34486e-24	9.83694e-23	E3 ubiquitin-protein ligase LRSAM1 [Zootermopsis nevadensis]	ubiquitination, ubiquitin-protein ligase
Mdes012540	3917	3791	4660	2993	3460	3463	4208.1	3742.8	-0.390667	1.23156e-06	6.61988e-06	F-box only protein 32 [Musca domestica]	ubiquitination, E3 ubiquitin ligase
Mdes002285	3843	4014	4504	2153	2642	2584	4208.3	3245.7	-0.814887	4.37862e-24	1.79023e-22	autophagy protein 9 [Culex quinquefasciatus]	protein degradation, formation of autophagic vesicles
Mdes000081	3797	3954	4300	2983	3273	3262	4105.7	3564.8	-0.414501	7.69758e-13	9.70031e-12	NEDD4 family-interacting protein 1 [Culex quinquefasciatus]	protein degradation, activates HECT domain-containing E3 ubiquitin-protein ligases, including NEDD4 and ITCH, and consequently modulates the stability of their targets
Mdes010073	3779	3657	4330	3027	3481	3421	4006.6	3601.4	-0.318604	1.34747e-05	6.03411e-05	E3 ubiquitin-protein ligase Topors [Bactrocera dorsalis]	ubiquitination, ubiquitin-protein ligase
Mdes008728	3380	3158	3380	2784	3330	2907	3386.8	3022.9	-0.214389	0.0140198	0.032889	WD repeat protein 7 [Culex quinquefasciatus]	ubiquitination, a component of an SCF (SKP1-CUL1-F-box protein) E3 ubiquitin-protein ligase complex
Mdes001998	3335	3559	3924	3183	3525	3416	3682.9	3484.7	-0.16958	0.00505488	0.0133817	ubiquitin-conjugating enzyme rad6 [Aedes aegypti]	ubiquitination, ubiquitin-conjugating enzyme
Mdes003208	3129	2746	2994	2405	2971	2499	3031	2647	-0.249417	0.0167513	0.0382856	E3 ubiquitin-protein ligase highwire-like [Bactrocera dorsalis]	ubiquitination, ubiquitin-protein ligase
Mdes010701	2966	2751	3353	1301	1542	1790	3089	2264.6	-1.03211	1.07317e-19	2.84976e-18	autophagy-specific 18 [Anopheles darlingi]	protein degradation, participating in autophgosome assembly
Mdes010356	2885	2841	2998	1999	2110	1900	2977.1	2444.8	-0.610626	4.15712e-15	6.6344e-14	RING finger protein 13 [Camponotus floridanus]	ubiquitination, ubiquitin-protein ligase
Mdes002945	2854	2780	2962	1679	1668	1432	2933.4	2266.7	-0.913407	4.26625e-21	1.28077e-19	F-box/LRR-repeat protein 20-like [Musca domestica]	ubiquitination, substrate recognition component of a SKP1-CUL1-F-box protein E3 ubiquitin-protein ligase complex which mediates the ubiquitination and subsequent proteasomal degradation of target proteins
Mdes000490	2713	2588	2927	2283	2566	2216	2805.3	2553.5	-0.293903	0.00038141	0.00131729	roadkill, isoform C [Drosophila melanogaster]	ubiquitination, involved in the pathway protein ubiquitination
Mdes009174	2609	2247	2682	1908	1948	1987	2572	2247.3	-0.440213	1.45347e-06	7.72245e-06	membrane associated ring finger 1,8 [Aedes aegypti]	ubiquitination, ubiquitin-protein ligase
Mdes008820	2579	2637	2853	1356	1355	1532	2750.3	2052	-0.996243	2.49207e-36	3.3088e-34	F-box/WD repeat-containing protein 5 isoform X1 [Stomoxys calcitrans]	ubiquitination, substrate recognition component of both SCF (SKP1-CUL1-F-box protein) and DCX (DDB1-CUL4-X-box) E3 ubiquitin-protein ligase complexes
Mdes001432	2534	2341	2544	2183	2389	2149	2533.2	2319.2	-0.218793	0.00967127	0.0237431	membralin-like isoform X1 [Fopius arisanus]	protein degradation, required for clearance of misfolded proteins in the endoplasmic reticulum
Mdes000317	2474	2482	2765	2042	2076	2100	2630.9	2354.5	-0.385301	4.96613e-09	3.82072e-08	ubiquitin-protein ligase [Aedes aegypti]	ubiquitination, ubiquitin-protein ligase
Mdes012410	2467	2838	2794	2274	2526	2409	2760.3	2485.1	-0.242529	0.000979995	0.00309878	ubiquitin-conjugating enzyme E2 G2 [Musca domestica]	ubiquitination, ubiquitin-conjugating enzyme E2
Mdes000712	2401	2477	2572	2002	2371	2223	2541.1	2241.7	-0.251983	0.000824346	0.00264152	WD repeat-containing protein 20 [Aedes aegypti]	ubiquitination, regulates the activity of the USP12-UAF1 deubiquitinating enzyme complex
Mdes004846	2299	2410	2322	1884	2142	1987	2401.2	2062.3	-0.302431	0.000202955	0.000742939	sumo ligase [Culex quinquefasciatus]	ubiquitination, ubiquitin-protein ligase
Mdes006344	2277	2552	2592	1783	1946	1927	2528.7	2141.2	-0.46507	2.97166e-11	3.12425e-10	26S proteasome non-ATPase regulatory subunit 5-like [Musca domestica]	component of proteasome, acts as a regulatory subunit of the 26 proteasome which is involved in the ATP-dependent degradation of ubiquitinated proteins
Mdes000977	1966	1949	2274	1640	1756	1607	2107.2	1916.6	-0.378404	1.36385e-06	7.27328e-06	ubiquitin-protein ligase [Aedes aegypti]	ubiquitination, ubiquitin-protein ligase
Mdes006311	1887	1802	2101	1137	1383	1444	1972.8	1580.7	-0.61752	5.59473e-10	4.98303e-09	ubiquitin-conjugating enzyme h [Aedes aegypti]	ubiquitination, ubiquitin-conjugating enzyme
Mdes007732	1659	1608	1790	1435	1685	1555	1724.3	1581.1	-0.189079	0.0222386	0.0489424	ubiquitin carboxyl-terminal hydrolase CYLD isoform X3 [Bactrocera dorsalis]	ubiquitination, involved both in the processing of ubiquitin precursors and of ubiquitinated proteins
Mdes003454	1420	1479	1574	1097	1277	1336	1524.6	1307.5	-0.344116	0.000118471	0.000450615	ubiquitin carboxyl-terminal hydrolase 30 homolog [Bactrocera cucurbitae]	ubiquitination, involved both in the processing of ubiquitin precursors and of ubiquitinated proteins
Mdes003354	1201	1186	1276	725	795	776	1249.4	977.3	-0.744781	1.54639e-17	3.25425e-16	NEDD8 ultimate buster 1 [Bactrocera dorsalis]	protein degradation, recruits NEDD8, UBD, and their conjugates to the proteasome for degradation
Mdes002612	1199	1020	1188	663	824	685	1163.4	903.9	-0.717186	7.66489e-09	5.75605e-08	BTB/POZ domain-containing protein 6-B [Bombyx mori]	ubiquitination, adapter protein for the cul3 E3 ubiquitin-protein ligase complex. Promotes the export of zbtb16/plzf from the nucleus to the cytoplasm and targets zbtb16/plzf for ubiquitination and degradation
Mdes004350	1020	860	1427	693	815	859	1120.4	1033.8	-0.536611	0.000835586	0.00267566	E3 ubiquitin-protein ligase TRIM71 [Aedes aegypti]	ubiquitination, ubiquitin-protein ligase
Mdes004006	931	888	885	618	772	627	924.4	735.7	-0.49551	7.51315e-05	0.000295546	F-box/LRR-repeat protein 16 [Bactrocera cucurbitae]	ubiquitination, E3 ubiquitin ligase
Mdes011466	918	995	1046	654	693	744	1008.1	831.2	-0.570969	1.57675e-09	1.30424e-08	goliath E3 ubiquitin ligase [Aedes aegypti]	ubiquitination, ubiquitin-protein ligase
Mdes013004	868	934	1005	749	780	764	956	859.2	-0.363063	4.93203e-05	0.000199873	ubiquitin-conjugating enzyme E2 Q2 [Bactrocera cucurbitae]	ubiquitination, ubiquitin-conjugating enzyme
Mdes008335	338	301	259	212	252	180	308.3	231	-0.538648	0.00923344	0.0227724	partner of paired [Anopheles darlingi]	ubiquitination, ubiquitin-protein ligase
Mdes005225	290	265	304	183	195	188	293	238	-0.660331	2.99397e-05	0.000126673	E3 ubiquitin-protein ligase znrf1 [Ceratitis capitata]	ubiquitination, ubiquitin-protein ligase
Mdes017054	160	196	144	122	120	123	171.2	130.5	-0.50615	0.0219149	0.048329	kelch, isoform A [Drosophila melanogaster]	ubiquitination, specific function is unknown
		proteases
Mdes002844	139696	113242	150664	112075	129812	120725	137541	128703	-0.228667	0.0190107	0.0426994	scarface [Culex quinquefasciatus]	serine-type entopeptidase
Mdes008082	124590	101767	136250	76615	115173	111562	123535	103957	-0.331171	0.014641	0.0341103	trypsin-4 [Nilaparvata lugens]	serine entopeptidase, tripsin
Mdes006689	17429	17272	16966	14417	14675	13217	17656.1	15395.9	-0.363875	6.05305e-06	2.88304e-05	carboxypeptidase D [Lucilia cuprina]	carboxypeptidase
Mdes001420	15610	16783	18224	14495	15149	16018	17235.7	16039.4	-0.222352	3.0717e-05	0.000129664	mitochondrial processing peptidase beta subunit [Culex quinquefasciatus]	metalloprotease, cleaves presequences (transit peptides) from mitochondrial protein precursors
Mdes010433	12598	13743	16543	6412	7613	7702	14566.1	11169.4	-1.04561	1.1397e-34	1.28756e-32	carboxylesterase [Aedes aegypti]	carboxylesterase
Mdes005284	10655	10381	12338	5909	7221	6844	11362.1	8896.7	-0.811542	5.85159e-26	2.89856e-24	cathepsin L [Aedes aegypti]	cysteine endopeptidase
Mdes007273	10610	10313	10938	8782	9314	8769	10874.2	9668.1	-0.321968	1.65637e-07	1.01583e-06	ubiquitin carboxyl-terminal hydrolase FAF [Drosophila busckii]	cysteine protease, deubiquitinase involved both in the processing of ubiquitin precursors and of ubiquitinated proteins
Mdes008033	9469	8256	10153	5375	4141	4311	9503.7	7578.7	-1.06483	1.22e-17	2.61003e-16	trypsin precursor [Mayetiola destructor]	serine entopeptidase, tripsin
Mdes003795	8046	7678	9036	5167	6451	7251	8434.6	6937.5	-0.464532	1.27866e-05	5.74191e-05	serine protease [Anopheles darlingi]	serine protease
Mdes003631	7762	7439	8386	4659	5287	4697	8041.9	6370	-0.760362	2.26182e-27	1.32409e-25	OTU domain-containing protein 7A ( [Culex quinquefasciatus]	cysteine protease, catalyzes the hydrolysis of thioester, amide, peptide and isopeptide bonds formed by the C-terminal Gly of ubiquitin
Mdes007438	7344	7977	8451	6049	6489	6631	8097.4	7099.8	-0.38444	5.00104e-13	6.4088e-12	ATP-dependent Clp protease ATP-binding subunit clpX-like, mitochondrial-like [Ceratitis capitata]	component of the ClpAP protease, directs the protease to specific substrates
Mdes010657	7331	6282	8382	5156	6296	6769	7487	6617.9	-0.343537	0.00195822	0.00577114	proclotting enzyme [Tribolium castaneum]	serine protease, catalyzes the conversion of coagulogen to insoluble coagulin gel
Mdes006923	7064	7143	8217	6180	5045	4981	7634.5	7053.2	-0.531534	8.53567e-07	4.6979e-06	chymotrypsin precursor [Mayetiola destructor]	serine entopeptidase, chymotrypsin
Mdes009320	7004	7278	8345	2500	3066	4185	7700.4	5265.2	-1.26353	2.48309e-18	5.67017e-17	neprilysin-2-like isoform X3 [Nasonia vitripennis]	metalloprotease, a membrane metallo-endopeptidase
Mdes007199	5810	5261	6411	3292	3722	4015	5956.6	4734.2	-0.735132	1.05959e-16	2.0247e-15	CLIP-domain serine protease subfamily D [Anopheles darlingi]	serine protease
Mdes006412	5298	5394	6388	4262	4791	4872	5810.7	5210.7	-0.36682	1.50233e-07	9.26654e-07	tequila, isoform F [Drosophila melanogaster]	serine-type entopeptidase
Mdes005785	5055	5993	5779	3536	3377	3731	5734.4	4553.2	-0.730035	3.62653e-19	9.08079e-18	cathepsin b [Anopheles darlingi]	carboxypeptidase
Mdes000710	4377	3982	3945	3252	3798	2961	4210.5	3529.5	-0.373833	0.00108864	0.00340802	neuroendocrine convertase [Aedes aegypti]	serine protease, involved in the processing of hormone and other protein precursors at sites comprised of pairs of basic amino acid residues
Mdes011828	4209	3988	4684	3224	3638	3572	4388.7	3870.4	-0.377929	9.73864e-08	6.16334e-07	serine protease H6 [Tribolium castaneum]	serine protease
Mdes004425	4011	3845	4333	3590	3935	3888	4155.8	3885.8	-0.170616	0.0079495	0.0199613	ATP-dependent zinc metalloprotease YME1 homolog [Tribolium castaneum]	metalloprotease
Mdes003060	3469	3466	4138	3165	3464	3525	3767.7	3578.5	-0.197881	0.00494276	0.0131172	ubiquitin carboxyl-terminal hydrolase 33 [Bactrocera dorsalis]	cysteine protease, deubiquitinating enzyme involved in various processes such as centrosome duplication, cellular migration and beta-2 adrenergic receptor/ADRB2 recycling
Mdes011677	3175	3099	3271	2941	2992	2841	3257.8	3049.4	-0.196947	0.00648828	0.0166493	Xaa-Pro dipeptidase, partial [Zootermopsis nevadensis]	metalloprotease
Mdes002398	3094	2855	3579	2318	2866	2692	3243.3	2884.3	-0.347306	0.000229242	0.000828398	neprilysin isoform X5 [Bactrocera cucurbitae]	metalloprotease, a membrane metallo-endopeptidase
Mdes008260	2795	2392	3040	1961	2285	2114	2803.6	2445.9	-0.443242	6.30497e-06	2.99195e-05	endothelin-converting enzyme [Anopheles darlingi]	metallo protease, endopeptidase, onverts big endothelin-1 to endothelin-1
Mdes000263	2581	2519	2935	2401	2480	2310	2736.6	2616.6	-0.2326	0.00182246	0.0054144	Kuzbanian-like, isoform A [Drosophila melanogaster]	metalloprotease, regulating Notch signaling pathway
Mdes007872	1941	2142	2379	1032	1219	1182	2198.3	1661.5	-0.979545	1.11539e-30	9.2253e-29	peptidase M15 [Rickettsia hoogstraalii]	peptidase
Mdes003925	1789	1733	1972	1538	1581	1500	1872.4	1720.3	-0.322964	3.64643e-05	0.000151785	signal peptide peptidase-like 3 [Bactrocera dorsalis]	aspartic protease, cleaves type II membrane protein substrates in or close to their luminal transmembrane domain boundaries
Mdes011965	1615	1583	1587	1062	1356	1263	1634.8	1296.1	-0.454299	1.44647e-05	6.44606e-05	endothelin-converting enzyme [Aedes aegypti]	metallo protease, endopeptidase, onverts big endothelin-1 to endothelin-1
Mdes003938	1424	1335	1327	1003	1158	905	1397.4	1141.6	-0.486765	7.15855e-05	0.000282028	kyphoscoliosis peptidase [Zootermopsis nevadensis]	protease, required for normal muscle growth.
Mdes007182	1346	982	1404	951	965	946	1272.4	1152.4	-0.44876	0.00131868	0.00404847	aminopeptidase 1 [Lucilia cuprina]	metalloprotease, aminopeptidase
Mdes010227	1291	1329	1370	1093	1208	1133	1361.2	1207.4	-0.291414	0.000358716	0.00124694	ubiquitin carboxyl-terminal hydrolase 7 [Lucilia cuprina]	cysteine protease, deubiquitinates target proteins such as FOXO4, p53/TP53, MDM2, ERCC6, DNMT1, UHRF1, PTEN and DAXX
Mdes007290	1246	1362	1476	938	1083	1084	1390.3	1180.5	-0.466907	8.61972e-08	5.54512e-07	thiol protease-like [Culicoides sonorensis]	cysteine protease
Mdes001298	791	1039	919	686	512	663	936.9	786.2	-0.61769	9.58841e-05	0.000370616	serine protease easter [Lucilia cuprina]	serine protease
Mdes015628	777	577	915	488	543	482	771.5	684.8	-0.638573	8.966e-05	0.000348861	membrane alanyl aminopeptidase-like [Ceratitis capitata]	aminopeptidase, plays a role in the final digestion of peptides generated from hydrolysis of proteins by gastric and pancreatic proteases
Mdes016106	671	662	769	519	651	570	715.8	630.3	-0.343882	0.00317889	0.00886167	ubiquitin carboxyl-terminal hydrolase 3-like [Plutella xylostella]	cysteine protease, deubiquitinates monoubiquitinated target proteins such as histone H2A and H2B
Mdes010282	649	694	829	615	548	635	738.1	707.3	-0.337459	0.00586858	0.0152536	xaa-pro aminopeptidase [Aedes aegypti]	metalloprotease, aminopeptidase, catalyzes the removal of a penultimate prolyl residue from the N-termini of peptides, such as Arg-Pro-Pro
Mdes011987	619	663	646	547	586	529	658	585.2	-0.287287	0.0101145	0.0247087	protease m1 zinc metalloprotease [Aedes aegypti]	metalloprotease
Mdes005459	328	338	410	293	301	268	365.8	344.2	-0.382695	0.0085437	0.021275	carboxylesterase clade B, member 6 precursor [Nasonia vitripennis]	carboxylesterase
Mdes013762	308	195	223	145	177	126	249.5	180	-0.731158	0.00291578	0.00821024	gag-pol polyprotein [Operophtera brumata]	aspartyl protease, and with many other functions
Mdes003525	156	173	196	122	129	148	178.5	155.5	-0.450562	0.0196544	0.0439243	Serine protease gd [Zootermopsis nevadensis]	serine protease
Mdes012986	86	64	56	40	43	35	70.9	47	-0.780459	0.0163987	0.0376	carboxypeptidase N subunit 2 [Bactrocera cucurbitae]	carboxypeptidase
		protease inhibitors
Mdes009489	4998	5107	6274	3350	3376	4093	5567.3	4697.5	-0.663831	9.31132e-12	1.03827e-10	93 kDa serpin [Tribolium castaneum]	serine protease inhibitor
Mdes011750	3952	3786	4678	2428	3116	2967	4224.7	3467.5	-0.614694	2.14553e-10	2.01548e-09	serpin 4 [Plutella xylostella]	serine protease inhibitor
Mdes000135	3497	3315	3939	2419	2812	2694	3662	3108	-0.512718	2.90517e-11	3.06434e-10	testican-3 [Atta cephalotes]	metalloprotease inhibitor, participates in diverse steps of neurogenesis
Mdes007220	3274	3063	3212	2187	2586	2273	3262.2	2642.1	-0.514033	7.33445e-09	5.53047e-08	WAP, Kazal, immunoglobulin, Kunitz and NTR domain-containing protein 2 [Bactrocera cucurbitae]	serine and metalloprotease inhibitor, regulating cell proliferation
Mdes001434	2650	2820	3319	1457	1750	1833	2988.1	2326.6	-0.868339	5.50407e-20	1.49867e-18	protease inibitor G11C4 [Mayetiola destructor]	protease inibitor
Mdes003830	2167	2367	2303	1486	1649	1694	2332.8	1853.2	-0.575611	5.47885e-13	6.97253e-12	antichymotrypsin-2-like [Musca domestica]	serine protease inhibitor
Mdes004925	1800	1828	2319	1394	1725	1606	2020.2	1814.6	-0.400461	9.31114e-05	0.00036109	tep3 [Culex quinquefasciatus]	endopeptidase inhibitor
Mdes008980	1567	1630	2058	1509	1464	1482	1784.5	1747	-0.304678	0.00178544	0.00532407	leukocyte elastase inhibitor-like [Ciona intestinalis]	serine protease inhibitor
Mdes007305	367	515	591	329	298	389	498.7	449.3	-0.580758	0.00140195	0.00428369	protease inhibitor L5H2 [Mayetiola destructor]	protease inhibitor
Mdes009664	321	253	343	167	210	232	312.5	248.7	-0.642781	0.000742219	0.00240479	C3 and PZP-like alpha-2-macroglobulin domain-containing protein 8 [Bactrocera dorsalis]	serine-type endopeptidase inhibitor
	Tansporters and Proteins Involved in Transport
		retrograde transport
Mdes008413	8987	8021	7804	5676	6804	5409	8496.9	6601.5	-0.547572	1.53172e-06	8.0948e-06	kinesin-like protein KIF1A [Aedes aegypti]	motor for anterograde axonal transport of synaptic vesicle precursors
Mdes011342	1238	1177	1262	884	939	971	1255.2	1050.5	-0.469814	2.29962e-07	1.38203e-06	WD-repeat protein 35 [Aedes aegypti]	required for retrograde ciliary transport
		amino acid transport
Mdes000973	6766	6340	7822	5239	6163	6367	7124.2	6390.6	-0.309425	0.000280592	0.000996345	excitatory amino acid transporter [Aedes aegypti]	transports L-glutamate and also L- and D-aspartate
Mdes005260	5103	4982	5739	3958	4200	3873	5390.7	4746.1	-0.467713	1.90737e-12	2.29152e-11	proton-coupled amino acid transporter 1 [Microplitis demolitor]	neutral amino acid/proton symporter, has a pH-dependent electrogenic transport activity for small amino acids such as glycine, alanine and proline, also recognize their D-enantiomers and selected amino acid derivatives such as gamma-aminobutyric acid
Mdes005025	4972	4557	5723	3318	4086	3921	5192.1	4416.8	-0.501082	4.78018e-08	3.22325e-07	excitatory amino acid transporter 3 [Culex quinquefasciatus]	transports L-glutamate, L- and D-aspartate and L-cystein
Mdes013351	2474	2255	2597	1898	2206	2247	2498.9	2201.4	-0.281857	0.0014369	0.00437489	sodium-dependent neutral amino acid transporter B(0)AT3 isoform X2 [Stomoxys calcitrans]	functions as a sodium and chloride-dependent neutral amino acid transporter
Mdes013931	2157	1917	2842	1563	1659	1572	2346.9	2150.8	-0.5889	9.90183e-07	5.39449e-06	tyrosine transporter [Aedes aegypti]	tyrosine tranport
Mdes002926	2014	1713	2715	1384	1629	1994	2184.5	1999.8	-0.423411	0.00714402	0.0181225	sodium-dependent nutrient amino acid transporter 8 [Anopheles darlingi]	broad substrate spectrum amino acid:sodium cotransporter that promotes absorption of the D isomers of essential amino acids
Mdes006499	1538	1406	1394	1109	1271	1073	1484.3	1227	-0.404698	0.00040593	0.00139561	proton-coupled amino acid transporter 1 [Culex quinquefasciatus]	neutral amino acid/proton symporter, has a pH-dependent electrogenic transport activity for small amino acids such as glycine, alanine and proline, also recognize their D-enantiomers and selected amino acid derivatives such as gamma-aminobutyric acid
Mdes001483	1183	1234	1550	786	816	899	1347.2	1139.6	-0.727863	1.01e-11	1.12233e-10	sialin isoform X1 [Stomoxys calcitrans]	transports glucuronic acid and free sialic acid out of the lysosome after it is cleaved from sialoglycoconjugates undergoing degradation, this is required for normal CNS myelination
Mdes014339	825	860	938	658	771	656	893.6	781.3	-0.402141	0.000112393	0.000429527	proton-coupled amino acid transporter 1 [Culex quinquefasciatus]	neutral amino acid/proton symporter, has a pH-dependent electrogenic transport activity for small amino acids such as glycine, alanine and proline, also recognize their D-enantiomers and selected amino acid derivatives such as gamma-aminobutyric acid
		ion and metal transport
Mdes010800	6402	6515	7430	5527	5879	5594	6927.9	6347	-0.332157	4.56516e-09	3.53759e-08	synaptophysin-like protein 2 [Zootermopsis nevadensis]	calcium ion homeostasis, Involved in communication between the T-tubular and junctional sarcoplasmic reticulum (SR) membranes
Mdes007961	6351	5371	6294	4196	4725	4378	6151.8	5132.3	-0.5123	1.43347e-08	1.04303e-07	voltage-dependent calcium channel type A subunit alpha-1-like isoform X1 [Ceratitis capitata]	calcium transport
Mdes012146	5608	6322	6484	4883	5087	4853	6272.6	5568.9	-0.385756	3.13154e-10	2.88492e-09	lipophorin receptor [Aedes aegypti]	calcium channel
Mdes012000	5152	5868	6053	3891	3776	3815	5814	4863.3	-0.642294	8.85455e-21	2.6036e-19	zinc transporter [Aedes aegypti]	zinc transport
Mdes010432	4652	5154	5435	4634	4906	4898	5190.2	4939.8	-0.152021	0.00675256	0.0172313	subdued, isoform D [Drosophila melanogaster]	chloride channel
Mdes011161	4451	4352	5287	3245	3688	3775	4794.3	4170.6	-0.467548	1.58254e-09	1.30819e-08	plasmolipin-like isoform 1 [Megachile rotundata]	participates in ion transport events as addition of plasmolipin to lipid bilayers induces the formation of ion channels
Mdes010309	3466	3470	3853	2964	3328	2991	3676.7	3340.6	-0.291167	2.03042e-05	8.82406e-05	transmembrane protein 63A [Culex quinquefasciatus]	acts as an osmosensitive calcium-permeable cation channel
Mdes001395	3439	2931	2989	2059	2395	2184	3204.7	2470.7	-0.571318	2.06157e-07	1.24653e-06	calcium-activated potassium channel alpha chain [Culex quinquefasciatus]	potassium transport, potassium channel activated by both membrane depolarization or increase in cytosolic Ca2+ that mediates export of K+
Mdes006433	3277	3415	3462	2776	3024	2949	3464.5	3058.2	-0.290859	4.6511e-06	2.25194e-05	sodium leak channel non-selective protein isoform X3 [Bactrocera cucurbitae]	sodium transport, voltage-independent, cation-nonselective channel which is permeable to sodium, potassium and calcium ions
Mdes001527	3155	3609	3599	2298	2392	2276	3531.3	2883.8	-0.644385	1.59869e-19	4.15112e-18	sulfate transporter [Anopheles darlingi]	sulfate transport
Mdes004835	2774	2713	3116	2110	2653	2438	2930.9	2557.3	-0.331119	0.000141854	0.000533726	bestrophin-4 [Amyelois transitella]	anion transport, calcium-activated anion channels
Mdes000126	2772	2650	3108	2174	2383	2314	2905.9	2585.6	-0.385237	7.33841e-08	4.80729e-07	organic cation transporter [Culex quinquefasciatus]	organic ion transport, likely transports organic cations
Mdes009735	2717	2564	2813	1583	1952	1847	2762	2146.9	-0.662337	1.12963e-13	1.55933e-12	silnoon [Drosophila melanogaster]	monocarboxylic acid transport
Mdes008063	2510	2482	2291	1725	1914	1540	2492.1	1967.5	-0.564598	8.45163e-07	4.65563e-06	tweety-2 isoform X2 [Stomoxys calcitrans]	chloride channel
Mdes001281	2308	2479	2698	1709	1821	1823	2548.6	2155	-0.555564	3.12942e-17	6.31721e-16	cation-transporting ATPase 13A3 [Danaus plexippus]	cation transporter
Mdes004727	2272	1906	1957	1263	1673	1124	2101.1	1574.9	-0.662373	1.81528e-05	7.95473e-05	transmembrane and TPR repeat-containing protein CG4341 [Bactrocera dorsalis]	calcium channel
Mdes000073	1913	1440	1702	1148	1438	1204	1729.7	1394.6	-0.488215	0.000409404	0.00140643	potassium voltage-gated channel protein Shab-like [Musca domestica]	potassium transport, mediates the voltage-dependent potassium ion permeability of excitable membranes
Mdes006111	1834	1428	1583	1130	1254	1197	1659	1328.4	-0.509839	5.51681e-05	0.000221274	voltage-dependent T-type calcium channel subunit alpha-1G isoform X2 [Stomoxys calcitrans]	calcium channel
Mdes015583	1794	1656	2052	1011	1275	1333	1873.3	1493.8	-0.672128	3.38991e-09	2.67352e-08	potassium channel subfamily K member 1-like [Musca domestica]	potassium transport, weakly inward rectifying potassium channel that contributes to the regulation of the resting membrane potential
Mdes001313	1624	1135	1129	924	1063	800	1337.1	1006.7	-0.547996	0.0027494	0.00780462	sodium/calcium exchanger 3-like [Musca domestica]	sodium/calcium channel
Mdes000071	1615	1236	1371	1115	1241	1128	1446.1	1219	-0.353079	0.00803933	0.0201594	voltage-gated potassium channel [Aedes aegypti]	potassium transport
Mdes007098	1448	1633	1663	1309	1291	1244	1616.2	1456.8	-0.37449	9.98912e-06	4.58629e-05	mucolipin-3-like [Musca domestica]	calcium transport
Mdes001814	1445	1028	1194	895	1100	941	1256.6	1023.4	-0.395135	0.0102992	0.0251028	potassium voltage-gated channel protein eag [Bactrocera cucurbitae]	potassium transport, mediates the voltage-dependent potassium ion permeability of excitable membranes
Mdes007020	1383	1132	1377	888	1066	1099	1328.7	1107.8	-0.423376	0.000529819	0.00177976	calmodulin-binding protein trpl [Anopheles darlingi]	a light-sensitive calcium channel that is required for inositide-mediated Ca2+ entry in the retina during phospholipase C (PLC)-mediated phototransduction
Mdes007711	1290	1232	1272	1113	1190	1148	1296	1170.4	-0.213213	0.0179584	0.0406592	sodium bicarbonate cotransporter [Aedes aegypti] gi|	sodium and bicarbonate transport, sodium/bicarbonate cotransporter with a Na+:HCO3- stoichiometry varying from 1:2 to 1:3
Mdes005556	1197	1238	1398	1050	1228	1113	1305	1199.3	-0.249841	0.00428129	0.0115343	acetylcholine receptor subunit alpha-like 2 [Bactrocera cucurbitae]	cation transport, synaptic transmission, after binding acetylcholine, the receptor responds by an extensive change in conformation that affects all subunits and leads to opening of an ion-conducting channel across the plasma membrane
Mdes009635	1183	1184	1405	861	898	1078	1283.6	1107.7	-0.479084	1.39746e-05	6.24059e-05	cation efflux protein/ zinc transporter [Culex quinquefasciatus]	copper transport, part of a cation efflux system that mediates resistance to copper and silver
Mdes001392	1118	962	879	779	858	670	1015.3	813.8	-0.431678	0.00572719	0.0149343	calcium-activated potassium channel alpha chain [Anopheles darlingi]	potassium transport, potassium channel activated by both membrane depolarization or increase in cytosolic Ca2+ that mediates export of K+
Mdes004147	947	826	756	633	614	634	867.5	681.3	-0.498944	0.000518482	0.00174774	Gamma-aminobutyric acid receptor subunit [Lucilia cuprina]	chloride channel
Mdes011247	936	920	1129	709	815	900	1015.4	898.7	-0.369909	0.0011768	0.00366354	sodium/potassium/calcium exchanger 4-like isoform X1 [Musca domestica]	sodium, potassium and calcium transport, transports 1 Ca2+ and 1 K+ in exchange for 4 Na+
Mdes001394	625	457	575	367	368	355	566.5	460.7	-0.664234	3.65158e-05	0.000151951	calcium-activated K+ channel subunit, partial [Drosophila melanogaster]	potassim channel
Mdes014991	524	471	473	357	400	378	502.3	406.6	-0.443013	0.00135034	0.00413679	dihydropyridine-sensitive l-type calcium channel [Culex quinquefasciatus]	calcium channel
Mdes000307	490	455	629	261	381	374	534.5	433.3	-0.683934	8.39919e-05	0.000328295	bumetanide-sensitive sodium-(potassium)-chloride cotransporter isoform X2 [Bactrocera cucurbitae]	potassium and chloride transport, cation/chloride cotransporter
Mdes013746	479	372	396	310	363	259	427.4	346	-0.483408	0.0108592	0.0262984	calcium-activated potassium channel slowpoke [Camponotus floridanus]	potassium transport, potassium channel activated by both membrane depolarization or increase in cytosolic Ca2+ that mediates export of K+
Mdes007193	476	412	415	293	338	277	446.2	346.6	-0.586321	0.000258133	0.000920913	tipE protein [Culex quinquefasciatus]	enhances para sodium channel function
Mdes007259	430	376	448	295	291	310	427.8	363.5	-0.549143	0.000100195	0.000386006	transient receptor potential cation channel subfamily A member 1 [Lucilia cuprina]	a calcium channel mediating constitutive calcium ion entry
Mdes016060	416	353	347	294	324	255	382.5	314.5	-0.421853	0.0166383	0.0380613	potassium voltage-gated channel protein Shaw [Zootermopsis nevadensis]	potassium transport, mediates the voltage-dependent potassium ion permeability of excitable membranes
Mdes009344	405	395	441	318	364	335	423.1	371.7	-0.357256	0.00549437	0.0143971	sulfonylurea receptor/ abc transporter [Anopheles sinensis]	sulfonylurea transport
Mdes006110	403	317	310	237	241	239	353.5	268	-0.584432	0.001568	0.00473711	voltage-dependent T-type calcium channel subunit alpha-1G isoform X1 [Stomoxys calcitrans]	calcium channel
Mdes000234	373	299	330	199	273	218	342.9	258.5	-0.598676	0.00127997	0.00394371	acetylcholine receptor protein alpha 1 [Culex quinquefasciatus]	cation transport, synaptic transmission, after binding acetylcholine, the receptor responds by an extensive change in conformation that affects all subunits and leads to opening of an ion-conducting channel across the plasma membrane
Mdes014913	260	249	205	150	220	144	245	173.9	-0.529165	0.0208832	0.0462598	voltage-dependent calcium channel type A subunit alpha-1-like [Musca domestica]	calcium channel
Mdes009095	218	175	153	128	134	127	187.7	137.8	-0.542317	0.0181099	0.0409189	potassium voltage-gated channel subfamily H member 2 isoform X10 [Pogonomyrmex barbatus]	potassium transport, mediates the voltage-dependent potassium ion permeability of excitable membranes
Mdes004028	205	356	194	124	89	85	258.5	155.5	-1.28387	7.97211e-06	3.7133e-05	catrin [Anopheles darlingi]	calcium transport, regulator of calcium channel
Mdes000233	173	112	175	75	99	90	156.9	121.8	-0.816248	0.00140571	0.00429416	acetylcholine receptor protein alpha 1 [Anopheles darlingi]	cation transport, synaptic transmission, after binding acetylcholine, the receptor responds by an extensive change in conformation that affects all subunits and leads to opening of an ion-conducting channel across the plasma membrane
Mdes004479	161	190	238	115	74	82	199.6	172.1	-1.09998	1.09986e-05	5.00032e-05	Sulfate transporter [Aedes aegypti]	sulfate transport
Mdes000683	131	167	145	91	97	94	151.1	115.4	-0.690654	0.0015111	0.00457809	anoctamin-5 [Bactrocera oleae]	chloride channel
Mdes014705	69	61	71	18	43	45	68.6	43.2	-0.853499	0.0165271	0.0378473	acetylcholine receptor subunit alpha-like [Musca domestica]	cation transport, synaptic transmission, after binding acetylcholine, the receptor responds by an extensive change in conformation that affects all subunits and leads to opening of an ion-conducting channel across the plasma membrane
		Carbohydrate transport
Mdes003993	2986	4193	3469	2586	2496	2410	3629.9	2966.1	-0.572406	2.27393e-06	1.16168e-05	facilitated trehalose transporter Tret1-like isoform X1 [Musca domestica]	treholose transport, low-capacity facilitative transporter for trehalose
Mdes003875	1998	2388	2582	2193	1649	1817	2368.5	2342.5	-0.360313	0.00618942	0.0159779	sugar transporter [Culex quinquefasciatus]	sugar transport
Mdes015350	1975	1462	2157	212	383	525	1905.3	1142.7	-2.25354	3.5903e-21	1.09055e-19	sugar transporter [Culex quinquefasciatus]	sugar transport
Mdes002185	1835	1712	2123	1348	1324	1387	1930.1	1697.3	-0.550578	1.05487e-09	8.96154e-09	sugar transporter [Anopheles darlingi]	sugar transport
Mdes000621	1815	2061	2109	1748	1899	1611	2038.6	1891.6	-0.258852	0.00429317	0.0115603	solute carrier family 35 member C2 [Culex quinquefasciatus]	sugar transport
Mdes003672	1799	1462	1521	1234	1470	1179	1638.2	1350.8	-0.37637	0.00551479	0.0144389	sugar transporter [Culex quinquefasciatus]	sugar transport
Mdes002181	998	881	1228	744	758	861	1056	963.8	-0.458928	0.000307712	0.00108725	sugar transporter [Culex quinquefasciatus]	sugar transport
Mdes015343	498	427	817	61	124	133	588	423.1	-2.31121	2.94236e-17	5.95827e-16	sugar transporter [Aedes aegypti]	sugar transport
Mdes002184	410	434	462	352	393	355	445	398.8	-0.317922	0.0102893	0.0250928	sugar transporter [Aedes aegypti]	sugar transport
		lipid, steriod, and fatty acid transport
Mdes007404	5482	5411	5837	5003	5287	4893	5706.3	5318.4	-0.215181	0.000663133	0.00218539	oxysterol-binding protein-related protein 9 isoform X2 [Bactrocera cucurbitae]	lipid transporter involved in lipid countertransport between the Golgi complex and membranes of the endoplasmic reticulum
Mdes010314	4719	4484	5633	2729	2848	3367	5047.1	4077.5	-0.795883	3.29383e-16	5.9165e-15	extended synaptotagmin-2 isoform X2 [Bactrocera dorsalis]	endocytosis, binds glycerophospholipids in a barrel-like domain and may play a role in cellular lipid transport
Mdes009053	3729	4114	4462	3692	3641	3504	4188.2	3999	-0.254383	0.000273487	0.000972993	nose resistant to fluoxetine protein 6 [Musca domestica]	a role in the uptake of a range of molecules including lipids and xenobiotic compounds from the intestine to surrounding tissues
Mdes005674	2627	2492	3161	1551	1931	1984	2816.3	2298	-0.666649	2.51656e-10	2.34691e-09	niemann-Pick C1 protein [Anopheles darlingi]	intracellular cholesterol transporter
Mdes007594	2101	2055	2052	1847	1858	1704	2121.2	1914	-0.274013	0.00275712	0.00782135	oxysterol-binding protein-related protein 11 [Bactrocera dorsalis]	lipid transporter involved in lipid countertransport between the Golgi complex and membranes of the endoplasmic reticulum
Mdes012094	1752	1651	2090	1398	1605	1736	1868.6	1706.6	-0.284496	0.00560425	0.0146472	scavenger receptor class A-like, lysyl oxidase [Anopheles darlingi]	facilitates the flux of free and esterified cholesterol between the cell surface and extracellular donors and acceptors, such as HDL and to a lesser extent, apoB-containing lipoproteins and modified lipoproteins
Mdes004953	1644	2018	1892	1579	1547	1597	1892.7	1702.5	-0.305409	0.00109852	0.00343643	non-specific lipid-transfer protein [Bactrocera dorsalis]	mediates in vitro the transfer of all common phospholipids, cholesterol and gangliosides between membranes
Mdes002133	1505	1364	1225	810	1017	903	1403.9	995.6	-0.657264	1.57059e-06	8.26591e-06	double C2-like domain-containing protein beta-like [Ceratitis capitata]	calcium sensor which positively regulates SNARE-dependent fusion of vesicles with membranes, bnds phospholipids in a calcium-dependent manner and may act at the priming stage of fusion by modifying membrane curvature to stimulate fusion. Involved in calcium-triggered exocytosis in chromaffin cells and calcium-dependent spontaneous release of neurotransmitter in absence of action potentials in neu…
Mdes003070	983	857	972	743	839	759	960.3	840.3	-0.33851	0.00233638	0.00675124	osbpl1a, putative [Pediculus humanus corporis]	cholosteral binding
Mdes004684	954	833	867	773	772	689	908	805	-0.32202	0.0109745	0.0265279	phospholipid-transporting ATPase VA isoform X2 [Stomoxys calcitrans]	aminophospholipids transport
Mdes012585	945	991	958	732	816	861	988.3	828.1	-0.339816	0.000930266	0.00295314	scavenger receptor, putative [Aedes aegypti] gi|	facilitates the flux of free and esterified cholesterol between the cell surface and extracellular donors and acceptors, such as HDL and to a lesser extent, apoB-containing lipoproteins and modified lipoproteins
Mdes010977	898	760	932	660	799	746	883.5	779.4	-0.305631	0.0113495	0.0273012	scavenger receptor class B [Anopheles darlingi]	facilitates the flux of free and esterified cholesterol between the cell surface and extracellular donors and acceptors, such as HDL and to a lesser extent, apoB-containing lipoproteins and modified lipoproteins
Mdes014176	708	673	724	566	574	509	718.5	632.3	-0.422271	0.000310627	0.00109695	nose resistant to fluoxetine protein 6-like [Bactrocera dorsalis]	a role in the uptake of a range of molecules including lipids and xenobiotic compounds from the intestine to surrounding tissues
Mdes006524	168	201	248	104	63	95	209.1	171.4	-1.20715	1.72805e-06	9.00668e-06	antigen CD36, putative [Aedes aegypti]	a scavenger receptor for oxidized LDL and shed photoreceptor outer segments and in recognition and phagocytosis of apoptotic cells
		peptide and protein transport
Mdes014151	36250	39901	40895	31924	32159	32908	39887.9	35689.6	-0.344938	1.62663e-11	1.76045e-10	rab geranylgeranyl transferase alpha subunit, partial [Anopheles darlingi]	an important role in binding and solubilising the geranylgeranyl groups and delivers the Rab protein to the relevant cell membrane
Mdes011344	30630	28060	30861	21817	23591	22525	30573.7	25789.8	-0.474432	2.10332e-12	2.50589e-11	vacuolar protein sorting-associated protein (vps13) [Aedes aegypti]	involved in protein sorting in post Golgi membrane traffic
Mdes006821	19547	18911	19096	13744	14848	12869	19665.2	16080.8	-0.548106	9.71436e-12	1.08041e-10	ARL-6-interacting protein 1 homolog [Bactrocera dorsalis]	membrane trafficking
Mdes005236	14545	12601	11704	10514	11980	9010	13324.1	10906.5	-0.379464	0.00412032	0.0111604	low-density lipoprotein receptor-related protein 2 [Bactrocera cucurbitae]	acts together with cubilin to mediate HDL endocytosis
Mdes004524	13598	12778	11593	10385	11709	9798	13008.6	10788.4	-0.330566	0.00234547	0.00677445	vacuolar protein sorting 13D [Culex quinquefasciatus]	plays a role in vesicle-mediated protein trafficking to lysosomal compartments and in membrane docking/fusion reactions of late endosomes/lysosomes
Mdes006972	9595	10092	11046	8298	9118	9038	10467.2	9476.7	-0.290657	5.80722e-09	4.43339e-08	vesicular-fusion protein nsf [Aedes aegypti]	required for vesicle-mediated transport
Mdes010465	7734	7973	8256	7081	7064	6410	8174	7524.8	-0.294861	5.32393e-05	0.000214339	vacuolar sorting protein [Culex quinquefasciatus]	component of the endosomal sorting complex required for transport II, which is required for multivesicular body (MVB) formation and sorting of endosomal cargo proteins into MVBs
Mdes009347	5812	6452	6332	4817	5692	5230	6342.1	5462.7	-0.31664	1.07169e-05	4.88229e-05	translocation protein 1 [Anopheles darlingi]	protein transport
Mdes000931	5622	5440	5785	4348	4885	4260	5750	4964.2	-0.395609	1.74098e-07	1.06316e-06	JNK-interacting protein 3 isoform X14 [Bactrocera cucurbitae]	mediates the retrograde transport of activated c-Jun N-terminal kinase and lysosomes
Mdes000195	4856	4668	5204	3281	3528	3115	5022.4	4148.9	-0.641648	1.11305e-17	2.39716e-16	cation-independent mannose-6-phosphate receptor isoform X1 [Bactrocera oleae]	transport of phosphorylated lysosomal enzymes from the Golgi complex and the cell surface to lysosomes
Mdes001573	4555	4519	4840	3508	3832	3541	4746.1	4088.1	-0.429584	1.50897e-11	1.64001e-10	rab6-interacting [Culex quinquefasciatus]	protein transport
Mdes002784	4385	4484	4698	3885	4510	4318	4627.4	4209.4	-0.170721	0.00873651	0.0217215	trafficking protein particle complex subunit 8 [Stomoxys calcitrans]	plays a role in vesicular transport from endoplasmic reticulum to Golgi
Mdes001324	4229	4208	4524	2854	3156	3074	4420.4	3607.6	-0.58741	8.52053e-22	2.75027e-20	kinesin-like protein KIF16B isoform X1 [Musca domestica]	involved in endosome transport and receptor recycling and degradation
Mdes004545	3877	3484	4459	2923	3150	3026	4023.6	3611.1	-0.44794	1.486e-07	9.17459e-07	ADP ribosylation factor-like 4, isoform B [Drosophila melanogaster]	recruits CYTH1, CYTH2, CYTH3 and CYTH4 to the plasma membrane in GDP-bound form
Mdes009801	3852	4175	4130	3175	3403	3063	4147.2	3579.7	-0.408671	1.76385e-08	1.26485e-07	HID1 [Musca domestica]	intracellular protein transport
Mdes010760	3769	3924	3955	3188	3727	3200	3974.8	3502.1	-0.279678	0.00043005	0.00147069	lola [Aedes aegypti]	participates in the translocation of lipoproteins from the inner membrane to the outer membrane
Mdes001977	3231	3381	4078	2659	2922	2791	3633.5	3295.4	-0.422284	2.37521e-08	1.66614e-07	protein unc-119 homolog [Stomoxys calcitrans]	role in protein trafficking in sensory neurons and as lipid-binding chaperone with specificity for a diverse subset of myristoylated proteins
Mdes005623	2963	3017	3500	2247	2496	2445	3226.6	2810.6	-0.471345	3.92054e-12	4.5407e-11	GTP-binding protein yptV3 [Culex quinquefasciatus]	involved in vesicular traffic
Mdes005451	2413	2280	2498	2266	2126	2190	2453.9	2338.8	-0.201643	0.0161283	0.0370591	pleckstrin homology domain-containing family F member 2 [Ceratitis capitata]	a role in early endosome fusion upstream of RAB5, hence regulating receptor trafficking and fluid-phase transport
Mdes002286	1992	2093	2220	1247	1324	1363	2148.9	1693.2	-0.752251	2.3149e-26	1.22187e-24	ankyrin repeat domain-containing protein 27-like isoform X1 [Copidosoma floridanum]	endosome to melanosome transport, involved in Golgi sorting of VAMP7 and transport of VAMP7 vesicles to the cell surface
Mdes007174	1692	1803	2073	1566	1673	1776	1893.9	1782.9	-0.222818	0.00554077	0.0144951	vacuolar protein sorting 37B, isoform A [Drosophila melanogaster]	component of the ESCRT-I complex, a regulator of vesicular trafficking process
Mdes007863	1498	1661	1680	989	1080	1064	1649.3	1304.1	-0.698448	1.87298e-18	4.3385e-17	sorting nexin-29 isoform X1 [Tribolium castaneum]	intracellular protein transport
Mdes010763	1418	1443	1588	1307	1311	1384	1516	1419.7	-0.226102	0.00349222	0.00964535	conserved oligomeric Golgi complex subunit 6 [Anopheles darlingi]	involved in intra-Golgi protein trafficking
Mdes001593	1210	1327	1389	1136	1202	1190	1337.4	1238.2	-0.227618	0.00360137	0.00990422	Strumpellin [Zootermopsis nevadensis]	a component of the WASH core complex whose assembly at the surface of endosomes seems to inhibit WASH nucleation-promoting factor (NPF) activity in recruiting and activating the Arp2/3 complex to induce actin polymerization, and which is involved in regulation of the fission of tubules that serve as transport intermediates during endosome sorting
Mdes009677	1115	1236	1368	843	916	907	1265.2	1080.8	-0.54937	3.11773e-10	2.87425e-09	conserved oligomeric Golgi complex subunit 2 [Culex quinquefasciatus]	involved in intra-Golgi protein trafficking
Mdes006838	1036	1170	1209	997	968	1041	1163.1	1081.9	-0.255627	0.00483064	0.0128355	ADP-ribosylation factor [Anopheles darlingi]	involved in protein trafficking among different compartments
Mdes009408	965	1061	1184	613	637	705	1092	876.9	-0.78049	8.65079e-15	1.35047e-13	SERAC1-like [Musca domestica]	plays an important role in the phosphatidylglycerol remodeling that is essential for both mitochondrial function and intracellular cholesterol trafficking
Mdes002776	716	882	891	661	776	751	846.8	760.2	-0.257223	0.0208462	0.0462017	bet 5 ortholog [Drosophila melanogaster]	required for vesicular transport from the ER to the Golgi complex
Mdes015633	592	552	686	512	496	446	622.9	586.9	-0.396803	0.00221223	0.0064184	protein kinase C and casein kinase substrate in neurons protein 1 isoform X4 [Aedes aegypti]	plays a role in cellular transport processes by recruiting DNM1, DNM2 and DNM3 to membranes
Mdes004288	573	692	678	479	546	451	661.7	566.4	-0.463295	0.00027499	0.000977802	pleckstrin homology domain-containing family M member 1-like [Apis dorsata]	a role in early endosome fusion upstream of RAB5, hence regulating receptor trafficking and fluid-phase transport
Mdes016220	558	619	677	481	414	511	630.9	567	-0.46214	0.000475802	0.00161941	sorting nexin-29-like [Papilio xuthus]	intracellular protein transport
Mdes014450	202	248	268	184	176	188	244	221.2	-0.446136	0.00971812	0.0238536	multivesicular body subunit 12A [Bactrocera oleae]	a regulator of vesicular trafficking process
Mdes006462	184	154	214	115	145	141	187.8	160.6	-0.511974	0.0130401	0.0308437	peptide transporter family 1-like [Musca domestica]	peptide transport, low-affinity peptide transporter that is necessary for proton-dependent uptake of di- or tripeptides
Mdes009324	123	149	133	92	88	112	138.2	110.1	-0.51792	0.0224913	0.0494309	multivesicular body subunit 12A [Bactrocera oleae]	a regulator of vesicular trafficking process
		RNA transport
Mdes003571	3999	4015	4564	3317	3928	3821	4284	3859.5	-0.259544	0.000287405	0.00101935	nucleoporin NUP116/NSP116-like [Ceratitis capitata]	mRNA and protein transport, component of the nuclear pore complex, a complex required for the trafficking across the nuclear membrane
		Other transporters
Mdes007337	27661	27376	25436	20965	23179	19152	27531.8	22755.6	-0.42284	1.38717e-05	6.19894e-05	f14p3.9 protein [Aedes aegypti]	auxin transport
Mdes003367	13919	14073	14254	12546	13410	13211	14422.3	13152.8	-0.186465	0.00109923	0.00343784	abc transporter [Anopheles darlingi]	transporter for various substrates across membranes
Mdes002921	11407	11129	12594	10483	11041	10544	11972.5	11318.5	-0.206013	0.000215864	0.00078512	klaroid, isoform B [Drosophila melanogaster]	required for Klarsicht localization to the nuclear envelope and nuclear migration in the eye
Mdes006595	9320	8583	9966	5982	6866	6145	9502.7	7793.9	-0.626368	7.1958e-17	1.39781e-15	major facilitator superfamily domain-containing protein 6 [Acromyrmex echinatior]	transmembrane transport
Mdes009843	9219	9374	10024	7304	7734	7362	9757.3	8486.2	-0.427989	1.78916e-16	3.32026e-15	lysosomal-associated transmembrane protein 4A [Bactrocera cucurbitae]	functions in the transport of nucleosides and/or nucleoside derivatives between the cytosol and the lumen of an intracellular membrane-bound compartment
Mdes002793	8548	8889	10078	7222	7777	7982	9366	8470.9	-0.332924	2.49454e-09	2.00794e-08	monocarboxylate transporter [Aedes aegypti]	monocarboxylate transport, catalyzes the rapid transport across the plasma membrane of many monocarboxylates such as lactate, pyruvate, branched-chain oxo acids derived from leucine, valine and isoleucine, and the ketone bodies acetoacetate, beta-hydroxybutyrate and acetate
Mdes001217	8208	6580	6826	5853	6881	5697	7407	6220.7	-0.30897	0.0113312	0.0272622	unc-13 [Drosophila busckii]	exocytosis
Mdes006756	6393	5645	6732	4390	5424	5266	6401.5	5440.3	-0.391045	2.23011e-05	9.63165e-05	m-rdgb2 retinal degeneration protein b [Aedes aegypti]	introacellular transport
Mdes008552	5835	5515	4989	4053	4260	3544	5597.6	4433.6	-0.536663	3.68887e-06	1.8147e-05	piezo, isoform I [Drosophila melanogaster]	transport, pore-forming subunits of mechanically activated channels
Mdes000743	5521	5109	5629	4408	4875	4371	5549.7	4919.4	-0.32759	1.93499e-05	8.43054e-05	abc transporter [Aedes aegypti]	transporter for various substrates across membranes
Mdes010306	5299	5435	6475	3733	3987	4097	5853	4986.6	-0.612352	1.45069e-19	3.78974e-18	lysosomal-associated transmembrane protein 4B-like [Copidosoma floridanum]	functions in the transport of nucleosides and/or nucleoside derivatives between the cytosol and the lumen of an intracellular membrane-bound compartment
Mdes003158	4772	5138	5475	3865	4311	3960	5240.7	4572.6	-0.415782	7.14595e-12	8.03779e-11	choline transporter-like protein 1 [Aedes aegypti]	choline transport
Mdes008550	4698	4687	5594	3519	3844	4411	5096.9	4455.8	-0.41842	2.76119e-06	1.3902e-05	piezo, isoform K [Drosophila melanogaster]	pore-forming subunits of mechanically activated channels
Mdes005748	4549	4694	5179	4047	4085	4181	4912.8	4521.8	-0.301331	9.60146e-08	6.09146e-07	nsf attachment protein (snap) putative[Anopheles darlingi]	required for fusion of vesicles in vesicular transport
Mdes003729	4475	4101	4441	3713	3977	3438	4445.6	3999.5	-0.301468	0.000660913	0.00217974	ATP-binding cassette sub-family A member 1 [Bactrocera cucurbitae]	transporter for various substrates across membranes
Mdes008813	4351	4472	4911	3507	3653	3498	4679.2	4121.7	-0.438885	2.48757e-14	3.65724e-13	nuclear receptor-binding protein homolog isoform X2 [Solenopsis invicta]	a role in subcellular trafficking between the endoplasmic reticulum and Golgi apparatus
Mdes013203	4273	4096	4567	3293	3366	3435	4411.5	3848.9	-0.431903	2.4262e-11	2.58454e-10	EH domain-binding protein 1 isoform X4 [Bactrocera cucurbitae]	plays a role in actin reorganization, links clathrin-mediated endocytosis to the actin cytoskeleton
Mdes009680	4016	4041	4529	3618	4057	3921	4287.8	3994	-0.193112	0.00136938	0.00419011	FCH domain only protein 2 isoform X2 [Bactrocera cucurbitae]	clathrin-mediated endocytosis
Mdes001739	3806	4169	4439	3607	3435	3699	4227.5	3945.2	-0.280644	5.37055e-05	0.000215945	tricarboxylate transport protein [Anopheles darlingi]	tricarboxylate transport, involved in citrate-H+/malate exchange
Mdes009861	3754	3395	3850	2911	3244	3110	3753.6	3312.5	-0.323303	3.45212e-05	0.000144773	major facilitator superfamily domain-containing protein 6 [Papilio xuthus]	transmembrane transport
Mdes000031	3391	3086	3549	2519	3184	2801	3420.1	2970.9	-0.313421	0.000883191	0.00281759	cubilin-like [Tribolium castaneum]	a receptor for intrinsic factor-vitamin B12 complexes
Mdes008700	3297	3311	3958	2306	2646	2594	3594.7	3060.3	-0.556565	1.68612e-13	2.26204e-12	integral membrane protein GPR155 [Bactrocera cucurbitae]	transmembrane transport
Mdes010661	3202	2872	3533	2681	3132	2891	3273.3	3044.6	-0.216865	0.0128332	0.0304326	kinesin family member 21 [Aedes aegypti]	organelle transport, involved in neuronal axonal transport
Mdes002213	3198	3096	3766	2373	2670	2852	3423.6	3001.7	-0.421216	7.53398e-07	4.19318e-06	ATP-binding cassette sub-family G member 1 [Bactrocera cucurbitae]	transporter for various substrates across membranes
Mdes003314	3063	2352	2411	1807	1971	1686	2684.8	2066.4	-0.590467	2.15147e-05	9.31074e-05	tomosyn [Danaus plexippus]	exocytosis, neuromuscular synatpic transmission
Mdes008040	3034	2763	3703	2542	2827	2703	3229.7	3056.4	-0.30472	0.0013015	0.0040024	ecto-NOX disulfide-thiol exchanger 2 [Athalia rosae]	acts as a terminal oxidase of plasma electron transport from cytosolic NAD(P)H via hydroquinones to acceptors at the cell surface
Mdes004416	3018	2473	3417	1722	2258	2082	3032.5	2506.9	-0.621989	4.74837e-07	2.73621e-06	solute carrier family 46 member 3-like [Monomorium pharaonis]	transmembrane transport
Mdes013935	2931	2811	2872	2322	2899	2491	2943	2546.6	-0.237913	0.0125834	0.0299116	ras opposite, isoform A [Drosophila melanogaster]	vesicle docking involved in exocytosis
Mdes000739	2924	2719	2915	2066	2147	1866	2922.6	2438.6	-0.565482	1.27045e-09	1.06872e-08	thiamine transporter SLC35F3 isoform X4 [Musca domestica]	nitrogen counpound transport
Mdes004292	2772	2938	3300	2498	2388	2678	3066.6	2840.7	-0.323135	3.06839e-05	0.000129566	apolipoprotein D, putative [Aedes aegypti]	pigment transport, involved in binding and the transport of bilin
Mdes009483	2759	3115	3061	2097	2220	2207	3046.3	2524.4	-0.526953	5.48933e-14	7.82914e-13	solute carrier family 25 member 36 isoform X4 [Bactrocera dorsalis]	imports/exports pyrimidine nucleotides into and from mitochondria
Mdes015803	2722	2863	3496	2128	2347	2276	3085.5	2748.9	-0.496178	9.60543e-10	8.25272e-09	alpha-tocopherol transfer protein-like isoform X1 [Anopheles darlingi]	controls the distribution of vitamin E
Mdes000254	2349	2748	2678	2236	2447	2357	2649.6	2410.2	-0.217648	0.00412353	0.0111663	four way stop [Anopheles darlingi]	intra-Golgi vesicle-mediated transport
Mdes014181	2329	2547	2757	1393	1621	1849	2598.5	2024.5	-0.71877	1.19435e-12	1.46775e-11	drip1 aquaporin [Belgica antarctica]	water transporter
Mdes007403	2226	2161	2101	1759	1928	1844	2218.4	1893.3	-0.307786	0.00054627	0.00182928	synaptojanin [Anopheles darlingi]	a role in clathrin-mediated endocytosis
Mdes007175	1991	1975	2318	1343	1492	1609	2139.3	1788.5	-0.570441	4.58299e-11	4.69939e-10	phosphatidylinositol transfer protein [Anopheles darlingi]	catalyzes the transfer of PtdIns and phosphatidylcholine between membranes
Mdes010401	1887	1913	2223	1353	1430	1555	2050	1747.9	-0.543841	3.36704e-11	3.52267e-10	monocarboxylate transporter [Culex quinquefasciatus]	monocarboxylate transport, catalyzes the rapid transport across the plasma membrane of many monocarboxylates such as lactate, pyruvate, branched-chain oxo acids derived from leucine, valine and isoleucine, and the ketone bodies acetoacetate, beta-hydroxybutyrate and acetate
Mdes002577	1866	1611	1457	1211	1413	1095	1693.2	1308.5	-0.481748	0.00112622	0.00351796	unc-13-4A, isoform B [Drosophila melanogaster]	exocytosis
Mdes012822	1563	1563	1932	1333	1445	1487	1719.7	1598	-0.316278	0.000348902	0.00121604	Ataxin-2 like protein [Anopheles darlingi]	involved in EGFR trafficking, acting as negative regulator of endocytic EGFR internalization at the plasma membrane
Mdes016898	1342	1587	1523	1114	1135	1369	1517.4	1291.5	-0.370646	0.00072031	0.00234146	rab5, isoform E [Drosophila melanogaster]	the small GTPases Rab are key regulators of intracellular membrane trafficking, from the formation of transport vesicles to their fusion with membranes)
Mdes002142	1036	1139	1192	925	1138	934	1147	1037.5	-0.241183	0.0219629	0.0484184	equilibrative nucleoside transporter [Aedes aegypti]	nucleoside transport, mediates both influx and efflux of nucleosides across the membrane
Mdes002683	1011	887	1015	606	517	538	994.5	792.1	-0.869812	1.59524e-11	1.72793e-10	sodium-coupled monocarboxylate transporter 2-like [Ceratitis capitata]	monocarboxylate transport, catalyzes the transport across the plasma membrane of many monocarboxylates such as lactate, pyruvate, nicotinate, propionate, butyrate and beta-D-hydroxybutyrate
Mdes010196	991	874	992	604	696	755	975.4	780.1	-0.546521	4.62944e-06	2.24482e-05	synaptotagmin-5 [Bactrocera dorsalis]	involved in Ca2+-dependent exocytosis of secretory vesicles through Ca2+ and phospholipid binding to the C2 domain or may serve as Ca2+ sensors in the process of vesicular trafficking and exocytosis
Mdes003313	961	828	734	579	699	490	866.2	643.6	-0.578959	0.00104311	0.00327985	tomosyn [Aedes aegypti]	exocytosis, neuromuscular synatpic transmission
Mdes004002	950	836	1022	773	685	693	957.2	879.4	-0.450535	0.000229876	0.000830278	abc transporter [Anopheles sinensis]	transporter for various substrates across membranes
Mdes009254	925	816	956	597	625	703	920.2	759.3	-0.555893	1.70536e-06	8.89923e-06	nose resistant to fluoxetine protein 6-like [Musca domestica]	a role in the uptake of a range of molecules including lipids and xenobiotic compounds from the intestine to surrounding tissues
Mdes016084	814	894	980	675	809	769	914.8	810	-0.326289	0.00122559	0.00379158	major facilitator superfamily domain-containing protein 1 [Culex quinquefasciatus]	transmembrane transport
Mdes013232	793	831	1086	739	757	819	919.5	893.1	-0.292506	0.0139539	0.0327525	ATP-binding cassette sub-family D member 1 [Culex quinquefasciatus]	transporter for various substrates across membranes
Mdes014942	715	770	841	576	671	605	791.9	693.5	-0.399294	0.000107366	0.000411294	intraflagellar transport protein 80 homolog [Culex quinquefasciatus]	component of the intraflagellar transport (IFT) complex B
Mdes008819	415	571	487	289	212	293	502	379.2	-0.926551	1.0237e-06	5.56297e-06	alpha-tocopherol transfer protein [Culex quinquefasciatus]	controls the distribution of vitamin E
Mdes008234	385	421	476	297	255	287	436	377.9	-0.667245	4.49542e-06	2.18313e-05	lipoma HMGIC fusion partner-like 2 protein-like [Ceratitis capitata]	transport
Mdes016675	211	227	286	137	177	186	245.7	206.2	-0.583711	0.00214516	0.0062454	I'm not dead yet-like isoform X3 [Drosophila melanogaster]	metabolite transport, cation-independent electroneutral transporter (not associated with membrane depolarization) of a variety of tricarboxylic and dicarboxylic acid-cycle intermediates
Mdes011396	176	170	158	104	146	106	172.5	128.2	-0.552854	0.0133817	0.0315704	alpha-tocopherol transfer protein-like [Nasonia vitripennis]	controls the distribution of vitamin E
Mdes003154	94	103	107	48	64	77	103.6	75.5	-0.704143	0.00802086	0.0201209	apolipoprotein D-like isoform X1 [Musca domestica]	pigment transport, involved in binding and the transport of bilin
	Regulatory Proteins
		Apoptosis
Mdes001653	7585	7267	8503	6903	7482	7175	7956.4	7554	-0.189675	0.00205398	0.00601209	programmed cell death 6-interacting protein-like [Ceratitis capitata]	participates in multiple cellular processes
Mdes014076	5694	4980	5279	3049	4036	3546	5455.5	4068.3	-0.6603	1.72381e-09	1.41138e-08	rab3-GEF [Drosophila busckii]	plays significant role in regulating cell proliferation, survival and death through alternative mRNA splicing, plays an important regulatory role in physiological cell death, caspase-mediated apoptosis
Mdes014960	4297	4213	4793	3442	3527	3700	4532.8	4032.3	-0.391642	6.34247e-10	5.58566e-09	mitochondrial fission 1 protein isoform X2 [Stomoxys calcitrans]	involved in the fragmentation of the mitochondrial network and its perinuclear clustering
Mdes012595	3768	3608	3783	2755	3073	2557	3810.5	3201.9	-0.486145	8.28213e-08	5.35739e-07	programmed cell death protein 4 [Bactrocera dorsalis]	participates in multiple cellular processes
Mdes006889	2929	2696	3023	2516	2754	2636	2951	2716.7	-0.205576	0.00681832	0.0173922	death-associated protein kinase related [Ceratitis capitata]	serine/threonine kinase involved in multiple cellular signaling pathways that trigger cell survival, apoptosis, and autophagy
Mdes002093	2156	2152	2380	1858	2163	1927	2279.5	2077.1	-0.243979	0.00166256	0.0049935	apoptosis stimulating of P53 [Aedes aegypti]	plays a centrol role in regulating apoptosis via the p53 pathway
Mdes008832	1317	1169	1391	782	1023	1104	1322.2	1061.2	-0.485324	0.000221437	0.000802894	apoptosis-resistant E3 ubiquitin protein ligase 1 isoform X2 [Bactrocera cucurbitae]	inhibits apoptosis by ubiquitinating and targeting for degradation a number of proapoptotic proteins including DIABLO/SMAC, HTRA2 and SEPT4/ARTS which are released from the mitochondrion into the cytosol following apoptotic stimulation
Mdes006989	507	589	560	303	382	299	564.7	421.3	-0.81027	2.00984e-08	1.42459e-07	bcl-2-related ovarian killer protein [Bactrocera dorsalis]	induces apoptosis in a manner dependent on BAX and BAK
Mdes012537	435	456	566	397	354	391	494.9	471.4	-0.412367	0.003009	0.00844475	zinc finger DHHC domain containing protein 16 [Culex quinquefasciatus]	involved in apoptosis regulation
		proteins involved in cell cycle
Mdes005369	8299	8800	9386	7512	7515	7303	9024.1	8284.3	-0.319222	1.32041e-08	9.62394e-08	host cell factor C1 [Aedes aegypti]	involved in control of the cell cycle
Mdes009477	7889	7424	6954	5069	5507	4752	7623.8	5888.2	-0.613641	1.71217e-09	1.40453e-08	nipped-B protein [Musca domestica]	plays a structural role in chromatin, involved in sister chromatid cohesion, possibly by interacting with the cohesin complex
Mdes010284	6061	5821	6970	5080	5514	5287	6418.8	5901.4	-0.320284	1.18639e-06	6.4038e-06	cdc14, isoform E [Drosophila melanogaster]	protein phosphatase which antagonizes mitotic cyclin-dependent kinase CDC28, the inactivation of which is essential for exit from mitosis
Mdes006627	5298	4966	5612	4361	4883	4453	5414.8	4887.7	-0.288336	5.17833e-05	0.000209065	serine/threonine-protein phosphatase 2A 56 kDa regulatory subunit gamma isoform isoform X6 [Bactrocera cucurbitae]	required for proper chromosome segregation and for centromeric localization of SGOL1 in mitosis
Mdes000996	4823	4800	4910	3727	4315	3679	4961.8	4231.8	-0.386053	1.99249e-06	1.02851e-05	serine/threonine-protein phosphatase 4 regulatory subunit 3-like isoform X1 [Musca domestica]	plays a role in regulation of cell division in renal glomeruli
Mdes005266	4783	4559	5349	4005	4386	4068	5005	4582.4	-0.311297	5.61824e-06	2.68886e-05	partitioning defective 3 homolog isoform X5 [Ceratitis capitata]	Adapter protein involved in asymmetrical cell division and cell polarization processes, lipid binding, cell cycle, Adapter protein involved in asymmetrical cell division and cell polarization processes
Mdes011026	4532	4122	4174	3232	3652	3059	4387.8	3629.5	-0.443433	1.1102e-05	5.0417e-05	dedicator of cytokinesis protein 9-like, partial [Musca domestica]	guanine nucleotide-exchange factor that activates CDC42 by exchanging bound GDP for free GTP
Mdes008411	4361	4393	5290	2629	3037	3009	4777	3862.5	-0.764422	1.64122e-23	6.27218e-22	centrosomin [Musca domestica]	core component of the centrosome throughout spermatogenesis. May participate in mitotic spindle assembly and the mechanics of morphogenesis through an interaction with microtubules, either directly or indirectly
Mdes007754	4342	4218	4725	3583	4178	3624	4528.9	4070.5	-0.297455	9.7398e-05	0.000375791	toucan [Culex quinquefasciatus]	a new mitotic microtubule-associated protein required for spindle microtubule stability
Mdes011401	4067	3934	4781	3640	3999	3966	4350.1	4126.1	-0.212324	0.00284902	0.00804836	microtubule associated-protein orbit [Aedes aegypti]	essential for mitosis in drosphila
Mdes000902	4015	4745	5821	3586	4304	4304	4943.7	4598.5	-0.32425	0.00224999	0.00651768	cell division cycle protein 16 homolog [Stomoxys calcitrans]	a component of the anaphase promoting complex/cyclosome (APC/C), a cell cycle-regulated E3 ubiquitin ligase that controls progression through mitosis and the G1 phase of the cell cycle
Mdes001807	3744	3762	3910	3426	3701	3543	3895.6	3600.1	-0.173975	0.00546588	0.0143283	enhanced adult sensory threshold, isoform B [Drosophila melanogaster]	female meiosis chromosome segregation
Mdes014673	3572	3423	3385	2580	2874	2332	3548.8	2922.7	-0.48896	2.0147e-06	1.03831e-05	microtubule associated protein xmap215 [Aedes aegypti]	essential for eukaryotic cell division
Mdes007125	3258	3795	3793	2974	3179	3065	3694.5	3316.8	-0.307824	9.77812e-06	4.49598e-05	katanin p60 ATPase-containing subunit [Aedes aegypti]	ATP hydrolysis, providing energy for cellular microtubule reorganization
Mdes003633	2422	2312	2771	1832	1969	1925	2555.6	2251.9	-0.461999	1.01269e-09	8.64884e-09	brca1-associated protein (brap2) [Aedes aegypti]	negatively regulates MAP kinase activation
Mdes001829	2326	2179	2381	2096	2121	1846	2350.3	2197.2	-0.257179	0.00693966	0.0176772	serine/threonine-protein phosphatase PP1-beta catalytic subunit isoform X1 [Tribolium castaneum]	essential for cell division
Mdes006082	2295	2501	2915	2226	2310	2106	2621	2519.1	-0.284351	0.000674062	0.00221687	katanin p80 WD40 repeat-containing subunit B1 isoform X2 [Bactrocera cucurbitae]	participates in a complex which severs microtubules in an ATP-dependent manner
Mdes006952	1873	1713	1844	1266	1575	1172	1854.8	1522.1	-0.507724	3.50139e-05	0.000146434	neuroligin 2, isoform A [Drosophila melanogaster]	cell adhesion, involved in cell-cell-interactions via its interactions with neurexin family members
Mdes004120	1720	1825	2156	1454	1562	1551	1938.2	1766.5	-0.389807	1.23991e-06	6.65647e-06	rab11 family-interacting protein 3 isoform X18 [Ceratitis capitata]	required for the structural integrity of the endosomal recycling compartment during interphase
Mdes003091	1571	1659	1928	1484	1644	1611	1754.3	1672	-0.194416	0.013525	0.0318676	CDK5 and ABL1 enzyme substrate 1 isoform X2 [Stomoxys calcitrans]	cyclin kinase
Mdes007226	1362	1240	1316	938	1048	969	1338.8	1103.6	-0.481156	1.4384e-06	7.65186e-06	coiled-coil domain-containing protein CG32809 isoform X6 [Bactrocera cucurbitae]	interacts with the Ras-guanine nucleotide exchange factor 1B and is involved in cytokinesis
Mdes009401	1259	1051	1203	843	1001	987	1200.5	1001.6	-0.386328	0.0010179	0.00320762	centrosomal protein [Aedes aegypti]	plays a critical role in G2/M checkpoint and nuclear divisions
Mdes009215	1249	1174	1307	793	988	936	1272.5	1026.4	-0.529998	2.93768e-07	1.73632e-06	ancient conserved domain protein 2 (cyclin m2) [Aedes aegypti]	cyclin m2
Mdes001333	1155	1242	1305	1075	1094	1082	1261.5	1167.2	-0.2603	0.00124255	0.00383667	beclin-1 [Culex quinquefasciatus]	required for the abcission step in cytokinesis
Mdes014133	1091	934	1008	773	888	776	1037.2	872.7	-0.390133	0.00118038	0.00367024	coiled-coil domain-containing protein CG32809 isoform X7 [Bactrocera cucurbitae]	interacts with the Ras-guanine nucleotide exchange factor 1B and is involved in cytokinesis
Mdes006421	999	904	989	671	824	825	987.7	812.3	-0.392656	0.000684891	0.00224503	neuroligin-4, Y-linked [Musca domestica]	cell adhesion, cell cell interaction
Mdes009299	766	809	1128	686	648	726	915.6	886.6	-0.448921	0.00123774	0.00382365	actin-binding protein anillin-like [Musca domestica]	required for cytokinesis and essential for the structural integrity of the cleavage furrow and for completion of cleavage furrow ingression
Mdes014873	733	653	690	576	573	476	709.7	621	-0.422184	0.00249444	0.00716296	septin-2 [Bactrocera dorsalis]	filament-forming cytoskeletal GTPase, required for the progression through mitosis
Mdes001561	725	670	848	670	497	619	763.3	744.1	-0.388237	0.0111226	0.0268305	skeletor, isoform E [Drosophila melanogaster]	provides structural support to stabilize and organize the microtubule spindle during mitosis (within embryonic somatic cells) and meiosis (within spermatocytes)
Mdes012941	584	446	467	313	436	320	513.4	381.6	-0.550287	0.00368627	0.0101184	cyclin-dependent kinase 5 activator 1 [Musca domestica]	cyclin-dependent kinase
Mdes005514	241	299	255	177	180	181	271.4	211.5	-0.619669	0.00037793	0.00130632	cdc42 protein [Culex quinquefasciatus]	membrane-associated small GTPase which cycles between an active GTP-bound and an inactive GDP-bound state, regulates the bipolar attachment of spindle microtubules to kinetochores before chromosome congression in metaphase
Mdes013891	153	216	174	119	136	122	185.2	143.4	-0.573543	0.00719806	0.0182416	cyclin-dependent serine/threonine-protein kinase DDB_G0272797/DDB_G0274007 [Stomoxys calcitrans]	cyclin-dependent kinase
Mdes003077	64	104	72	49	36	47	81.9	59.2	-0.826202	0.00930761	0.0229346	Gadd45 [Drosophila busckii]	functions as a regulator of p38 MAPKs by inhibiting p88 phosphorylation and activity
		chromatin components or enzymes that modify chromatin structures
Mdes008481	28777	27693	30083	27128	28673	25553	29531	28085.4	-0.164935	0.0162817	0.037385	high mobility group protein DSP1 isoform X3 [Bactrocera dorsalis]	chromatin remodeling, binds preferentially single-stranded DNA and unwinds double-stranded DNA
Mdes004920	15186	14907	15107	11765	13391	11808	15438.8	13170	-0.367213	6.69357e-07	3.74485e-06	nucleosome-remodeling factor subunit NURF301 [Anopheles darlingi]	catalyzes ATP-dependent nucleosome sliding and facilitates transcription of chromatin
Mdes000402	8835	8812	9863	7332	7951	7684	9374	8422.9	-0.334862	1.21937e-10	1.19152e-09	telomerase-binding protein EST1A [Tribolium castaneum]	essential for the replication of chromosome termini and maintenance of telomere
Mdes002425	8721	8476	8553	5895	6594	6012	8797.7	7071.4	-0.553144	7.72793e-14	1.08774e-12	histone gene-specific epigenetic repressor in late S phase, isoform H [Drosophila melanogaster]	chromatin binding and remodeling
Mdes003464	4349	4166	4393	3207	3806	3479	4407.2	3722.1	-0.375817	1.67332e-06	8.74269e-06	Autism susceptibility 2 protein [Melipona quadrifasciata]	a regulator of histone modification
Mdes003934	1365	2034	1489	1292	1149	1307	1668.7	1364.6	-0.447407	0.00381964	0.0104444	histone H1-like protein [Microplitis demolitor]	component of chromatin
Mdes013739	898	1083	947	554	603	545	999.5	733.3	-0.847371	1.30763e-12	1.59933e-11	cramped protein [Aedes aegypti]	involved with TRF2 in the activation of the histone H1 gene
Mdes002445	831	864	910	611	578	596	888.1	744.2	-0.61334	1.29157e-09	1.08437e-08	micronuclear linker histone polyprotein-like isoform X1 [Ceratitis capitata] g	DNA binding protein
		proteins involved in regulation of growth and development
Mdes009688	29925	38149	38875	17580	20201	24384	36360.4	27510.1	-0.845766	7.51163e-14	1.05961e-12	slit homolog 2 protein [Ceratitis capitata]	acts as molecular guidance cue in cellular migration, interacts with roundabout homolog receptors
Mdes003283	13755	14067	13552	7432	8156	7428	14136.3	10245.3	-0.920055	4.25375e-36	5.47841e-34	microtubule-associated protein futsch-like isoform X1 [Musca domestica]	necessary for dendritic and axonal organization and growth at the neuromuscular junction through the regulation of the synaptic microtubule cytoskeleton during embryogenesis
Mdes004520	7337	7322	8544	5844	6656	6855	7899.1	7041.5	-0.335195	1.35007e-06	7.2058e-06	myeloid leukemia factor [Anopheles darlingi]	blood cell formation, involved in lineage commitment of primary hemopoietic progenitors by restricting erythroid formation and enhancing myeloid formation
Mdes005624	6606	6747	7751	4811	5291	5166	7184	6141.3	-0.539473	7.8745e-21	2.32072e-19	plexin domain-containing protein 2 isoform X1 [Bactrocera dorsalis]	plays a role in tumor angiogenesis
Mdes000839	6573	6324	6454	5152	5530	4685	6611.1	5689.7	-0.407458	3.7215e-06	1.82866e-05	segmentation protein cap'n'collar [Culex quinquefasciatus]	a role in posterior cephalic patterning
Mdes001547	6311	6169	6387	3549	4274	3898	6441.9	4851.8	-0.761542	9.35319e-23	3.32762e-21	encore protein [Aedes aegypti]	affects multiple processes in Drosophila oogenesis
Mdes005996	6186	5912	6493	5541	5792	5802	6342.4	5903.9	-0.193559	0.00151186	0.00457932	lissencephaly-1 homolog [Bactrocera cucurbitae]	positively regulates the activity of the minus-end directed microtubule motor protein dynein
Mdes006186	6085	5662	7622	4135	4961	4665	6581.5	5739.6	-0.560581	6.87363e-09	5.20127e-08	lipid storage droplets surface binding protein 2 (lsd2) [Aedes aegypti]	essential for embryogenesis. Required for normal deposition of neutral lipids in the oocyte
Mdes003093	6039	5631	5604	4248	4689	3852	5908	4827	-0.508302	4.81448e-07	2.76688e-06	unzipped, isoform A [Drosophila melanogaster]	required for normal axon patterning during neurogenesis
Mdes002050	4997	4655	5725	3254	3434	3575	5235.5	4385.6	-0.653691	8.31005e-18	1.81092e-16	C2 domain-containing protein 5 [Bactrocera cucurbitae]	component of the centrioles that acts as a positive regulator of centriole elongation
Mdes000666	4950	4220	5435	2586	3221	3043	4975.9	3910.5	-0.791139	1.56026e-14	2.35299e-13	locomotion-related protein Hikaru genki isoform X2 [Bactrocera dorsalis]	a role in the formation of functional neural circuits from the early stages of synapse formation
Mdes008533	4909	5492	5696	3239	3461	3492	5482.7	4364.1	-0.731508	1.80893e-34	2.02585e-32	YIPF6 [Bactrocera dorsalis]	Golgi associated vesicle biogenesis
Mdes014455	4577	4399	5243	2291	2470	2629	4841.8	3670	-1.01309	3.20939e-41	6.45839e-39	WD repeat-containing protein 47, partial [Nasonia vitripennis]	a role in multicellular organismal development
Mdes009162	4432	4134	4553	3513	3660	3718	4477.3	3952.7	-0.343974	8.369e-07	4.61582e-06	blastoderm-specific protein 25D isoform X2 [Stomoxys calcitrans]	multicellular organismal development
Mdes013896	4377	4656	5327	3226	3724	4613	4885.2	4180.3	-0.382788	0.000817222	0.00262338	yellow protein precursor, putative [Aedes aegypti]	controls the pigmentation pattern of the adult cuticle and larval mouth parts
Mdes005673	4327	4093	4195	3259	3486	3029	4310.8	3653.1	-0.443013	5.90314e-07	3.34183e-06	rapamycin-insensitive companion of mTOR-like isoform X1 [Ceratitis capitata]	regulates cell growth and survival in response to hormonal signals
Mdes004809	4218	3999	4535	3204	3302	3257	4348	3788.8	-0.458824	5.31259e-12	6.07106e-11	LIM domain and actin-binding protein 1 [Bactrocera cucurbitae]	binds to actin monomers and filaments, increases the number and size of actin stress fibers and inhibits membrane ruffling
Mdes005930	4190	4188	4171	3128	3433	3123	4286.5	3575.7	-0.44978	3.08792e-09	2.44584e-08	posterior sex combs protein [Culex quinquefasciatus]	required for the maintenance of segmental determination
Mdes000624	4064	3852	4080	3249	3423	3228	4096.3	3592.8	-0.352752	1.55584e-06	8.21553e-06	microtubule-associated protein futsch-like [Musca domestica]	necessary for dendritic and axonal organization and growth at the neuromuscular junction through the regulation of the synaptic microtubule cytoskeleton during embryogenesis
Mdes004877	3844	3416	4014	2891	3217	3168	3845.8	3381.2	-0.356361	1.1384e-05	5.16066e-05	glial cell line-derived neurotrophic family receptor-like, isoform M [Drosophila melanogaster]	a neurotrophic factor, involved in the promotion of neurone survival, exerting their effects through specific receptors
Mdes000956	3438	3476	3812	3274	3611	3363	3655.6	3476.7	-0.140919	0.0220517	0.0485893	protein TRC8 homolog isoform X2 [Bactrocera cucurbitae]	plays a role in growth inhibition that is dependent upon COP9 signalosome subunits CSN5 and CSN6
Mdes003733	3397	3348	3662	2680	2849	2835	3548.7	3106.1	-0.389928	2.49674e-10	2.33011e-09	formin 3, isoform A [Drosophila melanogaster]	actin assembly, involved in controlling polarized cell growth
Mdes009551	3274	3373	3645	2601	2802	2695	3507.6	3058.2	-0.419866	9.52419e-13	1.18974e-11	liquid facets [Aedes aegypti]	a deubiquitinating enzyme required in a cell communication pathway that limits to eight the number of photoreceptor cells in each facet of the Drososphila compound eye
Mdes012385	3127	3058	2736	2230	2698	1987	3055.1	2435.1	-0.442235	0.000710454	0.00231644	fragile site-associated protein [Anopheles darlingi]	regulation of cell growth
Mdes006936	2871	3489	3192	2118	2168	2150	3257.3	2597.8	-0.640285	2.05506e-13	2.73987e-12	juvenile hormone acid methyl transferase [Glossina morsitans morsitans]	juvenile hormone biosynthesis, transfers a methyl group from S-adenosyl-L-methionine (SAM) to the carboxyl group of juvenile hormone acids to produce active juvenile hormones in the corpora allata, the last step during juvenile hormone biosynthesis
Mdes009659	2840	2466	3015	2257	2411	2253	2837.2	2582.7	-0.338776	0.000169522	0.000629731	vascular endothelial growth factor receptor 1-like isoform X2 [Ceratitis capitata]	growth factor
Mdes004308	2822	2916	3169	2237	2365	2177	3035	2646.6	-0.466429	4.79679e-12	5.50115e-11	BTB/POZ domain-containing protein 10 isoform X4 [Harpegnathos saltator]	a major role as an activator of AKT family members by inhibiting PPP2CA-mediated dephosphorylation, thereby keeping AKTs activated
Mdes002485	2820	2625	2813	1758	1878	2217	2820.1	2234.8	-0.569786	2.03818e-08	1.44388e-07	yellow isoform X4 [Bactrocera cucurbitae]	controls the pigmentation pattern of the adult cuticle and larval mouth parts
Mdes008240	2675	2612	2895	1611	1736	1729	2789.7	2200.4	-0.76124	1.66432e-28	1.08256e-26	formin-like protein CG32138 isoform X1 [Microplitis demolitor]	a role in the control of cell motility and survival of macrophages
Mdes001604	2522	2562	2607	1901	2135	2022	2625.1	2207.8	-0.42001	7.88247e-09	5.9091e-08	disabled isoform X3 [Drosophila melanogaster]	involved in embryonic neural development
Mdes011951	2507	2320	3324	1672	1923	2071	2766	2437.1	-0.586884	1.00622e-06	5.47724e-06	gastrulation defective protein 1 homolog [Ceratitis capitata]	required for initiation of gastrulation
Mdes009498	2504	2714	2714	2131	2144	2152	2705.3	2374.8	-0.377315	5.88764e-08	3.92479e-07	chondroitin sulfate proteoglycan 4 [Ceratitis capitata]	a role in cell proliferation and migration which stimulates endothelial cells motility during microvascular morphogenesis
Mdes014631	2479	2229	2759	1393	1766	1819	2543.7	2025.5	-0.654265	3.02467e-09	2.39869e-08	yellow-x [Operophtera brumata]	controls the pigmentation pattern of the adult cuticle and larval mouth parts
Mdes002496	2327	2345	2620	1620	1842	2040	2484.4	2072.8	-0.47897	9.15865e-08	5.85963e-07	neuropilin and tolloid-like, isoform A [Drosophila melanogaster]	involved in the development and/or maintenance of neuronal circuitry
Mdes000925	2145	2228	2411	1814	2057	1911	2311.6	2069.9	-0.304843	1.23678e-05	5.56942e-05	tudor domain-containing protein 7B [Bactrocera dorsalis]	required for lens transparency during lens development, by regulating translation of genes such as CRYBB3 and HSPB1 in the developing lens
Mdes015146	2135	2310	3144	1879	2101	2072	2571	2454.7	-0.389153	0.000636092	0.00210273	bm-40 precursor [Aedes aegypti]	a vital role in bone mineralization, cell-matrix interactions, and collagen binding
Mdes001742	2078	2181	2509	1919	2141	2122	2302.7	2169.7	-0.203528	0.00524112	0.0138225	dihydropyrimidinase isoform X3 [Bactrocera cucurbitae]	plays a role in neuronal development and polarity, as well as in axon growth and guidance, neuronal growth cone collapse and cell migration
Mdes005366	2024	1839	1953	1396	1604	1510	1987.4	1639.8	-0.442741	2.1185e-06	1.08788e-05	sex-determining protein fem-1 [Aedes aegypti]	essential for the adoption of the male sexual fate in all tissues
Mdes014449	1775	1764	2095	1587	1571	1603	1917.4	1804	-0.313596	8.68044e-05	0.000338569	argos (AUXIN-REGULATED GENE INVOLVED IN ORGAN SIZE) [Drosophila melanogaster]	promotes both cell expansion and proliferation-dependent organ growth
Mdes008384	1759	1743	1836	1598	1648	1481	1821.5	1685.1	-0.249558	0.00359268	0.00988507	macoilin isoform X2 [Stomoxys calcitrans]	brain development
Mdes000371	1665	1629	1616	1228	1387	1114	1677.9	1393.5	-0.469924	1.92048e-05	8.37016e-05	BTB/POZ domain-containing protein 7 [Culex quinquefasciatus]	as a mediator of epithelial dynamics and organ branching by promoting cleft progression
Mdes004215	1612	1811	1935	1595	1482	1665	1823.7	1731.2	-0.246655	0.00543628	0.014274	PDZ domain-containing protein GIPC3 [Bactrocera dorsalis]	required for postnatal maturation of the hair bundle and long-term survival of hair cells and spiral ganglion
Mdes009414	1410	1245	1199	825	882	719	1320.3	990.6	-0.734868	6.72526e-08	4.4395e-07	rolling stone [Zootermopsis nevadensis]	a central role in the fusion process during myogenesis, within the somatic mesoderm
Mdes015823	1351	1335	1502	944	1201	981	1427.1	1196	-0.493069	3.48052e-06	1.7224e-05	glia maturation factor beta-like [Ceratitis capitata]	causes differentiation of brain cells, stimulation of neural regeneration, and inhibition of proliferation of tumor cells
Mdes016398	1175	980	1270	647	760	699	1167.2	935.3	-0.766339	1.82055e-10	1.73167e-09	raw, isoform B [Drosophila melanogaster]	involved in the development of multiple organs
Mdes002749	1104	1232	1506	941	1048	1002	1304	1196.4	-0.426988	4.05852e-05	0.000167317	shootin-1-like [Musca domestica]	involved in the organization of an asymmetric signal for neuronal polarization
Mdes002633	1064	1124	1275	1018	1131	990	1178.4	1124.1	-0.213385	0.021701	0.0479231	sex-determining protein fem-1 [Aedes aegypti] gi|	essential for the adoption of the male sexual fate in all tissues
Mdes016122	1003	1068	1079	427	459	479	1074.4	732.9	-1.27006	3.27004e-37	4.732e-35	decapentaplegic, deca [Aedes aegypti]	a key morphogen involved in the development, necessary for the correct patterning of the fifteen imaginal discs, which are tissues that will become limbs and other organs and structures in the adult fly
Mdes008248	910	977	863	578	637	482	940.4	705.1	-0.7591	1.05954e-07	6.66624e-07	broad-complex core protein isoforms 1/2/3/4/5 [Musca domestica]	required for puffing and transcription of salivary gland late genes during metamorphosis
Mdes003651	906	1052	1214	889	901	925	1077.2	1030	-0.29169	0.00458302	0.0122632	polycystin-1 [Rhizoctonia solani]	regulating the development of multiple organs
Mdes015337	876	768	777	575	668	482	828.7	662.2	-0.555697	0.000329907	0.00115553	disabled [Culex quinquefasciatus]	involved in embryonic neural development
Mdes015027	829	722	918	463	534	562	841.1	673.7	-0.72744	6.65991e-09	5.04547e-08	transmembrane protein 138 isoform X1 [Camponotus floridanus]	cilium biogenesis
Mdes002143	798	865	999	817	757	765	905.1	890.5	-0.254219	0.0172448	0.0392673	centrin [Culex quinquefasciatus]	required for duplication of centrioles
Mdes014091	789	801	819	602	736	701	822.2	696	-0.315624	0.00340283	0.00942272	centrosomal protein of 97 kDa [Musca domestica]	acts as a key negative regulator of ciliogenesis in collaboration with CCP110 by capping the mother centriole thereby preventing cilia formation
Mdes010810	719	583	605	457	547	502	653.4	520.3	-0.414457	0.00524759	0.0138321	dyschronic, isoform G [Drosophila melanogaster]	photreceptor cell axon guidance
Mdes000646	651	646	758	432	626	530	699.6	581.2	-0.440069	0.00190286	0.00562649	kinesin-like protein KIF19-like [Musca domestica]	regulates the length of motile cilia by mediating depolymerization of microtubules at ciliary tips
Mdes003372	642	617	543	455	497	385	617.5	489.5	-0.498635	0.00180542	0.00537495	Tob, isoform C [Drosophila melanogaster]	an unti-proliferative protein
Mdes009409	450	430	389	366	345	284	434.7	370.8	-0.416578	0.0155954	0.0359951	fragile site-associated protein [Anopheles darlingi]	regulation of cell growth
Mdes010066	400	464	426	348	328	350	440.2	379.5	-0.398079	0.00382392	0.0104539	serrano protein [Aedes aegypti]	involved in establishment of ommatidial planar polarity
Mdes001070	337	307	299	249	248	192	322.8	268.8	-0.512237	0.00564076	0.0147268	patched 1, putative [Aedes aegypti]	the receptor for sonic hedgehog, a secreted molecule implicated in the formation of embryonic structures and in tumorigenesis
Mdes003269	335	354	320	245	282	265	345	276.9	-0.41906	0.0057408	0.0149607	nubbin [Culex quinquefasciatus]	DNA-binding regulatory protein implicated in early development
Mdes006346	334	310	418	232	242	257	360.9	317.4	-0.594959	0.000144561	0.000543751	condensin, XCAP-G'-subunit, putative [Drosophila pseudoobscura pseudoobscura]	a central role in chromosome assembly and segregation during mitosis and meiosis
Mdes012497	311	312	388	252	281	242	343.7	313	-0.444844	0.00331756	0.00920044	lachesin-like [Tribolium castaneum]	a component of a septate junction-based mechanism that controls tube size and epithelial integrity in the Drosophila tracheal system
Mdes010946	228	194	165	111	154	150	201.7	135	-0.554888	0.0171876	0.0391472	furrowed [Culex quinquefasciatus]	developmental regulator
Mdes010193	180	163	190	82	121	126	181.8	132.5	-0.734357	0.00102691	0.00323363	zinc finger protein SLUG, putative [Pediculus humanus corporis]	transcriptional repressor that modulates both activator-dependent and basal transcription
Mdes007202	93	129	109	35	28	32	112.8	70	-1.69439	4.69913e-09	3.63266e-08	sog, isoform B [Drosophila simulans]	negative growth factor, required for establishment of a narrow stripe of peak levels of BMP signaling in the dorsal midline of early embryos, that will give rise to the amnioserosa
		DNA replication, nucleases, helicases, and proteins involved in DNA repair
Mdes007717	4104	4422	4521	2662	2817	2814	4448.2	3509.7	-0.727063	6.45654e-35	7.35874e-33	SWI/SNF-related matrix-associated actin-dependent regulator of chromatin subfamily A-like protein 1 [Bactrocera cucurbitae]	DNA helicase, possesses intrinsic ATP-dependent nucleosome-remodeling activity and is both required for DNA repair and heterochromatin organization
Mdes010467	4021	3888	4761	3609	3806	3958	4311.3	4100.9	-0.228015	0.0019162	0.00566026	tankyrase [Aedes aegypti]	DNA repair, TRF1-interacting ankyrin-related ADP-ribose polymerase
Mdes001830	3150	3158	3503	2551	3068	2900	3343.4	2964.9	-0.279065	0.00018291	0.000675536	nuclear factor related to kappaB binding protein (nfrkb) [Aedes aegypti]	DNA repair, regulatory component of the chromatin remodeling INO80 complex which is involved in transcriptional regulation, DNA replication and DNA repair
Mdes006615	2447	2506	2833	2117	2211	2265	2651.2	2424.9	-0.312833	1.74801e-06	9.10706e-06	NEDD4-binding protein 2 [Bactrocera dorsalis]	DNA repair, 5'-polynucleotide kinase and nicking endonuclease activity
Mdes005988	1992	1946	2398	1524	1691	1952	2155.3	1917.9	-0.36449	0.000466658	0.00158993	endonuclease G, mitochondrial [Culex quinquefasciatus]	cleaves DNA at double-stranded (DG)n.(DC)n and at single-stranded (DC)n tracts
Mdes010888	1165	1129	1297	1012	1125	1063	1223.6	1131.7	-0.240022	0.00523846	0.0138194	DNA polymerase zeta catalytic subunit [Stomoxys calcitrans]	DNA polymerase
Mdes010015	1014	1357	1305	881	910	1092	1250.3	1069.7	-0.41669	0.00118302	0.00367755	3'-5' exonuclease [Culex quinquefasciatus]	exonuclease
Mdes008475	847	815	979	550	654	616	899.1	746.7	-0.605179	1.73559e-08	1.2461e-07	exonuclease GOR-like protein [Bactrocera cucurbitae]	exonuclease
		proteins involved in gene silencing
Mdes009238	29454	31012	32882	25285	27360	24854	31814	28503.7	-0.342672	3.58488e-10	3.28376e-09	argonaute 2b [Mayetiola destructor]	RNA interfence pathway
Mdes004122	2700	3072	3274	2344	2497	2409	3078.4	2750.8	-0.390825	1.42992e-08	1.04104e-07	NRDE2 homolog [Bactrocera cucurbitae]	necessary for RNA interference
		proteins involved in immunity
Mdes015794	28786	25182	38189	15678	23583	25382	31265.5	26224.6	-0.571302	0.00024875	0.000889655	lysozyme [Coprinopsis cinerea okayama7#130]	antibacteria
Mdes004746	10425	9569	10456	7721	9097	8713	10397	8903.3	-0.331708	1.72912e-05	7.60567e-05	c4b-binding protein beta chain [Aedes aegypti]	controls the classical pathway of complement activation, binds as a cofactor to C3b/C4b inactivator (C3bINA)
Mdes008898	2352	2355	2663	2148	2305	2292	2510.6	2358.8	-0.201967	0.00198709	0.00584687	T-cell immunomodulatory protein-like [Musca domestica]	modulator of T-cell function, has a protective effect in graft versus host disease mode
Mdes000197	936	928	968	708	881	839	966.6	820.8	-0.29777	0.00501485	0.0132866	protein toll [Stomoxys calcitrans]	mediates the innate immune response to bacterial lipopolysaccharide
Mdes002780	929	895	1048	729	817	714	978.3	869.8	-0.4161	4.60172e-05	0.000188025	transmembrane protein 181 [Bactrocera oleae]	mediates action of cytolethal distending toxins (CDT), which are secreted by many pathogenic bacteria
Mdes012863	872	870	1217	696	642	847	1003.3	934.4	-0.493636	0.000977161	0.00309134	relish C8 isoform [Aedes aegypti]	a key role in the humoral immune response
Mdes005843	749	597	615	495	578	477	672.2	544.2	-0.411947	0.00862201	0.0214616	toll [Aedes aegypti]	required for innate immunity
Mdes007004	508	446	555	381	386	341	514.2	458.1	-0.509081	0.000263976	0.000940455	5-azacytidine-induced protein 1-like [Musca domestica]	adapter protein which binds TBK1 and IKBKE playing a role in antiviral innate immunity
Mdes014635	375	407	463	191	170	155	423.4	318.4	-1.30379	8.22849e-16	1.42631e-14	peptidoglycan recognition protein [Phlebotomus papatasi]	pattern receptor that binds to murein peptidoglycans (PGN) of Gram-positive bacteria
Mdes005075	153	118	147	73	100	116	142.8	107.3	-0.57221	0.022212	0.0489173	toll protein [Drosophila mojavensis]	required for innate immunity
		proteins involved in sensory transduction and neurotransmission
Mdes003684	8924	9147	10803	7048	8346	7855	9822.4	8731.7	-0.384932	5.23343e-08	3.51048e-07	synaptotagmin-4 [Culex quinquefasciatus]	a regulatory role in the membrane interactions during trafficking of synaptic vesicles at the active zone of the synapse
Mdes003364	7120	6306	10349	6168	6421	7264	8049.2	8071.4	-0.32019	0.0191492	0.0429806	synaptic vesicle glycoprotein 2B [Bactrocera oleae]	plays a role in the control of regulated secretion in neural and endocrine cells
Mdes009909	6242	4700	5269	3593	4190	3501	5553.2	4336.9	-0.595559	3.59096e-06	1.77059e-05	regulating synaptic membrane exocytosis protein 2 isoform X4 [Dinoponera quadriceps]	Rab effector involved in exocytosis
Mdes014377	4981	4952	5122	3915	5001	4363	5138.9	4428.1	-0.25888	0.0031104	0.0086971	GABA-A receptor interacting factor-1 [Culex quinquefasciatus]	the major inhibitory transmitter at invertebrate synapses in both the central and peripheral nervous systems
Mdes011507	3878	3619	4980	2570	2857	3468	4237.3	3683.9	-0.551805	6.90399e-06	3.24513e-05	cyclic nucleotide-gated cation channel beta-1-like [Musca domestica]	plays important roles in both visual and olfactory signal transduction, subunit of cyclic nucleotide-gated (CNG) channels, nonselective cation channels
Mdes012196	3809	3368	3521	2735	2652	2643	3658.8	3066	-0.488061	3.59797e-07	2.10417e-06	eye-specific diacylglycerol kinase isoform X1 [Tribolium castaneum]	required for the maintenance of phospholipid turnover within the photoreceptor
Mdes001896	3227	2906	3876	951	961	1322	3403.8	2339.9	-1.66961	9.55591e-34	1.00878e-31	takeout [Anopheles darlingi]	participates in a novel circadian output pathway that conveys temporal and food status information to feeding-relevant metabolisms and activities
Mdes007550	3065	2913	2962	2390	2739	2459	3055.2	2624.1	-0.313928	0.000277093	0.000984463	sodium- and chloride-dependent GABA transporter 1 [Bactrocera cucurbitae]	terminates the action of GABA by its high affinity sodium-dependent reuptake into presynaptic terminals
Mdes007051	2954	2595	2812	1965	2414	2015	2857.7	2338.4	-0.462263	1.34254e-05	6.01619e-05	SH3 and multiple ankyrin repeat domains protein 2 isoform X4 [Bombus impatiens]	learning, an adapter protein in the postsynaptic density (PSD) of excitatory synapses that interconnects receptors of the postsynaptic membrane including NMDA-type and metabotropic glutamate receptors, and the actin-based cytoskeleton
Mdes002548	2604	2413	2765	1908	2085	2010	2653.9	2287.2	-0.448329	4.57689e-09	3.54454e-08	chemosensory protein 4 [Bactrocera dorsalis]	sensory transduction
Mdes002665	2469	2530	2912	2134	2452	2416	2692.7	2471.4	-0.249616	0.000648196	0.00213945	lipocalin-1 interacting membrane receptor (limr) [Aedes aegypti]	plays a role in taste reception
Mdes009237	2357	2005	2642	1790	2175	2168	2385.1	2168.8	-0.264698	0.0158228	0.0364612	cellular retinaldehyde-binding protein [Culex quinquefasciatus]	a functional component of the visual cycle
Mdes000267	2352	1803	2733	1290	1468	1323	2342.9	1961.2	-0.812947	1.23108e-09	1.03764e-08	tachykinin-like peptides receptor 99D isoform X2 [Stomoxys calcitrans]	G protein-mediated neurotransmission
Mdes007508	2284	2426	2661	2063	2350	2334	2509.9	2315.1	-0.201933	0.00397928	0.0108247	Hermansky-Pudlak syndrome 4 ortholog, isoform B [Drosophila melanogaster]	vision, component of multiple cytoplasmic organelles
Mdes000722	2105	2039	1835	1529	1675	1312	2047.7	1649.9	-0.477912	0.000201365	0.000738191	hemicentin-1 isoform X2 [Bactrocera cucurbitae]	responses to stimulus
Mdes012228	1933	1586	1672	1548	1523	1361	1777.6	1581.2	-0.303061	0.0166181	0.0380231	synaptotagmin-7 [Bactrocera oleae]	a regulatory role in the membrane interactions during trafficking of synaptic vesicles at the active zone of the synapse
Mdes005770	1597	1820	2000	1515	1763	1620	1842.2	1722.2	-0.217266	0.0111192	0.0268273	sensory neuron membrane protein 1c [Culex quinquefasciatus]	plays an olfactory role that is not restricted to pheromone sensitivity
Mdes013528	1451	1288	1465	812	796	815	1435.1	1111.9	-0.862318	1.55187e-17	3.26045e-16	synaptotagmin [Anopheles darlingi]	a regulatory role in the membrane interactions during trafficking of synaptic vesicles at the active zone of the synapse
Mdes009243	1449	1512	1730	1237	1252	1228	1596.4	1452.8	-0.405946	3.8094e-07	2.22198e-06	syntaxin [Culex quinquefasciatus]	mediates docking of transport vesicles
Mdes000308	1409	1097	1141	744	1004	788	1250.5	922	-0.594442	0.000162702	0.000607372	metabotropic glutamate receptor 7-like [Bombus impatiens]	G protein-coupled receptors, responsible for the glutamate-mediated postsynaptic excitation of neural cells
Mdes003362	1144	1221	1462	1013	875	1036	1300.5	1211.4	-0.451619	7.84002e-05	0.000307559	synaptic vesicle glycoprotein 2B isoform X3 [Ceratitis capitata]	plays a role in the control of regulated secretion in neural and endocrine cells
Mdes000691	798	765	731	535	577	471	784.8	620	-0.603266	7.48782e-06	3.50293e-05	neuropeptide Y receptor [Anopheles darlingi]	sensory perception of pain, G protein receptor
Mdes010383	780	941	968	629	764	692	914.9	781.1	-0.436005	9.44692e-05	0.00036568	dysbindin [Zootermopsis nevadensis]	plays a role in synaptic vesicle trafficking and in neurotransmitter release
Mdes004239	705	566	565	433	514	480	629.7	489	-0.437015	0.00527428	0.0138968	regulating synaptic membrane exocytosis protein 2 isoform X1 [Stomoxys calcitrans]	Rab effector involved in exocytosis
Mdes004241	592	500	523	326	422	409	552.8	415.1	-0.550574	0.000377797	0.00130632	regulating synaptic membrane exocytosis protein 2-like, partial [Bactrocera dorsalis]	Rab effector involved in exocytosis
Mdes013983	572	511	662	345	384	484	593.9	491.4	-0.584579	0.000204481	0.000747732	takeout [Anopheles gambiae str. PEST]	participates in a novel circadian output pathway that conveys temporal and food status information to feeding-relevant metabolisms and activities, involved in male courtship behavior
Mdes011298	444	571	506	357	373	374	518.5	422.5	-0.527157	0.000139722	0.000526011	glutamate receptor ionotropic, kainate 2 [Anopheles gambiae str. PEST]	responsible for the glutamate-mediated postsynaptic excitation of neural cells
Mdes014029	430	455	452	306	378	308	456.2	370.9	-0.498209	0.000388367	0.00133988	synaptosomal-associated protein 25 isoform X1 [Copidosoma floridanum]	t-SNARE involved in the molecular regulation of neurotransmitter release
Mdes007827	356	417	407	246	259	285	402.1	319.1	-0.640653	6.68144e-06	3.15549e-05	glutamate receptor-interacting protein 2-like [Musca domestica]	responsible for the glutamate-mediated postsynaptic excitation of neural cells
Mdes006444	265	253	276	162	190	205	270.9	214	-0.572327	0.00063672	0.00210426	sensory neuron membrane protein 1 [Anopheles gambiae]	plays an olfactory role that is not restricted to pheromone sensitivity
Mdes015059	245	355	448	119	190	305	353.9	275	-0.761576	0.00867255	0.0215667	retinol-binding protein [Anopheles darlingi]	visual development, delivers retinol from the liver stores to the peripheral tissues
		proteins involved in signal transduction
Mdes007548	81480	71667	85559	47147	48656	45898	81414.7	64796	-0.823181	4.79279e-27	2.7073e-25	protein phosphatase, Mg2+/Mn2+ dependent, 1Lb [Danio rerio]	protein phosphatase
Mdes001246	41591	32657	35719	27151	27920	24275	37658.8	30804.3	-0.544235	2.58238e-06	1.3063e-05	twitchin isoform X5 [Bactrocera cucurbitae]	protein kinase, regulator of muscle contraction and relaxation, senses mechanical strain that occurs during muscle activity by unfolding in clearly resolvable steps at differing forces
Mdes006914	31126	24622	34933	19786	23065	20820	30872.4	26725.2	-0.577886	1.1868e-07	7.43787e-07	twitchin isoform X1 [Tribolium castaneum]	protein kinase, regulator of muscle contraction and relaxation, senses mechanical strain that occurs during muscle activity by unfolding in clearly resolvable steps at differing forces
Mdes003568	28304	23585	24644	17418	19988	17435	26204.3	20592.5	-0.557125	9.60615e-08	6.09146e-07	protein split ends isoform X2 [Microplitis demolitor]	regulates different key pathways such as the EGF receptor and Wg pathways
Mdes000920	25425	26970	30587	16363	18787	19566	28236.6	22917.1	-0.672362	7.25767e-23	2.58924e-21	armadillo repeat-containing protein 8 [Culex quinquefasciatus]	promotes cell proliferation by activating the canonical Wnt signaling pathway
Mdes000644	24938	23721	21081	18014	18123	14356	23898.2	19180.4	-0.538112	1.60555e-05	7.0936e-05	map kinase-interacting serine/threonine kinase [Aedes aegypti]	singalling, protein kinase
Mdes010795	21783	18575	26157	15647	18853	19588	22615.8	20429.2	-0.368188	0.000728093	0.00236378	BAG domain-containing protein Samui isoform X4 [Bactrocera dorsalis]	a role in transmitting a signal which both protects non-diapause eggs from cold injury and terminates diapause in diapause eggs
Mdes002474	18167	17615	17728	8995	10271	8366	18283.9	13036.9	-1.02405	6.44787e-30	4.88483e-28	N-myc downstream regulated [Anopheles darlingi]	myc pathway
Mdes007816	17496	15403	16112	13242	15943	12953	16763.1	14395.1	-0.2963	0.0036713	0.0100794	receptor-type tyrosine-protein phosphatase N2 [Musca domestica]	protein phosphotase
Mdes001008	16939	20381	20084	10890	12105	12380	19548.8	15121	-0.769559	1.67542e-26	8.95342e-25	atlastin [Anopheles gambiae str. PEST]	GTPase, functions in endoplasmic reticulum tubular network biogenesis
Mdes008794	14476	13540	13139	8367	9358	7686	14082.2	10516.8	-0.768452	2.13151e-14	3.159e-13	insulin receptor substrate 1 isoform X1 [Polistes dominula]	mediates the control of various cellular processes by insulin
Mdes005590	13193	13597	12907	8324	9611	8549	13565.6	10383.8	-0.659658	7.54305e-17	1.46181e-15	neurofibromin [Aedes aegypti]	ras regulatior
Mdes008703	12782	12098	13374	6511	7934	7393	13051	9696.9	-0.88231	2.12207e-31	1.82201e-29	FAM13A-like isoform X3 [Musca domestica]	regulation of small GTPase mediated signal transduction
Mdes011533	12246	11257	11250	7300	7863	7395	11888.2	9073.1	-0.698963	1.37443e-16	2.5955e-15	chondrocyte-derived ezrin-like domain containing protein ortholog, isoform G [Drosophila melanogaster]	G protein pathways
Mdes010681	11598	12338	14587	9042	10500	12920	13095.8	11551.6	-0.31733	0.00466571	0.0124486	transforming growth factor beta-1-induced transcript 1 protein [Bactrocera dorsalis]	functions as a molecular adapter coordinating multiple protein-protein interactions at the focal adhesion complex and in the nucleus, links various intracellular signaling modules to plasma membrane receptors and regulates the Wnt and TGFB signaling pathways
Mdes007551	11451	10711	12506	8430	9729	9504	11816.2	10244.4	-0.400472	8.61354e-09	6.41978e-08	serine/threonine-protein kinase wnk 1,3,4 [Anopheles sinensis]	protein kinase
Mdes010711	10725	9734	10871	6192	7262	6565	10694.8	8334.2	-0.720333	6.7922e-20	1.82624e-18	RB1-inducible coiled-coil protein 1 [Bactrocera dorsalis]	plays a role as a modulator of TGF-beta-signaling by restricting substrate specificity of RNF111
Mdes008287	10414	10279	11088	8072	8880	8361	10839.9	9383.3	-0.403816	6.55904e-13	8.32255e-12	Rho guanine nucleotide exchange factor 2, isoform H [Drosophila melanogaster]	G protein pathways
Mdes003062	9690	10926	11678	8884	9908	9899	10991	10074.8	-0.244131	5.43201e-05	0.000218144	cdk10/11 [Aedes aegypti]	protein kinase
Mdes001685	9380	8861	10862	5983	6805	6874	9907	8224.8	-0.63707	1.79695e-17	3.7448e-16	folliculin-interacting protein 1 isoform X1 [Bactrocera dorsalis]	involved in energy and/or nutrient sensing through the AMPK and mTOR signaling pathways
Mdes001548	9216	9152	9575	7763	8673	7611	9536	8501.2	-0.292635	2.75108e-05	0.000117051	dual specificity protein kinase splA [Bactrocera dorsalis]	dual specificity protein kinase splA [Bactrocera dorsalis]
Mdes010882	8268	9988	10158	6712	7043	7008	9669.3	8253	-0.523127	9.02691e-14	1.2582e-12	ras-related protein Rab-2A-like [Ceratitis capitata]	ras pathway
Mdes005457	8225	6963	7666	5356	6039	5169	7814.1	6374.4	-0.538959	6.91349e-08	4.55209e-07	protein tyrosine phosphatase 36E, isoform A [Drosophila melanogaster]	protein phosphotase
Mdes003698	8065	7416	8672	4307	4773	4374	8234.6	6330.5	-0.915335	3.93843e-36	5.12354e-34	tyrosine phosphatase n11 [Culex quinquefasciatus]	protien phosphatase
Mdes005430	7336	6956	7082	5533	6179	5442	7304.5	6182.8	-0.394031	1.57927e-06	8.3052e-06	serine/threonine-protein kinase par-1, isoform H [Drosophila melanogaster]	protein kinase
Mdes010202	7326	7095	7988	5699	6058	5675	7639	6701.5	-0.436138	9.48603e-13	1.18612e-11	mitogen-activated protein kinase-binding protein 1 isoform X5 [Stomoxys calcitrans]	participates in the MAP kinase signal transduction pathway
Mdes005764	6797	6431	6314	4117	4889	3960	6683.8	5102.2	-0.665866	4.9827e-11	5.08899e-10	tyrosine-protein kinase Src42A isoform X2 [Bactrocera dorsalis]	protein kinase
Mdes008069	6646	6099	5497	4024	4875	3787	6253.4	4663	-0.598578	1.95276e-06	1.00921e-05	capicua protein [Aedes aegypti]	regulates cell proliferation downstream of the receptor tyrosine kinase/Ras signaling pathway
Mdes006292	6594	6895	7655	4367	5325	5148	7199.9	5872.1	-0.583784	1.57097e-15	2.64132e-14	ran-binding proteins 9/10 homolog [Bactrocera oleae]	involved in JAK/STAT signaling
Mdes009717	6215	7233	6637	4182	4626	4368	6853.8	5290.1	-0.681519	2.13907e-18	4.89327e-17	CRAG protein [Culex quinquefasciatus]	GTPase, calmodulin binding, regulates epithelial architecture and polarized deposition of basement membrane proteins
Mdes006118	6212	6118	6838	5256	5734	5992	6533.2	5926.4	-0.249969	6.58342e-05	0.000261207	inositol hexakisphosphate and diphosphoinositol-pentakisphosphate kinase-like isoform X5 [Musca domestica]	participate in synthesis of the diphosphate group-containing inositol pyrophosphates diphosphoinositol pentakisphosphate, PP-InsP5, and bis-diphosphoinositol tetrakisphosphate, which are intermediates for signaling molecules
Mdes010336	6128	6160	6696	3817	4505	4035	6471.9	5135	-0.693052	4.71977e-24	1.91151e-22	protein phosphatase 2c [Aedes aegypti]	protein phosphatase
Mdes003598	6123	6996	7309	4371	4724	4663	6954.3	5707.9	-0.641994	7.66194e-26	3.7237e-24	WD repeat protein 26 [Aedes aegypti]	involved in MAPK pathways
Mdes010209	5931	5689	6631	4415	4914	4722	6218	5404.3	-0.45091	2.6201e-12	3.09297e-11	rho GTPase-activating protein gacZ isoform X7 [Stomoxys calcitrans]	G protein pathways
Mdes001344	5908	5284	5979	4910	5428	5216	5861.4	5339.9	-0.219499	0.00415851	0.0112516	protein phosphatase 1 regulatory subunit 12A isoform X12 [Bactrocera cucurbitae]	protein phosphatase
Mdes002627	5839	5956	6705	5745	5949	5857	6300.5	6108.3	-0.149612	0.00540321	0.0141958	protein phosphatase PP2A 55 kDa regulatory subunit-like isoform X1 [Musca domestica]	protein phosphatase
Mdes005273	5830	6378	6038	4667	5130	4361	6229	5246.1	-0.44019	2.26669e-07	1.36478e-06	serine/threonine-protein kinase tousled-like 2-like [Apis florea]	protein kinase
Mdes001033	5752	4985	5710	4580	5326	4767	5616.2	5044.8	-0.241703	0.00689011	0.0175579	asator, isoform F [Drosophila melanogaster]	protein kinase
Mdes011423	5631	5628	5596	5051	5582	4944	5757.5	5226.8	-0.191225	0.0131001	0.0309742	pecanex [Anopheles darlingi]	Notch signaling pathway
Mdes011294	5615	5552	5770	4147	4363	3880	5781.3	4856	-0.524792	2.85377e-12	3.36264e-11	dab2-interacting protein [Culex quinquefasciatus]	signaling, implicated in the regulation of a large spectrum of both general and specialized signaling pathways
Mdes001714	5593	4478	5528	3408	4182	3963	5326	4368.3	-0.507005	2.94383e-06	1.47524e-05	diacylglycerol kinase eta isoform X4 [Solenopsis invicta]	converts the second messenger diacylglycerol into phosphatidate, initiating the resynthesis of phosphatidylinositols and attenuating protein kinase C activity
Mdes001670	5260	5188	5726	4554	4948	4413	5514	5039.4	-0.291328	1.79295e-05	7.86492e-05	chromosomal serine/threonine-protein kinase JIL-1-like [Ceratitis capitata]	protein kinase
Mdes012085	5177	4868	5419	4655	4992	4593	5275.6	4942.7	-0.194562	0.00561666	0.0146728	kalirin isoform X3 [Aedes aegypti]	promotes the exchange of GDP by GTP, activates specific Rho GTPase family members, thereby inducing various signaling mechanisms that regulate neuronal shape, growth, and plasticity, through their effects on the actin cytoskeleton
Mdes008791	5003	5256	5464	4064	4395	4239	5361	4667.3	-0.383278	2.6315e-12	3.10358e-11	cGMP-dependent protein kinase, isozyme 2 forms cD5/T2 [Lucilia cuprina]	protein kinase
Mdes000004	4952	4498	4768	4113	4727	3727	4858.7	4357.6	-0.25447	0.0148085	0.0344443	leucine-rich repeat-containing G-protein coupled receptor 4 [Amyelois transitella]	potentiates the canonical Wnt signaling pathway and is involved in the formation of various organs
Mdes004244	4871	4861	5162	3390	4221	3578	5080.8	4183.5	-0.48746	7.42412e-09	5.5948e-08	serine/threonine protein kinase [Drosophila melanogaster]	protein kinase
Mdes008683	4859	4898	5329	4620	4959	4639	5142.7	4881.9	-0.160555	0.0056043	0.0146472	epidermal growth factor receptor substrate 15-like 1 isoform X5 [Bactrocera dorsalis]	negative regulation of Notch pathway
Mdes006632	4828	5113	5239	4628	4898	4439	5176.7	4842.7	-0.195233	0.00317349	0.00884853	protein phosphatase 2C T23F11.1 [Bactrocera cucurbitae]	protein phosphatase
Mdes001187	4580	4508	4610	3971	4434	4017	4677.7	4210.3	-0.218311	0.00281343	0.00796006	latrophilin Cirl isoform X2 [Bactrocera dorsalis]	G protein coupled receptor
Mdes006156	4487	4115	4309	3430	3767	3443	4412.4	3793.8	-0.355885	2.12522e-05	9.20952e-05	Ca(2+)/calmodulin-responsive adenylate cyclase-like isoform X4 [Ceratitis capitata]	a membrane-bound, calmodulin-sensitive adenylyl cyclase, inactivation of this cyclase leads to a learning and memory defect
Mdes012479	4411	4093	4571	3571	3985	3532	4461.4	3990.5	-0.313075	6.63751e-05	0.00026311	microtubule-associated serine/threonine-protein kinase 3 isoform X2 [Tribolium castaneum]	singalling, protein kinase
Mdes007679	4377	4352	4592	3321	3720	3115	4545.1	3875	-0.46502	1.89163e-08	1.34747e-07	ras GTP exchange factor, son of sevenless [Anopheles darlingi]	G protein pathways
Mdes005797	4371	3706	3882	2968	3324	3048	4093.1	3356.5	-0.433581	2.61887e-05	0.000111943	proto-oncogene tyrosine-protein kinase abl1 [Aedes aegypti]	protein kinase
Mdes004665	4312	4393	4524	3256	3684	3384	4514	3809.6	-0.433336	8.97767e-11	8.88727e-10	serine/threonine-protein kinase SBK1 isoform X2 [Ceratitis capitata]	protein kinase
Mdes007459	4262	3807	3499	2606	2714	2264	3966	2990.6	-0.680247	6.34862e-08	4.2038e-07	insulin-like peptide receptor [Solenopsis invicta]	insulin induced pathway
Mdes003619	4214	4445	4611	3683	3584	3330	4524.5	4066	-0.396451	1.73751e-07	1.06205e-06	lateral signaling target protein 2 homolog [Ceratitis capitata]	negative regulator of epidermal growth factor receptor (EGFR) signaling. Acts by promoting EGFR degradation in endosomes when not monoubiquitinated
Mdes009760	4196	4316	4782	3149	3474	3498	4528.4	3879.8	-0.467128	4.00921e-15	6.42221e-14	Erbb2 interacting protein isoform 2 [Danaus plexippus]	inhibits NOD2-dependent NF-kappa-B signaling and proinflammatory cytokine secretion
Mdes008960	4147	3958	4307	3439	3912	3505	4235.3	3797.4	-0.269353	0.000282929	0.00100409	phosphatidylinositol 3,4,5-trisphosphate 3-phosphatase and dual-specificity protein phosphatase PTEN isoform X3 [Solenopsis invicta]	dual-specificity protein phosphatase, dephosphorylation of proteins and phosphatidylinositols
Mdes009583	4129	4104	4106	3341	3794	3377	4214.8	3651.6	-0.308214	9.08444e-05	0.000353043	tyrosine phosphatase 99A, isoform G [Drosophila melanogaster]	protien phosphatase
Mdes005066	4106	4114	4610	3222	3435	3316	4371.3	3833.9	-0.436877	7.16668e-14	1.01317e-12	leucine-rich repeat and immunoglobulin-like domain-containing nogo receptor-interacting protein 3 [Anopheles darlingi]	component of the Nogo receptor signaling complex (RTN4R/NGFR) in RhoA activation responsible for some inhibition of axonal regeneration by myelin-associated factors
Mdes011271	3971	3566	3603	3157	3489	2848	3811.5	3317.5	-0.307348	0.00477667	0.0127157	rap guanine nucleotide exchange factor 2-like isoform X7 [Trichogramma pretiosum]	activates Rap and Ras family of small GTPases by exchanging bound GDP for free GTP in a cAMP-dependent manner
Mdes002953	3938	3958	3882	2922	2979	2746	4024	3333.4	-0.519995	2.13209e-10	2.00432e-09	cAMP-dependent protein kinase catalytic subunit, putative [Pediculus humanus corporis]	protein kinase
Mdes009405	3890	4114	4721	3543	3537	3500	4329.1	4048.5	-0.336892	4.71243e-07	2.71671e-06	leucine-rich repeat neuronal protein 3-like isoform X1 [Aedes aegypti]	protein phosphorylation
Mdes005041	3872	4069	4204	3552	4020	4007	4141.6	3804.7	-0.145465	0.0220518	0.0485893	MON2 homolog [Musca domestica]	ARF guanyl-nucleotide exchange factor
Mdes006373	3859	3663	4028	2983	3673	3438	3940.7	3434.2	-0.271391	0.00107711	0.00337766	phosphatidylinositol 4-kinase [Aedes aegypti]	acts on phosphatidylinositol in the first committed step in the production of the second messenger inositol-1,4,5,-trisphosphate
Mdes005419	3792	3590	3868	3316	3695	3255	3840.2	3524.7	-0.20843	0.00839988	0.0209615	CTD small phosphatase-like protein 2 [Tribolium castaneum]	protein phosphatase
Mdes003984	3720	3695	3523	3204	3400	2848	3740	3302.7	-0.286699	0.00417654	0.0112932	tyrosine phosphatase, putative [Aedes aegypti]	protien phosphatase
Mdes006680	3630	3365	3021	2049	2606	1780	3433.2	2481	-0.706301	1.75592e-06	9.14086e-06	small G protein signaling modulator 2 [Bactrocera oleae]	G protein pathways
Mdes011397	3555	3156	3567	2602	2759	2624	3509	3021.2	-0.438651	1.30383e-07	8.14356e-07	protein phosphatase 1 regulatory subunit 37 [Culex quinquefasciatus]	protein phosphatase inhibitor
Mdes006927	3554	3606	3745	2441	2863	2634	3720.6	3025.8	-0.533293	1.38822e-13	1.88397e-12	centaurin gamma 1A, isoform A [Drosophila melanogaster]	GTPase-activating protein for the ADP ribosylation factor family
Mdes006221	3551	3240	3935	2463	2795	2876	3654.4	3128.2	-0.471805	2.46595e-08	1.72791e-07	lateral signaling target protein [Aedes aegypti]	negative regulator of epidermal growth factor receptor (EGFR) signaling
Mdes012266	3519	3275	3674	1993	2356	2315	3571.3	2766.6	-0.724819	1.52354e-18	3.56109e-17	rho GTPase-activating protein 18 [Musca domestica]	G protein pathways
Mdes000636	3518	3488	4267	2799	2976	3095	3834.2	3456.5	-0.41643	3.4082e-08	2.34228e-07	BAI1-associated protein 3 isoform X3 [Plutella xylostella]	G protein pathways
Mdes008731	3488	3127	3647	2586	2952	2769	3500.5	3051.6	-0.379727	3.98965e-06	1.95297e-05	vulcan, partial [Drosophila kikkawai]	signaling
Mdes003599	3446	3645	3914	3338	3425	3092	3749.3	3557.8	-0.231933	0.00128118	0.00394593	venus kinase receptor [Culex quinquefasciatus]	binds small ligands to induce receptor kinase activity
Mdes001043	3440	3442	3772	3120	3354	3123	3631.8	3380.1	-0.225399	0.00034569	0.00120556	protein tyrosine phosphatase-ERK/Enhancer of Ras1 [Drosophila melanogaster]	protein phosphotase
Mdes003744	3431	3516	4079	2707	3012	3079	3752.3	3320	-0.398053	1.05911e-08	7.81681e-08	serine/threonine-protein kinase polo [Musca domestica]	protein kinase
Mdes008235	3421	3687	3549	3086	3457	3041	3637.9	3255.8	-0.229425	0.00405499	0.0110085	1-phosphatidylinositol-4-phosphate 5-kinase, putative [Aedes aegypti]	mediates the production of the second messenger molecules diacylglycerol (DAG) and inositol 1,4,5-trisphosphate
Mdes006271	3345	3550	4005	2942	3108	3181	3709.4	3402.5	-0.312133	6.53154e-07	3.66216e-06	px serine/threonine kinase (pxk) [Aedes aegypti]	protein kinase
Mdes012086	3243	3042	3456	2683	2900	2759	3321.9	3008.6	-0.298438	2.67794e-05	0.00011424	ral guanine nucleotide exchange factor [Anopheles darlingi]	ras pathway
Mdes012427	3197	2732	3546	2336	2628	2849	3227.4	2877.5	-0.350393	0.000750341	0.00242805	oligophrenin [Aedes aegypti]	stimulates GTP hydrolysis of members of the Rho family
Mdes012078	3182	3316	3682	2674	2886	2849	3466.7	3112.7	-0.349097	4.07595e-09	3.17954e-08	serine/threonine-protein kinase 38 (ndr2 protein kinase) [Anopheles darlingi]	protein kinase
Mdes005892	3178	2852	2578	2291	2648	2005	2951.9	2389.8	-0.386212	0.00497686	0.0131941	leukocyte receptor tyrosine protein kinase [Aedes aegypti]	leukocyte receptor tyrosine protein kinase
Mdes010481	3155	3306	3805	2972	3246	3397	3492.9	3321.5	-0.167609	0.0174136	0.0395957	arrestin domain-containing protein 3 [Bactrocera cucurbitae]	positive regulation of adrenergic receptor signaling pathway
Mdes005495	3138	3129	3195	2226	2612	2222	3230.5	2653.6	-0.497251	7.22615e-09	5.452e-08	salt-inducible kinase 3, isoform D [Drosophila melanogaster]	serine/threonine-protein kinase
Mdes003638	3015	2525	2965	2230	2313	2298	2904.5	2545.1	-0.388297	4.94989e-05	0.00020047	dual specificity tyrosine-phosphorylation-regulated kinase [Aedes aegypti]	serine/threonine-protein kinase involved in the regulation of the mitotic cell cycle, cell proliferation, apoptosis, organization of the cytoskeleton and neurite outgrowth
Mdes010041	2996	3304	3724	2628	2570	3017	3409	3109.7	-0.35656	4.75837e-05	0.000193859	inositol monophosphatase 1-like [Bactrocera dorsalis]	participate in synthesis of phosphatidylinositol and polyphosphoinositides that are implicated in signaling pathways
Mdes007041	2889	2689	3302	1970	2234	2351	3023.6	2576.3	-0.509307	8.90444e-09	6.62509e-08	SRSF protein kinase 3 isoform X4 [Musca domestica]	protein kinase
Mdes014506	2825	2815	3021	2304	2666	2527	2953.9	2609.2	-0.2842	5.38583e-05	0.000216424	zinc finger protein Noc [Tribolium castaneum]	DNA binding, negatively regulate Notch-induced cell proliferation in the eye-head primordium
Mdes009646	2782	2841	2912	2548	2590	2541	2912.5	2679.5	-0.227772	0.000785982	0.00253049	Rho-type guanine nucleotide exchange factor, isoform H [Drosophila melanogaster]	a RAC1 guanine nucleotide exchange factor
Mdes000648	2774	2702	2925	2389	2758	2316	2865.9	2605.8	-0.246085	0.00423345	0.0114255	inositol polyphosphate 1-phosphatase [Culex quinquefasciatus]	catalyzing the production of myo-inositol 4-bisphophate
Mdes006768	2772	2571	2980	2105	2543	2201	2837.7	2489.5	-0.355503	7.03535e-05	0.000277429	adenylate cyclase type ix [Aedes aegypti]	catalyzes the formation of the signaling molecule cAMP in response to G-protein signaling
Mdes007637	2755	2624	2998	1892	2271	2025	2855.6	2391.1	-0.510307	8.82036e-10	7.62911e-09	cytohesin-1-like [Bactrocera oleae]	promotes guanine-nucleotide exchange on ARF1 and ARF5. Promotes the activation of ARF factors through replacement of GDP with GTP
Mdes011628	2726	2731	3028	2411	2771	2616	2891.6	2666.3	-0.197137	0.00386969	0.0105588	protein kinase protein [Aedes aegypti]	protein kinase
Mdes000819	2720	2725	3096	2523	2714	2820	2909.2	2755.3	-0.158558	0.0181289	0.0409545	goodpasture antigen-binding protein [Culex quinquefasciatus]	participates in mtor signaling pathway and adipocytokine signaling pathway
Mdes007554	2720	2617	3467	2350	2562	2750	2990.8	2846.5	-0.2696	0.00596027	0.0154657	leucine-rich repeat-containing G-protein coupled receptor 6 isoform X2 [Stomoxys calcitrans]	potentiates the canonical Wnt signaling pathway and acts as a marker of multipotent stem cells in the epidermis
Mdes008284	2681	2893	2696	2160	2320	2258	2824.9	2380.7	-0.371617	3.7136e-06	1.82548e-05	rho guanine nucleotide exchange factor 12 [Bactrocera oleae]	G protein pathways
Mdes005787	2676	3088	2875	1903	2002	1891	2947.5	2337.5	-0.647752	4.95232e-15	7.82588e-14	arf-GAP with coiled-coil, ANK repeat and PH domain-containing protein 2 isoform X2 [Bactrocera dorsalis]	GTPase-activating protein (GAP) for ADP ribosylation factor 6 (ARF6)
Mdes015040	2613	2595	2497	2064	2423	1992	2634	2236.8	-0.32675	0.00128931	0.00396774	tetraspanin-8 [Bactrocera oleae]	cell surface receptor
Mdes010674	2561	2384	3149	2016	2143	2212	2751.5	2525.9	-0.413766	9.77677e-06	4.49598e-05	calcium/calmodulin-dependent serine protein kinase [Culex quinquefasciatus]	calcium/calmodulin-dependent protein kinase involved in the regulation of Ca2+ homeostatis and excitation-contraction coupling
Mdes009441	2445	2430	2471	1948	2413	1954	2508.4	2166.1	-0.294536	0.00307427	0.00860727	serine/threonine-protein kinase [Operophtera brumata]	protein kinase
Mdes010029	2424	2744	2546	1645	1784	1808	2633	2049.8	-0.632075	3.36152e-14	4.90851e-13	GTPase-activating protein GYP7-like [Ceratitis capitata]	GTPase activator
Mdes006979	2407	2172	2233	1963	2143	1724	2329.7	2059.3	-0.300037	0.00831653	0.0207857	cAMP-specific 3',5'-cyclic phosphodiesterase, isoform F isoform X4 [Bactrocera dorsalis]	hydrolyzes the second messenger cAMP, a key regulator of many important physiological processes
Mdes010234	2381	2305	2020	1583	1712	1471	2297.9	1766	-0.566437	2.58783e-06	1.30803e-05	serine/threonine-protein kinase DDB_G0282963 isoform X1 [Bactrocera dorsalis]	protein kinase
Mdes015302	2343	2354	2693	2052	2228	2445	2516.6	2325	-0.209932	0.00912372	0.022558	hepatocyte growth factor-regulated tyrosine kinase substrate [Anopheles darlingi]	involved in intracellular signal transduction mediated by cytokines and growth factors
Mdes009930	2335	1965	2233	1819	1898	1597	2232.5	1986.9	-0.370776	0.00117925	0.00367024	GTPase-activating protein [Lucilia cuprina]	G protein signaling pathway
Mdes004580	2303	1965	2163	1660	1884	1526	2198.5	1873.3	-0.416871	0.000302268	0.00107036	exchange protein directly activated by cAMP ortholog, isoform E [Drosophila melanogaster]	cAMP-dependent protein kinase regulator activity
Mdes001372	2294	2317	2506	1827	2092	2135	2426.3	2122.1	-0.308679	4.03502e-05	0.000166508	SH3KBP1-binding protein 1 [Bactrocera cucurbitae]	adapter protein involved in regulating diverse signal transduction pathways
Mdes004990	2289	2264	2210	2072	2109	1925	2311.5	2103	-0.223655	0.0144835	0.0338228	signal-induced proliferation-associated protein 1 [Culex quinquefasciatus]	stimulates the GTPase activity of RAP2A, promotes reorganization of the actin cytoskeleton and recruits DLG4 to F-actin.
Mdes008350	2214	2195	2434	1648	1940	1792	2332.5	1997.5	-0.421169	4.48673e-08	3.03969e-07	dbl [Aedes aegypti]	diffuse B-cell lymphoma family of the guanine nucleotide exchange factors, is a direct activator of the Rho family proteins
Mdes013941	2212	2174	2162	1528	1722	1568	2237.4	1806.5	-0.517854	2.60855e-09	2.09187e-08	guanylate cyclase 32E-like [Ceratitis capitata]	G protein pathway, synthesizes cGMP from GTP
Mdes005957	2150	2301	2445	1353	1455	1289	2349.4	1854.5	-0.820526	2.41684e-25	1.09988e-23	centaurin alpha [Aedes aegypti]	kinase binding protein
Mdes005604	2146	2210	2398	1977	2097	1875	2301.6	2145.6	-0.25634	0.000728792	0.00236545	serine/threonine-protein kinase PAK 1 isoform X4 [Stomoxys calcitrans]	protein kinase
Mdes001303	2096	2206	2380	1678	1697	1687	2276.5	1986.6	-0.472635	3.85312e-12	4.46664e-11	alsin [Culex quinquefasciatus]	G protein pathways, acts as a GTPase regulator
Mdes007085	2076	2268	2111	1395	1538	1405	2204.5	1715.2	-0.64643	2.83021e-13	3.73083e-12	leucine-rich repeat-containing G-protein coupled receptor 4 [Culex quinquefasciatus]	potentiates the canonical Wnt signaling pathway and is involved in the formation of various organs
Mdes011512	2076	2272	2805	1718	1651	1928	2428.1	2210.9	-0.497167	1.76162e-06	9.16671e-06	shc transforming protein [Culex quinquefasciatus]	adapter that couples activated growth factor receptors to signaling pathways
Mdes010744	2073	1689	2400	1622	1885	1829	2096.6	1968.1	-0.277963	0.0189414	0.0425604	adenylate cyclase [Culex quinquefasciatus]	production of cAMP, a signaling second messenger
Mdes015138	2062	2042	2254	1253	1504	1479	2167.4	1712.5	-0.65845	6.01543e-15	9.4479e-14	PPP family protein CG45057 [Ceratitis capitata]	protein kinase
Mdes014467	2061	2199	1981	1630	2059	1647	2133.7	1770.8	-0.303179	0.00818651	0.0204925	rho guanine nucleotide exchange factor 10-like protein [Bactrocera oleae]	G protein pathways
Mdes006120	2047	1985	2324	1526	1743	1715	2164.8	1883.3	-0.423673	8.61813e-08	5.54512e-07	serine/threonine-protein kinase [Aedes aegypti]	protein kinase
Mdes000422	2031	2154	2233	1562	1840	1674	2188.1	1857.7	-0.412801	1.08901e-07	6.84499e-07	serine/threonine-protein kinase D3 isoform X1 [Tribolium castaneum]	protein kinase
Mdes005716	2011	1791	1548	1077	1198	983	1836.5	1284.9	-0.783038	6.92713e-08	4.55874e-07	CD82 antigen-like [Bombyx mori]	associates with CD4 or CD8 and delivers costimulatory signals for the TCR/CD3 pathway
Mdes007989	1991	1842	2342	1587	1713	1891	2101.2	1922.6	-0.321348	0.00106634	0.00334635	transmembrane protein 198 [Bactrocera oleae]	promotes LRP6 phosphorylation by casein kinases and thereby plays a role in Wnt signaling
Mdes000863	1977	1958	2060	1437	1538	1549	2045.7	1711.8	-0.480652	8.79987e-11	8.7314e-10	rho guanine exchange factor [Culex quinquefasciatus]	GTPase activator for the Rho, Rac and Cdc42 proteins, converting them to the putatively inactive GDP-bound state
Mdes012311	1959	1668	2339	1310	1668	1588	2028.8	1782	-0.453443	0.000242098	0.00086876	arrestin, Arr2 [Anopheles darlingi]	regulates the activity of G protein-coupled receptors (GPCRs) in the visual rhodopsin system
Mdes011446	1947	1558	1563	1144	1509	1127	1738	1325.8	-0.496566	0.00120665	0.00374019	alpha-catulin-like [Mayetiola destructor]	modulate the Rho pathway signaling by providing a scaffold for the Lbc Rho guanine nucleotide exchange factor
Mdes011863	1865	1439	2000	1334	1588	1503	1807.5	1631.2	-0.332639	0.00832235	0.0207962	dual 3',5'-cyclic-AMP and -GMP phosphodiesterase 11 isoform X1 [Stomoxys calcitrans]	hydrolyzes the second messenger cAMP, which is a key regulator of many important physiological processes
Mdes000288	1861	1923	2151	1653	1832	1847	2021.1	1864.1	-0.228473	0.00143065	0.00436	G-protein signaling modulator [Anopheles darlingi]	G protein signaling pathway
Mdes002354	1774	1881	2048	1500	1818	1520	1942.3	1737.7	-0.310277	0.000661838	0.00218224	LIM domain kinase 1 [Culex quinquefasciatus]	serine/threonine-protein kinase that plays an essential role in the regulation of actin filament dynamics
Mdes008877	1754	1836	1856	1344	1498	1377	1858.1	1567.1	-0.442616	1.81009e-08	1.29428e-07	fibroblast growth factor receptor substrate 2 [Papilio xuthus]	adapter protein that links activated FGR and NGF receptors to downstream signaling pathways
Mdes004512	1735	1761	1925	1630	1739	1543	1847.5	1743.9	-0.215744	0.00754523	0.0190502	tyrosine-protein kinase-like otk [Bactrocera dorsalis]	protein kinase
Mdes004171	1734	1855	1805	1121	1209	1088	1841.1	1430.5	-0.72954	7.8152e-17	1.50902e-15	PAS domain-containing serine/threonine-protein kinase [Amyelois transitella]	protein kinase
Mdes011219	1723	1610	1862	1484	1594	1557	1771.1	1640.3	-0.238882	0.00282293	0.00798166	MOB kinase activator-like 1 [Ceratitis capitata]	activator of LATS1/2 in the Hippo signaling pathway which plays a pivotal role in organ size control and tumor suppression by restricting proliferation and promoting apoptosis
Mdes007351	1721	1889	1916	1117	1422	1247	1883.7	1481.8	-0.617356	1.26065e-10	1.22906e-09	tyrosine phosphatase n9 [Culex quinquefasciatus]	protien phosphatase
Mdes008157	1719	2351	1696	1110	1084	998	1971.6	1372.6	-0.910055	7.427e-10	6.48051e-09	calcyphosin C (Calcium-binding protein. May play a role in cellular signaling events) [Mayetiola destructor]	calcium binding, intracellular signal transduction
Mdes002323	1650	1486	1800	1126	1343	1403	1682.2	1430.6	-0.422809	5.40254e-05	0.000217028	guanine nucleotide-binding protein beta 5 (g protein beta5) [Aedes aegypti]	involved as a modulator or transducer in various transmembrane signaling systems
Mdes011420	1638	1317	1473	1180	1287	1313	1515	1300.6	-0.305028	0.00986653	0.0241856	protostome-specific GEF, isoform F [Drosophila melanogaster]	G protein pathways
Mdes010784	1634	1482	1740	1413	1436	1338	1655.9	1546	-0.286447	0.00196313	0.00578429	adenylate cyclase, terminal-differentiation specific [Trichogramma pretiosum]	catalyzes the formation of the signaling molecule cAMP in response to G-protein signaling
Mdes000344	1621	1720	1950	1560	1697	1599	1800.4	1720.8	-0.196191	0.00909816	0.0225077	myotubularin-related protein 8 isoform X1 [Bactrocera oleae]	phosphatase that acts on lipids with a phosphoinositol headgroup
Mdes004895	1618	1692	2002	1358	1371	1532	1806.3	1644.2	-0.38728	1.48577e-05	6.60517e-05	cAMP-specific cyclic nucleotide phosphodiesterase [Anopheles darlingi]	G protein pathways
Mdes004821	1605	1318	1557	1058	1147	1055	1530.3	1279.7	-0.530082	2.13531e-06	1.09608e-05	neuropeptide Y receptor-like [Musca domestica]	neuropeptide receptor
Mdes010320	1561	1579	1693	1342	1592	1394	1647.9	1487.7	-0.234452	0.00650864	0.0166902	atrial natriuretic peptide receptor 1 isoform X1 [Bactrocera dorsalis]	G protein coupled receptor
Mdes007991	1553	1332	1787	1147	1274	1225	1590.1	1434.9	-0.426606	8.16877e-05	0.000319677	non-receptor serine/threonine protein kinase [Culex quinquefasciatus]	protein kinase
Mdes005924	1547	1631	1865	1384	1560	1428	1715.9	1591.5	-0.27793	0.000565242	0.00188805	3-phosphoinositide-dependent protein kinase 1 isoform X2 [Plutella xylostella]	acts as master kinase
Mdes007814	1519	1605	1736	1357	1521	1576	1655.5	1515.9	-0.200373	0.0112725	0.0271464	AMPK-beta subunit [Culex quinquefasciatus]	5' AMP-activated protein kinase is an enzyme that plays a role in cellular energy homeostasis
Mdes008191	1489	1587	1474	1048	1285	1006	1554.6	1234.8	-0.518815	9.45511e-06	4.35368e-05	jnk interacting protein 1 [Aedes aegypti]	negatively regulate jun kinase
Mdes012433	1472	1373	1559	1201	1428	1353	1502	1352.5	-0.22118	0.0155333	0.0358646	calcium/calmodulin-dependent protein kinase kinase [Culex quinquefasciatus]	involved in calcium-triggered signaling cascade involved in a number of cellular processes
Mdes007578	1446	1389	1538	1160	1118	1154	1491.5	1321.8	-0.421479	1.1688e-06	6.31149e-06	dual specificity protein phosphatase Mpk3-like [Ceratitis capitata]	protien phosphatase
Mdes002861	1439	1295	1504	887	964	889	1445.7	1168.3	-0.698991	4.36302e-13	5.63604e-12	protein kinase C delta [Anopheles sinensis]	protein kinase
Mdes004152	1424	1317	1340	913	1318	1004	1395.3	1102.6	-0.409955	0.00314518	0.00877719	ras-related protein Rab-3C, putative [Aedes aegypti]	ras pathway
Mdes014399	1414	1424	1425	1251	1377	1137	1455.8	1313.3	-0.254079	0.0138749	0.0326086	slit-robo rho GTPase activating protein 1,3 [Anopheles darlingi]	GTPase-activating protein for RAC1 and perhaps Cdc42
Mdes000461	1399	1332	1415	1130	1251	1130	1415.5	1247.7	-0.31497	0.00051668	0.00174334	regulator of G-protein signaling 7 isoform X2 [Bactrocera cucurbitae]	inhibits signal transduction by increasing the GTPase activity of G protein alpha subunits thereby driving them into their inactive GDP-bound form
Mdes010583	1399	1410	1782	1074	1247	1382	1559.9	1395.8	-0.378388	0.000758243	0.00244993	calmodulin [Anopheles darlingi]	calmodulin mediates the control of a large number of enzymes, ion channels, aquaporins and other proteins by Ca2+
Mdes012760	1378	1329	1466	1222	1310	1211	1423.3	1318.4	-0.231346	0.00573564	0.0149503	protein kinase DC2 [Aedes aegypti]	protein kinase
Mdes013092	1359	1334	1392	1066	1185	1242	1394.4	1204.4	-0.301733	0.000767817	0.00247775	phosphatidylinositol 5-phosphate 4-kinase, isoform B [Drosophila melanogaster]	catalyzes phosphatidylinositol phosphrylation to form phosphatidylinositol 4,5-bisphosphate
Mdes001446	1345	1339	1634	1109	1303	1216	1468.6	1342.3	-0.322245	0.000535232	0.00179605	rab19, isoform A [Drosophila melanogaster]	G protein pathways
Mdes004903	1245	1179	1257	1007	1097	915	1256.8	1109.9	-0.359054	0.00073975	0.002398	GTP-binding protein rit [Anopheles darlingi]	plays a crucial role in coupling NGF stimulation to the activation of both EPHB2 and MAPK14 signaling pathways and in NGF-dependent neuronal differentiation
Mdes010811	1222	1017	1043	792	942	810	1124.2	899.1	-0.442306	0.000905962	0.00287883	disks large homolog 5 isoform X3 [Bactrocera cucurbitae]	plays a role at the plasma membrane in the maintenance of the structure of epithelial cells and in the transmission of extracellular signals to the membrane and cytoskeleton
Mdes008060	1195	1145	1148	879	1181	826	1192.2	993.2	-0.347052	0.0150583	0.0349307	high-affinity cgmp-specific 3,5-cyclic phosphodiesterase [Aedes aegypti] gi|108874266|gb|EAT38491.1| AAEL009630-PA [Aedes aegypti]	hydrolyzes the second messenger cGMP, a key regulator of many important physiological processes
Mdes015156	1161	1211	1314	972	1101	1215	1255.8	1119.7	-0.23897	0.0144254	0.0337055	head-specific guanylate cyclase-like [Ceratitis capitata]	G protein pathway, synthesizes cGMP from GTP
Mdes003971	1106	1032	1182	954	1014	967	1132.1	1047.3	-0.251561	0.0057759	0.0150439	sprouty-related protein with EVH-1 domain, isoform A [Drosophila melanogaster]	tyrosine kinase substrate that inhibits growth-factor-mediated activation of MAP kinase
Mdes012195	1091	998	859	600	699	634	1011.6	714.2	-0.679041	3.00483e-06	1.50288e-05	diacylglycerol kinase zeta [Culex quinquefasciatus]	converts the second messenger diacylglycerol into phosphatidate, initiating the resynthesis of phosphatidylinositols and attenuating protein kinase C activity
Mdes006942	1086	1174	1272	1068	1066	1007	1202.6	1147.8	-0.240488	0.00654864	0.016764	trapped in endoderm 1, isoform A [Drosophila melanogaster]	G protein-coupled receptor, essential for the first active step of germ cell migration: transepithelial migration of germ cells through the posterior midgut (PMG) epithelium
Mdes007467	1080	1128	1239	1053	1034	1038	1174.1	1124.4	-0.213572	0.0118525	0.0283872	serine/threonine protein kinase death domain protein [Mayetiola destructor]	protein kinase
Mdes000862	1078	1018	924	680	794	675	1034.6	785.6	-0.563449	1.88582e-05	8.23865e-05	Rho guanine nucleotide exchange factor 3, isoform L [Drosophila melanogaster]	G protein pathways
Mdes007708	1075	1076	1145	776	877	790	1124.2	940	-0.504419	4.66585e-08	3.14945e-07	1-phosphatidylinositol 4,5-bisphosphate phosphodiesterase classes I and II-like [Bactrocera dorsalis]	mediates the production of the second messenger molecules diacylglycerol (DAG) and inositol 1,4,5-trisphosphate
Mdes004410	1069	1172	1225	936	1006	1038	1180.8	1058.9	-0.291101	0.000570978	0.00190558	ankyrin repeat domain-containing protein 54 [Ceratitis capitata]	plays an important role in regulating intracellular signaling events associated with erythroid terminal differentiation
Mdes012091	1061	912	996	704	793	769	1015	832.3	-0.463587	5.28902e-05	0.000213133	cGMP-specific 3',5'-cyclic phosphodiesterase [Musca domestica]	regulates the concentration of cyclic nucleotides
Mdes014801	1034	1104	1216	800	843	777	1141.9	986.2	-0.539994	2.06875e-09	1.6778e-08	inhibitor of Bruton tyrosine kinase-like [Musca domestica]	down-regulates BTK kinase activity, leading to interference with BTK-mediated calcium mobilization and NF-kappa-B-driven transcription
Mdes000807	1026	1160	1284	999	1009	1050	1180	1118.9	-0.252513	0.00521555	0.01377	TBC1 domain family member 7 [Culex quinquefasciatus]	acts as a GTPase-activating protein for Rab family proteins
Mdes013760	1010	808	780	623	832	613	891.7	687.8	-0.403319	0.0187537	0.0421664	Rap1 GTPase-activating protein 1 [Papilio machaon]	G protein pathways
Mdes008795	1006	806	801	639	829	614	896.3	705.9	-0.401549	0.0154576	0.0357155	G-protein coupled receptor 158-like [Musca domestica]	G protein-coupled receptor
Mdes009370	1002	1054	1046	765	833	852	1058.7	887	-0.414344	7.84259e-06	3.65562e-05	ras-related protein Rab-9A [Bactrocera dorsalis]	ras pathway
Mdes009242	996	1027	1185	766	910	946	1091.7	954.2	-0.362401	0.000416743	0.0014286	swiss cheese, isoform B [Drosophila melanogaster]	interacting with protein kinase A
Mdes007833	995	893	917	575	680	589	959.4	729.5	-0.675391	3.66661e-08	2.50782e-07	ras-related protein Rab-40C [Stomoxys calcitrans]	G protein pathways
Mdes011864	993	795	845	670	757	648	901.9	742.7	-0.417012	0.00318654	0.00887537	G-protein coupled receptor CG31760 [Ceratitis capitata]	G protein-coupled receptor
Mdes016128	974	902	990	750	869	891	978.3	852.5	-0.267097	0.0109218	0.0264155	misexpression suppressor of ras, putative [Aedes aegypti]	negative regulation of ras protein signal transduction
Mdes009251	955	825	925	592	703	601	924.2	741.9	-0.582853	2.07889e-06	1.0684e-05	MAP kinase-activating death domain protein-like [Musca domestica]	singalling, protein kinase
Mdes011148	919	747	928	698	764	743	885.3	796.6	-0.307184	0.0113895	0.0273872	GTP-binding protein Di-Ras2 [Zootermopsis nevadensis]	ras pathway
Mdes000083	811	843	853	599	691	569	855.5	710.8	-0.501901	9.35392e-06	4.30862e-05	steppke, isoform A [Drosophila melanogaster]	G protein pathways
Mdes005953	792	802	769	533	686	587	807.6	637.3	-0.461208	0.000227618	0.000823221	scylla-like [Musca domestica]	regulates the Tor pathway upstream of the Tsc1-Tsc2 complex and downstream of Akt1, acts as cell death activator during head development
Mdes006600	780	664	735	485	495	545	744.9	596.8	-0.583927	5.2784e-06	2.53375e-05	split ends-like [Ceratitis capitata]	corepressor protein, which regulates different key pathways such as the EGF receptor and Wg pathways
Mdes008670	771	626	835	534	577	628	760.6	669.5	-0.427762	0.00149698	0.00453957	hybrid signal transduction histidine kinase I [Bactrocera cucurbitae]	acts as a receptor histidine kinase for a signal transduction pathway
Mdes003716	753	783	896	532	636	692	827.7	697.8	-0.45582	0.000117309	0.000446459	tyrosine-protein phosphatase non-receptor type 4-like [Ceratitis capitata]	protien phosphatase
Mdes014233	683	681	616	448	553	444	677.7	521.1	-0.52507	0.000238755	0.00085844	guanine nucleotide exchange factor DBS-like isoform X4 [Musca domestica]	links pathways that signal through RAC1, RHOA and CDC42
Mdes001620	680	567	655	460	589	532	649.8	545.8	-0.340472	0.0143133	0.0334759	octopamine receptor beta-2R [Bactrocera cucurbitae]	G portein coupled receptor, roles in synaptic plasticity and metaplasticity
Mdes001105	641	518	707	442	473	577	635.6	561.8	-0.388533	0.0121816	0.0291016	jnk stimulatory phosphatase [Aedes aegypti]	JNK pathway
Mdes013798	613	521	720	419	457	491	630.7	556.5	-0.502917	0.000328079	0.00115097	protein kinase DC2 [Bactrocera cucurbitae]	protein kinase
Mdes010589	610	585	558	435	473	437	599.8	486.7	-0.45445	0.000420739	0.00144187	nitric oxide synthase; Short=NOS [Anopheles stephensi]	catalyzing the production of nitric oxide,an important cellular signaling molecule.
Mdes009305	581	516	568	408	442	344	568.8	477.9	-0.544425	0.000234429	0.000844063	protein kinase C isoform X4 [Papilio polytes]	calcium-activated, phospholipid- and diacylglycerol (DAG)-dependent serine/threonine-protein kinase that is involved in positive and negative regulation of cell proliferation, apoptosis, differentiation, migration and adhesion, tumorigenesis, cardiac hypertrophy, angiogenesis, platelet function and inflammation, by directly phosphorylating targets such as RAF1, BCL2, CSPG4, TNNT2/CTNT, or activat…
Mdes009665	573	439	545	396	419	301	532	460.8	-0.538144	0.00296884	0.00834477	tyrosine-protein kinase Btk29A-like isoform X1 [Musca domestica]	protein kinase
Mdes005197	552	560	524	421	471	360	559.4	463.3	-0.454221	0.00230411	0.00666546	GTP-binding protein Di-Ras2 [Ceratitis capitata]	G protein pathways
Mdes015062	547	562	635	373	438	417	593.8	492.5	-0.573334	7.92533e-07	4.39769e-06	rho GEF domain-containing protein gxcJ-like isoform X2 [Stomoxys calcitrans]	G protein pathways
Mdes004581	542	440	533	324	384	400	517.3	418.9	-0.518594	0.000514201	0.00173543	c-AMP-dependent rap1 guanine-nucleotide exchange factor [Culex quinquefasciatus]	G protein pathways
Mdes011611	541	588	645	415	489	493	603.8	518.4	-0.414035	0.000385937	0.00133221	ras-related and estrogen-regulated growth inhibitor [Aedes aegypti]	ras pathway
Mdes004573	516	515	628	437	458	499	564.2	521.3	-0.319362	0.00834912	0.0208438	ras-related protein Rab-23 [Bactrocera dorsalis]	G protein pathways
Mdes000763	503	527	664	309	378	436	575.2	474.3	-0.649651	2.67084e-05	0.000114013	dual specificity protein phosphatase 18-like [Ceratitis capitata]	protien phosphatase
Mdes010268	489	521	595	395	435	441	546	484.3	-0.404676	0.000519581	0.00174992	tyrosine-protein kinase transmembrane receptor Ror2 [Culex quinquefasciatus]	protein kinase
Mdes000564	472	491	512	352	443	445	503	422.9	-0.322861	0.0139707	0.0327858	palmitoleoyl-protein carboxylesterase NOTUM [Halyomorpha halys]	acts as a key negative regulator of the Wnt signaling pathway by specifically mediating depalmitoleylation of WNT proteins
Mdes013912	471	482	504	406	387	316	497	446.2	-0.456764	0.00215724	0.00627159	G-protein coupled receptor Mth2 isoform X2 [Ceratitis capitata]	G protein-coupled receptor
Mdes009712	456	476	532	342	455	419	498.5	427.4	-0.337991	0.0129504	0.0306652	insulin receptor tyrosine kinase substrate [Culex quinquefasciatus]	protein kinase
Mdes000414	435	440	496	323	398	415	467	400.6	-0.341462	0.0117455	0.0281485	G-protein receptor [Aedes aegypti]	G protein-coupled receptor
Mdes006798	418	444	530	317	409	410	473.1	413.9	-0.359932	0.0122825	0.0293155	serine/threonine-protein kinase nek3-like [Ceratitis capitata]	protein kinase
Mdes008352	416	427	417	266	365	302	430.4	334	-0.501413	0.00113196	0.00353332	guanine nucleotide exchange factor DBS isoform X7 [Stomoxys calcitrans]	G protien pathways
Mdes007577	397	324	340	271	295	245	363.4	299.5	-0.453963	0.00862363	0.0214616	dual specificity protein phosphatase Mpk3-like, partial [Diaphorina citri]	protien phosphatase
Mdes007009	394	413	445	276	371	323	426.6	352.5	-0.436041	0.00252591	0.00724203	protein kinase 4-like, partial [Stomoxys calcitrans]	protein kinase
Mdes014367	343	281	328	213	269	189	325.3	264.6	-0.56179	0.00309482	0.00866107	adenylate cyclase type [Anopheles darlingi]	production of cAMP, a signaling second messenger
Mdes008277	340	322	336	186	243	200	340.9	254.9	-0.724689	1.05081e-05	4.79397e-05	GTP-binding protein Rhes [Zootermopsis nevadensis]	regulates signaling pathways involving G-proteins-coupled receptor and heterotrimeric proteins such as GNB1, GNB2 and GNB3
Mdes005053	312	299	326	242	252	238	319.7	278.2	-0.422784	0.00372405	0.0102112	tyrosine-protein kinase receptor TYRO3 [Papilio machaon]	protein kinase
Mdes014231	304	300	352	219	213	275	325.5	279.2	-0.494926	0.0027961	0.00791623	protein singed wings 2 isoform X4 [Stomoxys calcitrans]	a role in the ecdysone induced cascade
Mdes001525	299	285	319	170	214	197	308	238.7	-0.694728	1.48784e-05	6.61211e-05	corticotropin-releasing factor-binding protein [Bactrocera cucurbitae]	binds CRF and inactivates it
Mdes004134	290	245	209	175	197	188	255.7	188.4	-0.473963	0.0213897	0.047268	G-protein coupled receptor B0563.6 [Bactrocera dorsalis]	G protein-coupled receptor
Mdes007034	273	216	245	124	147	148	251.1	180	-0.854163	1.21208e-05	5.46392e-05	SCY1-like protein 2 [Tribolium castaneum]	singalling, serine/threonine-protein kinase
Mdes004866	267	256	302	194	220	176	281	242.6	-0.541602	0.00127061	0.00391769	glycogen-binding subunit 76A-like isoform X1 [Aedes aegypti]	protein phosphatase
Mdes006695	183	169	190	106	149	137	184.9	144.5	-0.522909	0.0102953	0.025098	GTPase-activating Rap/Ran-GAP domain-like protein 3 [Bactrocera dorsalis]	GTPase activator
Mdes015240	107	96	103	58	54	74	104.6	78.6	-0.736061	0.00491934	0.0130578	leucine-rich repeat protein SHOC-2 [Bactrocera dorsalis]	regulatory subunit of protein phosphatase 1 (PP1c) that acts as a M-Ras/MRAS effector and participates in MAPK pathway activation
Mdes001370	76	80	80	45	26	38	80.5	61	-1.04899	0.000859958	0.00274755	neuropeptide FF receptor 2-like [Musca domestica]	G protein coupled receptor
		proteins involved in transcription
Mdes014128	29380	28428	34239	22736	26996	30242	31332.1	27874.4	-0.276533	0.00318424	0.00887274	leupaxin isoform X6 [Bactrocera cucurbitae]	transcriptional coactivator for androgen receptor (AR) and serum response factor (SRF)
Mdes010441	23176	20472	22048	13131	15318	13479	22454.7	17190.8	-0.722589	1.59418e-16	2.9799e-15	rfx5 [Aedes aegypti]	activates transcription from class II MHC promoters
Mdes011625	21275	20261	20224	13482	16803	13755	21113.4	16491	-0.563974	3.13981e-09	2.48388e-08	chromatin modification-related protein YNG2, partial [Operophtera brumata]	involved in transcriptional activation of selected genes principally by acetylation of nucleosomal histone H4 and H2A
Mdes009187	18383	16837	18455	14565	15851	14716	18326.6	16185.5	-0.326514	3.99476e-06	1.95473e-05	paired amphipathic helix protein Sin3a [Cerapachys biroi]	transcription repressor
Mdes007641	16421	17703	17453	12076	12670	11835	17597.5	14453.3	-0.569933	1.33906e-20	3.86676e-19	BTG1 protein [Anopheles darlingi]	as a coactivator of cell differentiation
Mdes000437	15189	14144	17286	13726	14773	13232	15874.9	15202.3	-0.232356	0.00203264	0.00596183	transcription factor kayak isoform X1 [Megachile rotundata]	transcription factor
Mdes011632	12388	10027	10514	9411	10654	8392	11280.1	9780.5	-0.288511	0.0191473	0.0429806	histone-lysine N-methyltransferase MLL5 [Ceratitis capitata]	modifies histones that affect chromatin structure and transcription activity
Mdes004713	11524	11237	11380	9340	10208	9413	11663	10160.9	-0.314644	6.56409e-06	3.10576e-05	mediator of RNA polymerase II transcription subunit 26 isoform X4 [Harpegnathos saltator]	transcriptioin, transcription regulator
Mdes008242	11306	9911	10482	8994	10399	9323	10840.3	9555.6	-0.221817	0.0146709	0.0341553	histone acetyltransferase KAT6B isoform X1 [Tribolium castaneum]	transcriptional activiation through histone acetylation
Mdes009522	10291	9325	9268	8089	8220	7442	9884.3	8517.6	-0.358856	0.000181713	0.00067211	NFAT [Culex quinquefasciatus]	transcription factor
Mdes013573	10003	9545	9415	7010	7353	6483	9903.4	8045.9	-0.549271	4.26828e-10	3.87121e-09	histone deacetylase 4 [Glossina morsitans morsitans]	transcriptional suppression through deacetylation
Mdes001193	9708	10110	11456	7251	7997	8150	10645.4	9147.4	-0.491405	1.7479e-17	3.64849e-16	WW domain-binding protein 2 isoform X2 [Halyomorpha halys]	positive transcription regulator
Mdes008723	9095	8381	9325	7073	8152	7367	9146.9	8034.3	-0.322841	1.57174e-05	6.96335e-05	mediator of RNA polymerase II transcription subunit 13 [Zootermopsis nevadensis]	transcriptioin, transcription regulator
Mdes005587	8630	8450	8498	6723	7442	6808	8738.4	7461.1	-0.363471	5.10548e-07	2.9146e-06	mediator of RNA polymerase II transcription subunit 12 [Culex quinquefasciatus]	transcriptioin, transcription regulator
Mdes009476	8105	7532	7053	6189	6813	5274	7770.5	6498.6	-0.38788	0.00111749	0.00349241	taiman [Bactrocera dorsalis]	transcriptional regulation
Mdes005319	8007	8370	8314	6135	7237	6749	8427.6	7077.2	-0.372302	8.77148e-08	5.62309e-07	RING finger protein 10 [Culex quinquefasciatus]	transcriptional factor involved in the regulation of MAG (Myelin-associated glycoprotein) expression
Mdes011388	7676	6564	7188	4822	5399	5080	7325.9	5876.4	-0.561487	6.80295e-10	5.96428e-09	polycomb protein Asx [Zootermopsis nevadensis]	regulates transcription by mediating deubiquitination of histone H2A monoubiquitinated at 'Lys-118' (H2AK118ub1)
Mdes010382	7608	8571	9503	7235	8003	8141	8733.9	8201.2	-0.207884	0.00174665	0.00522051	interleukin enhancer-binding factor 2 homolog [Bactrocera cucurbitae]	regulates transcription of the IL2 gene during T-cell activation
Mdes013183	7592	7198	8724	6426	7051	7514	8005.9	7420.4	-0.237376	0.00168887	0.00506425	four and a half LIM domains protein 2 isoform X7 [Athalia rosae]	as a molecular transmitter linking various signaling pathways to transcriptional regulation
Mdes009322	7241	6852	7301	5772	6554	5502	7304.7	6408.2	-0.338758	5.99305e-05	0.000238887	histone-lysine N-methyltransferase ash1-like isoform X1 [Aedes aegypti]	transcriptional activiation through chromatin remodeling due to histone methylation and other modifications
Mdes004069	6646	6256	6161	5077	6189	5113	6520.1	5511.2	-0.29759	0.00282179	0.00798021	enhancer of polycomb homolog 1-like [Apis dorsata]	involved in transcriptional activation of select genes principally by acetylation of nucleosomal histones H4 and H2A
Mdes000570	6524	6495	7159	6030	6663	6274	6878.1	6469.6	-0.164796	0.00339281	0.00939698	chromobox protein homolog 7 [Papilio machaon]	required to maintain the transcriptionally repressive state of many genes, including Hox genes, throughout development
Mdes006513	6475	6281	6631	5444	5545	5114	6617.7	5921.5	-0.342465	2.25835e-06	1.15418e-05	upstream-binding protein 1-like [Bactrocera dorsalis]	a transcriptional activator in a promoter context-dependent manner
Mdes002517	6412	6298	7058	5254	5877	5433	6737.6	6031.1	-0.329824	7.15795e-08	4.70103e-07	AT-rich interactive domain-containing protein 4B isoform X1 [Bactrocera dorsalis]	acts as a transcriptional repressor
Mdes006410	5562	5471	5182	2684	3222	2772	5546	3838.3	-0.974133	3.7478e-24	1.54705e-22	zinc finger protein 395 [Amyelois transitella]	a role in papillomavirus genes transcription
Mdes003129	5427	5405	5375	4519	5288	4713	5536.5	4853.2	-0.236715	0.00270542	0.00770183	transcription factor SP4, putative [Aedes aegypti]	transcription factor
Mdes007224	5126	5211	4943	3587	4018	3374	5223	4177.3	-0.551489	2.67816e-09	2.14103e-08	mediator of RNA polymerase II transcription subunit 26 [Musca domestica]	transcriptioin, transcription regulator
Mdes004422	5065	4607	5332	4137	4479	3948	5117.6	4640.6	-0.329964	5.77069e-05	0.000230452	bromodomain adjacent to zinc finger domain protein 2B isoform X1 [Stomoxys calcitrans]	a role in transcriptional regulation interacting with ISWI
Mdes005033	4664	4505	4281	2467	2781	2672	4601.5	3296.4	-0.838447	1.62014e-20	4.63684e-19	menin [Anopheles darlingi]	regulating transcription by modifying histone, essential component of a MLL/SET1 histone methyltransferase (HMT) complex, a complex that specifically methylates 'Lys-4' of histone H3 (H3K4)
Mdes001583	4647	5025	5832	4147	4936	4874	5271.2	4885.8	-0.224081	0.00454838	0.0121902	negative elongation factor A [Stomoxys calcitrans]	transcriptioin, an essential component of the NELF complex, a complex that negatively regulates the elongation of transcription by RNA polymerase II
Mdes005219	4239	4125	4565	3976	4066	3737	4408.6	4191.2	-0.208433	0.00349869	0.00966116	ataxin-1 [Bactrocera oleae]	represses Notch signaling in the absence of Notch intracellular domain by acting as a CBF1 corepressor
Mdes008536	4145	3818	3918	3478	3801	3237	4061.8	3630.1	-0.253088	0.00794726	0.0199596	DNA-binding protein Ewg-like isoform X4 [Ceratitis capitata]	functions as a positive regulator of transcription in developing and differentiated neurons, regulates common aspects of neuronal differentiation and maintenance
Mdes009647	3922	3961	4582	3712	4091	4074	4243.4	4066.7	-0.143683	0.0221569	0.0488126	integrator complex subunit 3 homolog isoform X2 [Ceratitis capitata]	involved in the small nuclear RNAs (snRNA) U1 and U2 transcription and in their 3'-box-dependent processing
Mdes003857	3765	3880	4047	3195	3608	3434	3987.7	3549.9	-0.26777	1.7456e-05	7.67028e-05	histone-lysine N-methyltransferase SETD1B-like [Musca domestica]	transcriptional activiation through chromatin remodeling due to histone methylation and other modifications
Mdes002608	3688	3615	3534	3145	3567	2925	3704.4	3278.3	-0.24647	0.0118417	0.0283686	arginine-glutamic acid dipeptide repeats protein [Bactrocera dorsalis]	plays a role as a transcriptional repressor during development
Mdes011572	3564	3046	3077	2559	3132	2411	3317.5	2764.2	-0.335308	0.00802289	0.0201221	nuclear receptor co-repressor 1 [Culex quinquefasciatus]	transcriptional repression by certain nuclear receptors
Mdes003277	3292	3746	3783	2310	2380	2330	3686.7	2978.2	-0.695472	1.61729e-24	6.89703e-23	histone deacetylase [Aedes aegypti]	transcriptional suppression through deacetylation
Mdes007787	3139	3635	4045	2835	2981	3172	3677.3	3368	-0.33734	2.19501e-05	9.49229e-05	transcription initiation factor TFIIB [Culex quinquefasciatus]	general factor that plays a major role in the activation of eukaryotic genes transcribed by RNA polymerase II
Mdes002586	3023	3165	3473	2386	2535	2424	3290.5	2867.5	-0.468069	1.94814e-14	2.90059e-13	zinc finger protein OZF-like [Clupea harengus]	transcriptional regulation
Mdes001754	2975	2391	2802	1829	2027	1685	2791.8	2265.2	-0.629752	9.81513e-08	6.2087e-07	transcription factor SPT20 homolog [Bactrocera oleae]	transcription factor
Mdes004495	2929	2620	2957	2417	2717	2375	2903.7	2635.2	-0.255597	0.00467033	0.0124584	zinc finger protein 883-like [Oryzias latipes]	transcriptional regulation
Mdes004619	2875	2356	2597	2024	2364	2163	2678.1	2264.8	-0.334446	0.00244051	0.00702218	homeotic protein spalt-major-like isoform X3 [Tribolium castaneum]	transcription regulator
Mdes010856	2818	3134	3492	2569	2952	3136	3212.1	2968.6	-0.198373	0.0184412	0.0415945	BRI1-KD interacting protein, putative [Aedes aegypti]	transcription initiation
Mdes002662	2696	2801	2842	2381	2530	2403	2845.3	2561.9	-0.26471	8.70703e-05	0.0003394	zinc finger protein 43 [Aedes aegypti]	transcriptional regulation
Mdes006198	2474	2618	2620	2165	2286	2216	2631.3	2346.7	-0.28539	2.89047e-05	0.000122455	general transcription factor 3C polypeptide 1 [Zootermopsis nevadensis]	transcription factor
Mdes002897	2371	2212	2160	1753	2065	1602	2307.1	1918.6	-0.390497	0.00101241	0.00319268	amyloid beta A4 precursor protein-binding family B member 2-like isoform X4 [Tribolium castaneum]	transcription coregulator that can have both coactivator and corepressor functions
Mdes002756	1985	2062	2139	1700	1887	1873	2109.7	1881.9	-0.255746	0.000281351	0.000998766	npdc-1 [Aedes aegypti]	involved in transcriptional regulation
Mdes003923	1941	1996	2186	1709	2050	1883	2086.2	1909	-0.193269	0.0143141	0.0334759	protein AF-9 [Harpegnathos saltator]	required to increase the catalytic rate of RNA polymerase II transcription by suppressing transient pausing by the polymerase at multiple sites along the DNA
Mdes009579	1840	1711	2058	1689	1725	1671	1910.7	1837.5	-0.214086	0.0104814	0.0254842	juxtaposed with another zinc finger protein 1 [Musca domestica]	negative regulation of transcriptioin from RNA polymerase II promoter
Mdes007651	1834	1923	2062	1665	1767	1687	1982.9	1827.3	-0.258695	0.000161659	0.000603831	sin3 histone deacetylase corepressor complex component SDS3-like isoform 1 [Apis mellifera]	regulatory protein which represses transcription and augments histone deacetylase activity of HDAC1
Mdes008662	1798	2061	1562	1023	1090	898	1857.3	1264.5	-0.910149	2.06924e-10	1.94951e-09	transcription factor Ken isoform X2 [Stomoxys calcitrans]	transcription factor Ken isoform X2 [Stomoxys calcitrans]
Mdes004095	1796	2069	2290	1788	1884	1868	2092.5	1998.7	-0.222523	0.00531541	0.0139966	cellular Repressor of E1A-stimulated [Anopheles darlingi]	regulation of transcription
Mdes006371	1705	1443	1526	1108	1350	1119	1599.5	1289.9	-0.460645	0.000194418	0.000713975	phd finger transcription factor [Aedes aegypti]	transcription factor
Mdes005249	1696	1784	1776	1368	1390	1427	1793.7	1540.7	-0.402888	2.46035e-07	1.46902e-06	mediator of RNA polymerase II transcription subunit 26 [Bactrocera oleae]	transcriptioin, transcription regulator
Mdes003016	1684	1475	1715	1010	1180	1089	1663.4	1331.5	-0.643371	1.52176e-10	1.46041e-09	broad-complex core protein isoforms 1/2/3/4/5 isoform X1 [Drosophila melanogaster]	component of broad-complex proteins, required for puffing and transcription of salivary gland late genes during metamorphosis
Mdes004040	1527	1398	1256	1134	1232	1096	1433.4	1173.3	-0.349501	0.00613383	0.0158534	CAP, isoform H [Culex quinquefasciatus]	transcriptional activator
Mdes000136	1526	1652	1778	1182	1300	1291	1687.7	1448.2	-0.465644	6.52616e-10	5.73344e-09	hormone receptor-like in 96 [Anopheles darlingi]	transcription factor
Mdes008701	1366	1558	1554	1299	1318	1368	1526	1399.4	-0.241502	0.00319684	0.00889822	transcription complex subunit 11-like [Limulus polyphemus]	component of the CCR4-NOT complex which is one of the major cellular mRNA deadenylases and is linked to various cellular processes including bulk mRNA degradation, miRNA-mediated repression, translational repression during translational initiation and general transcription regulation
Mdes004978	1338	1070	1189	625	930	818	1231	885.3	-0.667998	1.88549e-05	8.23865e-05	chromatin modification-related protein eaf-1 isoform X2 [Bactrocera oleae]	component of the NuA4 histone acetyltransferase complex which is involved in transcriptional activation of selected genes principally by acetylation of nucleosomal histone H4 and H2A
Mdes007194	1315	1247	1345	1117	1266	1010	1333.6	1207.5	-0.277305	0.0119192	0.028533	tipE homolog 3 [Drosophila melanogaster]	transcriptional regulator involved in developmental processes
Mdes004127	1237	1378	1150	1032	1204	1014	1288.2	1071.1	-0.288799	0.0199486	0.0445034	transcriptional coactivator YAP1 isoform X1 [Microplitis demolitor]	transcriptional regulator which can act both as a coactivator and a corepressor and is the critical downstream regulatory target in the Hippo signaling pathway that plays a pivotal role in organ size control and tumor suppression by restricting proliferation and promoting apoptosis
Mdes010499	1195	1323	1388	999	1132	1008	1330.3	1168.8	-0.387256	1.12359e-05	5.09892e-05	AF4/FMR2 family member 4 isoform X3 [Megachile rotundata]	key component of the super elongation complex (SEC), a complex required to increase the catalytic rate of RNA polymerase II transcription by suppressing transient pausing by the polymerase at multiple sites along the DNA
Mdes010939	1077	971	1165	893	924	1010	1095.2	1008.4	-0.257622	0.0119229	0.0285366	transcription factor SPT20 homolog [Musca domestica]	transcription factor
Mdes003243	1069	1094	1330	779	988	865	1187.5	1030.4	-0.476393	1.54664e-05	6.85685e-05	distal antenna-like isoform X1 [Aedes aegypti]	transcription factor with a role in the retinal determination (RD) network, nuclear proteins containing pipsqueak motifs involved in antenna development
Mdes007140	935	854	931	625	856	648	928.9	761.3	-0.42533	0.0020904	0.0060993	trachealess-like isoform X1 [Ceratitis capitata]	transcription factor, master regulator of tracheal cell fates in the embryo
Mdes013427	927	927	1012	752	872	847	977.1	864.1	-0.288195	0.00201648	0.00591981	zinc finger protein 358 [Tribolium castaneum]	transcriptional regulation
Mdes008524	925	786	878	647	734	650	884.9	746.9	-0.423067	0.000510705	0.00172499	histone acetyltransferase KAT7 [Solenopsis invicta]	transcription activation via acetylates 'Lys-5' of histone H4
Mdes015506	852	704	813	542	602	643	809.5	662.9	-0.478192	0.000211197	0.000768798	phd finger transcription factor [Anopheles darlingi]	trancription factor
Mdes008309	695	877	872	685	716	655	831.5	763.2	-0.317554	0.00592224	0.0153787	transmembrane protein 18 [Bactrocera cucurbitae]	transcription repressor, sequence-specific ssDNA and dsDNA binding protein, with preference for GCT end CTG repeats
Mdes008854	689	653	625	534	621	492	673.1	568.6	-0.330162	0.0180846	0.040876	homeotic antennapedia protein, putative [Aedes aegypti]	transcription factor
Mdes016061	576	462	417	289	404	335	500	345.6	-0.567158	0.00343876	0.00951198	GATA transcription factor GATAb-2 [Culex quinquefasciatus]	transcription factor
Mdes014193	566	837	674	416	413	436	707.9	532.8	-0.769316	1.16262e-06	6.28339e-06	zinc finger and BTB domain-containing protein 44 isoform X1 [Stomoxys calcitrans]	transcrption regulator
Mdes007390	539	596	512	350	445	338	563.3	421.9	-0.604796	0.000120112	0.00045632	transcription factor mef2A [Ceratitis capitata]	transcription factor
Mdes007933	515	473	466	338	418	358	497.5	393.7	-0.455718	0.00182104	0.00541143	krueppel-like [Musca domestica]	transcriptional repressor which binds to the consensus sequence 5'-GGTGTG-3', plays a role in the regulation of the circadian clock
Mdes008377	515	637	635	418	449	399	608.1	515.1	-0.560904	1.01988e-05	4.67439e-05	mediator of RNA polymerase II transcription subunit 12-like isoform X2 [Apis dorsata]	transcriptioin, transcription regulator
Mdes004521	474	466	468	359	445	371	481	405.2	-0.333892	0.0151733	0.0351567	LIM/homeobox protein Lhx3 isoform X2 [Bactrocera dorsalis]	transcription factor
Mdes006237	455	428	515	300	347	369	476.1	398.2	-0.526106	0.000108817	0.000416479	circadian locomoter output cycles kaput protein (dclock) (dpas1) [Thermobia domestica]	a transcription factor and plays a central role in the regulation of circadian rhythms
Mdes004165	434	491	408	220	233	240	456	306.6	-0.99758	1.8648e-10	1.77115e-09	transcription factor SOX-4-like protein [Antheraea pernyi]	transcription factor
Mdes004234	427	429	436	238	369	326	441.1	329.1	-0.534845	0.00174949	0.00522657	klumpfuss, isoform B [Ceratitis capitata]	a member of the EGR family of transcription factors
Mdes006406	329	330	300	125	215	173	328.2	206.9	-0.941225	8.20636e-06	3.81276e-05	zinc finger protein 395 [Amyelois transitella]	a role in papillomavirus genes transcription
Mdes010755	299	296	292	228	261	242	303.1	254.9	-0.349474	0.0215284	0.0475581	longitudinals lacking protein, isoform G isoform X3 [Bactrocera cucurbitae]	required, together with Trl, for maintaining the repressed state of target genes including homeotic genes Scr and Ubx
Mdes014092	262	268	279	170	212	211	276	219.5	-0.511725	0.00173861	0.00520291	twin of eyeless, isoform A [Drosophila melanogaster]	RNA polymerase II regulatory region sequence-specific DNA binding
Mdes013382	96	97	109	43	55	66	102.9	74	-0.882275	0.000948282	0.00300589	histone deacetylase [Aedes aegypti]	transcriptional suppression through deacetylation
Mdes006990	83	81	100	56	45	41	89.8	76.2	-0.876991	0.00189797	0.00561541	zinc finger protein 718-like [Papilio polytes]	transcriptional regulation
		proteins with other regulatory functions
Mdes002139	37740	33648	39341	21954	24674	23805	37773.5	29932.3	-0.726348	1.54209e-23	5.92852e-22	oxidation resistance protein 1-like isoform X2 [Drosophila melanogaster]	stress response, oxidoreductase
Mdes006178	19527	21413	23591	17350	17751	18288	21959	20052.5	-0.345351	1.54698e-10	1.48241e-09	reverse transcriptase [Takifugu rubripes]	reverse transcriptase [Takifugu rubripes]
Mdes010658	16387	13747	18599	11548	14114	14156	16590.1	14738.4	-0.363508	0.000505097	0.00170829	circadian clock-controlled protein-like [Bombus terrestris]	rytheme, component of the circadian clock or downstream effector of clock function
Mdes014996	1168	1035	1293	811	855	941	1191	1028.7	-0.492598	5.69358e-06	2.7229e-05	defective proboscis extension response 19, isoform A [Drosophila melanogaster]	stress response, a member of the Ig superfamily required for the gustatory response to salt
Mdes004430	859	1024	1105	708	831	817	1015.8	886.6	-0.411517	0.000113403	0.000433002	location of vulva defective 1 isoform X2 [Bactrocera dorsalis]	behavior, required for two aspects of male mating behavior: response to hermaphrodite contact and vulva location
Mdes013621	321	233	517	225	189	252	361.4	361.4	-0.692543	0.00624899	0.0161123	transposase [Bactrocera tryoni]	transposase
	Putative Secreted Salivary Gland Proteins (SSGPs)
Mdes000232	39366	39268	40431	16236	17633	16057	40643.2	27582.1	-1.32618	3.04058e-100	6.52661e-97	secreted protein F [Mayetiola destructor]
Mdes001152	19062	21039	21099	10920	12946	11839	20864.8	15623.7	-0.850832	7.89896e-38	1.18292e-35	secreted protein B [Mayetiola destructor]
Mdes008101	7541	7911	9030	6559	5463	5451	8331.1	7634.3	-0.549916	6.0612e-08	4.02797e-07	small secreted gut protein G10K2 [Mayetiola destructor]
Mdes001159	4396	4893	4630	2807	3781	3246	4750.4	3634.9	-0.575288	1.81093e-08	1.29428e-07	secreted protein F [Mayetiola destructor]
Mdes000698	3632	4398	4461	1599	2104	1782	4250.7	2946.6	-1.24921	9.80063e-34	1.01792e-31	secreted protein B [Mayetiola destructor]
Mdes001144	787	880	1029	810	745	718	915.9	901.4	-0.31083	0.00784514	0.01973	secreted protein B [Mayetiola destructor]
Mdes009361	2267	3180	2504	1481	964	1237	2713.1	1947.2	-1.14292	6.94384e-11	6.97036e-10
Mdes014971	27229	29949	28930	16985	21819	19106	29381.2	22433.7	-0.647034	2.70152e-14	3.96274e-13
Mdes003781	24514	25722	28618	18930	22797	23712	26848.3	23261.4	-0.343332	7.48068e-06	3.50086e-05
Mdes014460	15170	17174	18204	4474	5934	7064	17205.5	10993.3	-1.58348	1.58214e-35	1.938e-33
Mdes006436	605	417	821	328	401	380	624.3	559.2	-0.764644	0.000230442	0.000831799
Mdes016029	211	211	206	158	154	136	214.6	178.4	-0.54335	0.00350375	0.00967307
	Proteins with Functions Not Well Defined, Proteins with functions unknown, or Hypothetical Proteins
Mdes011867	39675	37637	44433	25564	27810	27173	41474.5	34192.7	-0.668712	2.19712e-29	1.54627e-27	ly-6/neurotoxin superfamily member 1 [Operophtera brumata]
Mdes006884	30983	30992	35629	17913	20120	22485	33237.3	26118.1	-0.760631	3.62655e-22	1.22589e-20	hypothetical protein AND_007640 [Anopheles darlingi]	hypothetical protein AND_007640 [Anopheles darlingi]
Mdes000827	24807	23246	30469	8775	9812	10991	26693.9	19046.7	-1.46797	3.14916e-53	1.55993e-50	lethal (1) G0193, isoform A [Drosophila melanogaster]	lethal (1) G0193, isoform A [Drosophila melanogaster]
Mdes002863	24689	22472	28166	17074	20531	19982	25647.4	22111.4	-0.460082	3.6213e-08	2.47947e-07	AGAP011049-PA-like protein [Anopheles sinensis]
Mdes009937	19075	17578	18941	6859	7803	7498	18986.6	12546	-1.39868	1.14686e-82	1.47705e-79	cysteine and histidine-rich protein 1 homolog [Bactrocera dorsalis]
Mdes005093	16148	15658	17581	11739	12513	12263	16836	14345.4	-0.509996	8.51001e-22	2.75027e-20	WD repeat-containing protein DDB_G0292056 [Stomoxys calcitrans]	WD repeat-containing protein DDB_G0292056 [Stomoxys calcitrans]
Mdes012677	13873	14364	16254	12305	13137	13907	15146.4	13992.4	-0.250738	1.4317e-05	6.38824e-05	Neurochondrin-like protein [Zootermopsis nevadensis]
Mdes002944	13299	12225	13418	7399	8886	7658	13294.9	10164.3	-0.775294	1.20079e-20	3.4831e-19	GF11790 [Drosophila ananassae] gi|190621224|gb|EDV36748.1| GF11790 [Drosophila ananassae]
Mdes002588	12355	11843	14288	11149	11807	11901	13102.1	12467	-0.215994	0.000634614	0.00209838	Z band alternatively spliced PDZ-motif protein 52, isoform O [Drosophila melanogaster]	Z band alternatively spliced PDZ-motif protein 52, isoform O [Drosophila melanogaster]
Mdes000790	10600	10222	10465	6669	7465	6606	10687.8	8378.9	-0.668101	1.61442e-18	3.75308e-17	hypothetical protein AaeL_AAEL002498 [Aedes aegypti] gi|108882056|gb|EAT46281.1| AAEL002498-PA [Aedes aegypti]	hypothetical protein AaeL_AAEL002498 [Aedes aegypti] gi|108882056|gb|EAT46281.1| AAEL002498-PA [Aedes aegypti]
Mdes007406	10359	9488	12792	7277	8979	8784	11093.5	9802.3	-0.451563	6.17258e-06	2.93454e-05	zinc finger HIT domain-containing protein 2 [Musca domestica]	zinc finger HIT domain-containing protein 2 [Musca domestica]
Mdes000316	9848	8859	11322	7009	8628	9259	10222.1	8961.5	-0.343183	0.000903992	0.00287469	myophilin [Ceratitis capitata]	hypothetical protein AND_000385 [Anopheles darlingi]
Mdes004873	9456	8502	9399	7798	8841	8001	9342.2	8434.2	-0.228257	0.0039463	0.0107451	transmembrane protein 132B isoform X1 [Ceratitis capitata]	transmembrane protein 132B isoform X1 [Ceratitis capitata]
Mdes009883	9367	8772	9106	5511	6145	5443	9309.3	7144.1	-0.746331	1.5024e-20	4.32872e-19	schwannomin-interacting protein 1-like [Tribolium castaneum]
Mdes011570	8459	7402	7732	6457	7460	6235	8070.6	6959.5	-0.305334	0.00251048	0.00720581	conserved hypothetical protein [Culex quinquefasciatus] gi|167873004|gb|EDS36387.1| conserved hypothetical protein [Culex quinquefasciatus]
Mdes008253	8303	8192	8428	5796	6660	5982	8509.4	6961.6	-0.51083	6.15149e-13	7.82083e-12	leucine-rich repeat-containing protein DDB_G0290503-like isoform X1 [Apis dorsata]	leucine-rich repeat-containing protein DDB_G0290503-like isoform X1 [Apis dorsata]
Mdes000693	7864	7239	8025	4815	5565	5007	7894.1	6275	-0.662235	7.44443e-18	1.63334e-16	AGAP005803-PA [Anopheles gambiae str. PEST]
Mdes003828	7617	7806	8601	5743	6238	5981	8184.9	7018.1	-0.493379	3.99894e-22	1.34823e-20	AGAP009496-PA [Anopheles gambiae str. PEST]
Mdes002106	6826	7414	7714	5455	6150	6163	7481	6447.2	-0.380077	1.32186e-10	1.28195e-09	uncharacterized protein LOC101895910 [Musca domestica]	uncharacterized protein LOC101895910 [Musca domestica]
Mdes000992	6672	6118	7630	4099	4835	4989	6952.4	5725.4	-0.623343	2.08651e-12	2.49048e-11	transmembrane protein 245 isoform X7 [Stomoxys calcitrans]	hypothetical protein AaeL_AAEL013335 [Aedes aegypti] gi|108870200|gb|EAT34425.1| AAEL013335-PA [Aedes aegypti]
Mdes013847	6624	6186	6073	5292	5679	4799	6459.9	5577	-0.336532	0.000677179	0.00222484	conserved hypothetical protein [Culex quinquefasciatus] gi|167877945|gb|EDS41328.1| conserved hypothetical protein [Culex quinquefasciatus]
Mdes010995	6585	6119	6745	4875	5202	4869	6638	5690.3	-0.454813	1.13246e-10	1.11082e-09	ankyrin repeat and sterile alpha motif domain-containing protein 1B [Stomoxys calcitrans]	ankyrin repeat and sterile alpha motif domain-containing protein 1B [Stomoxys calcitrans]
Mdes003460	5865	6462	6255	5021	5405	5194	6340	5528.2	-0.326148	3.89959e-07	2.2715e-06	membrane-associated progesterone receptor component 1-like [Stomoxys calcitrans]	membrane-associated progesterone receptor component 1-like [Stomoxys calcitrans]
Mdes010588	5710	5568	6419	4345	4866	4608	6028.8	5267.3	-0.430565	7.40444e-12	8.32127e-11	lkb1 interacting protein [Culex quinquefasciatus]	lkb1 interacting protein [Culex quinquefasciatus]
Mdes007031	5253	5676	6162	4765	4821	5030	5819.2	5354.9	-0.298401	2.11466e-07	1.27657e-06	uncharacterized protein LOC101461355 isoform X2 [Ceratitis capitata]	uncharacterized protein LOC101461355 isoform X2 [Ceratitis capitata]
Mdes009252	5237	4805	5810	3101	3666	4023	5400.8	4349.5	-0.62601	1.31539e-10	1.27664e-09	rab3 GDP-GTP exchange factor, isoform E [Drosophila melanogaster]	Rab3 GDP-GTP exchange factor, isoform E [Drosophila melanogaster]
Mdes003347	4870	4812	5191	3592	3741	3855	5072.8	4298.9	-0.485361	5.45335e-16	9.58168e-15	uncharacterized protein LOC101459856 isoform X1 [Ceratitis capitata]	uncharacterized protein LOC101459856 isoform X1 [Ceratitis capitata]
Mdes013220	4809	4295	5126	3468	3851	3745	4852	4205.4	-0.43696	2.66368e-08	1.85235e-07	SNF4A gamma [Drosophila busckii]	SNF4Agamma [Drosophila busckii]
Mdes003059	4252	4219	4051	1989	2241	2043	4281	2945.6	-1.06916	3.74389e-35	4.42363e-33	hypothetical protein AaeL_AAEL008793 [Aedes aegypti] gi|108875148|gb|EAT39373.1| AAEL008793-PA [Aedes aegypti]	hypothetical protein AaeL_AAEL008793 [Aedes aegypti] gi|108875148|gb|EAT39373.1| AAEL008793-PA [Aedes aegypti]
Mdes001792	4220	3871	5932	2981	3318	3425	4752.1	4347.8	-0.587087	2.00755e-06	1.03545e-05	hypothetical protein AND_000368 [Anopheles darlingi]	hypothetical protein AND_000368 [Anopheles darlingi]
Mdes005614	4199	4021	4617	3260	3735	3685	4375	3856.3	-0.340243	1.41085e-06	7.51463e-06	uncharacterized protein LOC105212730 isoform X2 [Bactrocera cucurbitae]	uncharacterized protein LOC105212730 isoform X2 [Bactrocera cucurbitae]
Mdes006886	4184	4236	5128	2702	3135	3237	4607.3	3821.4	-0.647705	5.13652e-15	8.10702e-14	lethal (1) G0193, isoform B [Drosophila melanogaster]	lethal (1) G0193, isoform B [Drosophila melanogaster]
Mdes003936	4121	4511	3913	3322	3441	3097	4290.2	3549.3	-0.422445	1.9892e-05	8.65211e-05	uncharacterized protein LOC105230596 isoform X1 [Bactrocera dorsalis]	uncharacterized protein LOC105230596 isoform X1 [Bactrocera dorsalis]
Mdes012132	3953	3711	3615	2839	3265	2756	3858.8	3163.4	-0.424949	2.52166e-05	0.000108003	synapse-associated protein [Culex quinquefasciatus]
Mdes002356	3914	4111	4318	2587	2824	2525	4207.7	3374.5	-0.709472	1.77709e-25	8.29245e-24	UPF0518 protein GJ17503 isoform X2 [Bactrocera cucurbitae]	UPF0518 protein GJ17503 isoform X2 [Bactrocera cucurbitae]
Mdes002060	3777	3661	3845	2372	2654	2232	3851.9	3039.2	-0.708635	4.0396e-16	7.20583e-15	hypothetical protein AaeL_AAEL012744 [Aedes aegypti] gi|108870839|gb|EAT35064.1| AAEL012744-PA [Aedes aegypti]	hypothetical protein AaeL_AAEL012744 [Aedes aegypti] gi|108870839|gb|EAT35064.1| AAEL012744-PA [Aedes aegypti]
Mdes012287	3687	4126	4124	2379	2682	2435	4069	3176.7	-0.743439	2.51152e-25	1.13894e-23	predicted protein [Trichoplax adhaerens] gi|190579833|gb|EDV19921.1| predicted protein [Trichoplax adhaerens]	predicted protein [Trichoplax adhaerens] gi|190579833|gb|EDV19921.1| predicted protein [Trichoplax adhaerens]
Mdes004368	3508	3690	3894	2284	2384	2363	3780.7	3018.5	-0.73048	1.59506e-35	1.938e-33	conserved hypothetical protein [Culex quinquefasciatus] gi|167868372|gb|EDS31755.1| conserved hypothetical protein [Culex quinquefasciatus]
Mdes003476	3484	3651	3570	2283	2748	2705	3654.9	2862.3	-0.544408	7.7056e-11	7.70501e-10	uncharacterized protein LOC105224980 [Bactrocera dorsalis]	uncharacterized protein LOC105224980 [Bactrocera dorsalis]
Mdes005012	3444	3640	4247	1993	2558	2714	3853.5	3041.8	-0.708557	2.71016e-11	2.8704e-10	AGAP008432-PA-like protein [Anopheles sinensis]
Mdes011014	3440	3091	3275	2394	3093	2754	3351.7	2776.4	-0.329091	0.00156204	0.00472243	serine-enriched protein isoform X3 [Drosophila melanogaster]
Mdes002255	3422	3620	3703	2899	3149	3149	3664.5	3235.8	-0.299984	8.89218e-07	4.88785e-06	Armadillo repeat-containing protein 7 [Melipona quadrifasciata]
Mdes010473	3415	3141	2485	2166	2374	1831	3107	2282.3	-0.576162	0.000222333	0.000805238	temporarily assigned protein name protein [Aedes aegypti]
Mdes004237	3249	3784	3815	2659	2986	3049	3694.5	3169	-0.392567	1.8225e-07	1.10874e-06	salivary allergen 5-like [Simulium vittatum]
Mdes004380	3010	3271	3225	2650	2839	2535	3242.9	2881.1	-0.318912	3.13273e-05	0.000132153	egalitarian [Anopheles darlingi]	egalitarian [Anopheles darlingi]
Mdes006128	2961	2699	3963	2810	1956	2659	3264.6	3316	-0.426614	0.00697117	0.0177259	Juvenile hormone-inducible protein, putative [Aedes aegypti]
Mdes000209	2837	2601	2790	2077	2747	2447	2810.6	2384.1	-0.256833	0.0144331	0.0337112	uncharacterized protein LOC101892540, partial [Musca domestica]	uncharacterized protein LOC101892540, partial [Musca domestica]
Mdes004716	2835	2624	2781	2182	2507	2098	2814.9	2432.6	-0.35546	0.00020897	0.000761982	PQ-loop repeat-containing protein 1 isoform X3 [Plutella xylostella]
Mdes005244	2781	3045	2551	2320	2370	1988	2866.8	2391.4	-0.400576	0.000837184	0.00268011	uncharacterized protein LOC105234015 isoform X4 [Bactrocera dorsalis]	uncharacterized protein LOC105234015 isoform X4 [Bactrocera dorsalis]
Mdes009571	2750	2674	2875	2378	2567	2360	2831.6	2576.2	-0.259433	0.000346179	0.00120694	mesh isoform X1 [Bactrocera dorsalis]	mesh isoform X1 [Bactrocera dorsalis]
Mdes011836	2723	2438	2558	2101	2485	2352	2639.1	2284.7	-0.232851	0.0153758	0.0355648	hypothetical protein AaeL_AAEL012212 [Aedes aegypti] gi|108871411|gb|EAT35636.1| AAEL012212-PA, partial [Aedes aegypti]	hypothetical protein AaeL_AAEL012212 [Aedes aegypti] gi|108871411|gb|EAT35636.1| AAEL012212-PA, partial [Aedes aegypti]
Mdes011716	2654	2527	3310	2234	2628	2528	2885.7	2712.8	-0.270845	0.00446861	0.0120074	GI24877 [Drosophila mojavensis] gi|193916649|gb|EDW15516.1| GI24877 [Drosophila mojavensis]
Mdes004986	2571	2611	2583	1830	2016	1841	2652	2160.5	-0.524194	5.45888e-11	5.54018e-10	hypothetical protein AND_002970 [Anopheles darlingi]	hypothetical protein AND_002970 [Anopheles darlingi]
Mdes002117	2462	2385	2833	1203	1369	1583	2615	1965.5	-0.951441	6.96306e-20	1.86828e-18	salivary secreted antigen 5-related protein [Simulium vittatum]
Mdes002720	2455	2305	2761	1770	2132	2217	2561.8	2215.9	-0.370959	0.000102185	0.000392732	CG14949 [Drosophila melanogaster]
Mdes004484	2355	2287	2177	1709	1837	1670	2332.6	1904.7	-0.462265	1.79959e-06	9.34115e-06	zinc finger SWIM domain-containing protein 5 [Culex quinquefasciatus]
Mdes013875	2345	2425	2796	2132	2285	2119	2574.8	2414.6	-0.282932	8.4335e-05	0.000329536	5intG, partial [Simulium decimatum]	5intG, partial [Simulium decimatum]
Mdes000828	2334	2148	2802	1853	1955	2040	2477.3	2277.3	-0.386155	3.28738e-05	0.000138405	AGAP000385-PC [Anopheles gambiae str. PEST]
Mdes000337	2190	2365	2626	1700	1944	1932	2443.8	2115.9	-0.437088	4.92475e-09	3.79114e-08	AGAP005815-PA-like protein [Anopheles sinensis]
Mdes003463	2188	2557	2657	1754	1793	1688	2519.2	2157.9	-0.568646	2.05914e-12	2.46465e-11	conserved hypothetical protein [Ixodes scapularis]
Mdes014224	2164	2053	2310	1762	1906	1924	2225.9	1995.2	-0.29793	6.66961e-05	0.000264301	GJ14476 [Drosophila virilis] gi|194142084|gb|EDW58492.1| GJ14476 [Drosophila virilis]
Mdes005311	2159	2177	2345	1242	2007	1620	2278	1750.7	-0.526807	0.00016743	0.000622859	avirulence protein [Mayetiola destructor]	avirulence protein [Mayetiola destructor]
Mdes009038	2111	1944	1774	1540	1934	1480	1997.6	1626.2	-0.313011	0.0204839	0.0455555	TPR-containing protein DDB_G0280363 isoform X2 [Stomoxys calcitrans]
Mdes005332	2085	2462	2377	1929	2154	2123	2359.7	2111.3	-0.232504	0.0040794	0.0110677	OCIA domain-containing protein 1 [Anopheles darlingi]	OCIA domain-containing protein 1 [Anopheles darlingi]
Mdes005491	2074	2211	2291	1651	1937	1706	2241.8	1930.3	-0.386948	1.27066e-06	6.81014e-06	FAM49B-like [Musca domestica]
Mdes008170	2055	2103	2464	1532	1586	1831	2253.1	1953.6	-0.489634	7.64367e-08	4.98697e-07	regulator of microtubule dynamics protein 1 [Anopheles darlingi]	regulator of microtubule dynamics protein 1 [Anopheles darlingi]
Mdes009267	2040	2184	2559	1816	2148	2201	2306.1	2142	-0.210031	0.0193995	0.0434591	GH24081 [Drosophila grimshawi] gi|193893520|gb|EDV92386.1| GH24081 [Drosophila grimshawi]
Mdes004378	2019	1527	2045	1037	1175	940	1907.7	1503.6	-0.885682	1.47135e-10	1.4152e-09	rhythmically expressed gene 5 protein [Ceratitis capitata]
Mdes014180	2013	1958	1904	1436	1663	1352	2008.8	1636.4	-0.474777	1.13786e-05	5.16001e-05	GL16469 [Drosophila persimilis] gi|194104970|gb|EDW27013.1| GL16469 [Drosophila persimilis]
Mdes004945	1962	1838	2218	1360	1483	1503	2049.6	1749	-0.540728	1.0105e-10	9.97263e-10	AGAP009967-PA [Anopheles gambiae str. PEST]
Mdes000829	1911	1742	2084	1443	1577	1647	1955.3	1726.3	-0.370964	2.74403e-05	0.000116866	uncharacterized protein LOC101888768 isoform X2 [Musca domestica] gi|557768354|ref|XP_005183856.1| PREDICTED: uncharacterized protein LOC101888768 isoform X3 [Musca domestica]	uncharacterized protein LOC101888768 isoform X2 [Musca domestica] gi|557768354|ref|XP_005183856.1| PREDICTED: uncharacterized protein LOC101888768 isoform X3 [Musca domestica]
Mdes005148	1894	1847	2171	1439	1709	1806	2013.2	1766.1	-0.328294	0.000540501	0.00181232	copine-8 [Maylandia zebra]	copine-8 [Maylandia zebra]
Mdes002987	1891	1850	2079	1605	1917	1782	1983.7	1805.4	-0.209417	0.0104172	0.0253551	hypothetical protein AaeL_AAEL009427 [Aedes aegypti] gi|108874480|gb|EAT38705.1| AAEL009427-PA [Aedes aegypti]	hypothetical protein AaeL_AAEL009427 [Aedes aegypti] gi|108874480|gb|EAT38705.1| AAEL009427-PA [Aedes aegypti]
Mdes000929	1842	1799	2016	1345	1506	1455	1928.3	1644.4	-0.467168	7.05699e-10	6.18279e-09	hypothetical protein AaeL_AAEL000362 [Aedes aegypti] gi|108884396|gb|EAT48621.1| AAEL000362-PA [Aedes aegypti]	hypothetical protein AaeL_AAEL000362 [Aedes aegypti] gi|108884396|gb|EAT48621.1| AAEL000362-PA [Aedes aegypti]
Mdes002088	1791	1625	1698	1405	1661	1275	1748.2	1521.8	-0.311597	0.00957063	0.0235184	uncharacterized protein LOC101458870 [Ceratitis capitata]	uncharacterized protein LOC101458870 [Ceratitis capitata]
Mdes011351	1721	1898	1842	1146	1351	1276	1863.1	1460.8	-0.606702	3.19672e-12	3.74959e-11	FAM46C [Bactrocera cucurbitae]
Mdes001562	1688	1661	1910	1616	1584	1639	1791.4	1729.7	-0.192717	0.013607	0.0320549	GK20873 [Drosophila willistoni] gi|194157437|gb|EDW72338.1| GK20873 [Drosophila willistoni]
Mdes004064	1685	1436	1632	1070	1300	1094	1623.8	1321.7	-0.528961	4.05047e-06	1.97974e-05	AGAP005329-PA [Anopheles gambiae str. PEST]
Mdes014385	1504	1376	1528	1073	1260	1042	1504.7	1273.3	-0.457983	1.47059e-05	6.54449e-05	zinc finger SWIM domain-containing protein 8, partial [Bactrocera oleae]	zinc finger SWIM domain-containing protein 8, partial [Bactrocera oleae]
Mdes004932	1339	1633	1490	1257	1244	1225	1521.6	1347.5	-0.331745	0.000890883	0.00284002	GK22643 [Drosophila willistoni] gi|194168143|gb|EDW83044.1| GK22643 [Drosophila willistoni]
Mdes010151	1265	1401	1483	1117	1225	1171	1412.8	1273.8	-0.312662	8.68999e-05	0.000338838	transmembrane protein 185B isoform X2 [Papilio polytes]
Mdes012516	1234	1205	1474	899	831	908	1331.3	1159.9	-0.633695	4.55925e-10	4.11194e-09	golgi-associated plant pathogenesis-related protein 1 [Zootermopsis nevadensis]
Mdes011100	1196	1204	1383	702	847	803	1288.1	1017.2	-0.754215	2.92499e-15	4.76848e-14	hypothetical protein L798_01541 [Zootermopsis nevadensis]	hypothetical protein L798_01541 [Zootermopsis nevadensis]
Mdes010376	1143	1207	1108	1001	1097	972	1182	1035.3	-0.247946	0.0186984	0.0420861	connexin43-interacting protein of 150 kDa [Culex quinquefasciatus]	unknown
Mdes005146	1111	1167	1299	909	1076	1094	1217.9	1080.9	-0.289435	0.00207836	0.00606966	copine-8-like isoform X2 [Lingula anatina]	copine-8-like isoform X2 [Lingula anatina]
Mdes005776	1007	817	787	636	656	553	895.9	697.7	-0.568953	0.00031684	0.00111675	hypothetical protein AaeL_AAEL002265 [Aedes aegypti] gi|108882350|gb|EAT46575.1| AAEL002265-PA [Aedes aegypti]	hypothetical protein AaeL_AAEL002265 [Aedes aegypti] gi|108882350|gb|EAT46575.1| AAEL002265-PA [Aedes aegypti]
Mdes000156	986	999	1242	945	943	1001	1096.8	1071.6	-0.228655	0.0221635	0.0488189	GM26548 [Drosophila sechellia] gi|194121372|gb|EDW43415.1| GM26548 [Drosophila sechellia]
Mdes005887	929	1044	952	703	789	717	998.9	810.6	-0.477568	8.91049e-06	4.12058e-05	glucocorticoid-induced transcript 1 protein-like [Plutella xylostella]
Mdes012573	921	878	1005	663	691	644	955.8	816	-0.558236	1.92405e-08	1.36754e-07	hypothetical protein AaeL_AAEL010802 [Aedes aegypti] gi|157127317|ref|XP_001654920.1| hypothetical protein AaeL_AAEL010802 [Aedes aegypti] gi|108872957|gb|EAT37182.1| AAEL010802-PB [Aedes aegypti] gi|108872958|gb|EAT37183.1| AAEL010802-PA [Aedes aegypti]	hypothetical protein AaeL_AAEL010802 [Aedes aegypti] gi|157127317|ref|XP_001654920.1| hypothetical protein AaeL_AAEL010802 [Aedes aegypti] gi|108872957|gb|EAT37182.1| AAEL010802-PB [Aedes aegypti] gi|108872958|gb|EAT37183.1| AAEL010802-PA [Aedes aegypti]
Mdes007812	884	736	859	528	574	538	846.8	678	-0.663774	7.60076e-08	4.96149e-07	uncharacterized protein LOC105224227 [Bactrocera dorsalis]	uncharacterized protein LOC105224227 [Bactrocera dorsalis]
Mdes010379	840	823	830	702	789	587	851.6	751.5	-0.334076	0.0139367	0.0327239	connexin43-interacting protein of 150 kDa [Culex quinquefasciatus]	unknown
Mdes003013	837	802	994	720	817	779	895.8	839.4	-0.256273	0.0133199	0.0314478	conserved hypothetical protein [Culex quinquefasciatus] gi|167872058|gb|EDS35441.1| conserved hypothetical protein [Culex quinquefasciatus]
Mdes009704	837	766	927	569	686	724	862	731.3	-0.424974	0.000420838	0.00144187	hypothetical protein TcasGA2_TC005238 [Tribolium castaneum]	hypothetical protein TcasGA2_TC005238 [Tribolium castaneum]
Mdes004017	836	722	884	531	679	636	832.7	691.5	-0.473922	0.000207434	0.000757026	conserved hypothetical protein [Culex quinquefasciatus] gi|167863041|gb|EDS26424.1| conserved hypothetical protein [Culex quinquefasciatus]
Mdes007382	792	662	753	600	632	581	754.3	663.3	-0.356203	0.00461401	0.0123261	TPR-containing protein DDB_G0280363 [Musca domestica]	TPR-containing protein DDB_G0280363 [Musca domestica]
Mdes000137	716	706	843	573	671	716	770.9	692.9	-0.28014	0.0151748	0.0351567	WD repeat-containing protein 91 [Musca domestica]	hypothetical protein AND_004817 [Anopheles darlingi]
Mdes014530	656	602	582	379	518	436	629.9	470.1	-0.535754	0.000412545	0.00141671	band 7 protein AGAP004871 [Amyelois transitella]
Mdes011078	613	846	747	500	344	511	751.2	610.1	-0.744743	6.5407e-05	0.000259672	lipase 3 [Bactrocera oleae]	lipid metabolism, lipase
Mdes003896	594	640	751	496	577	622	674.8	610	-0.297052	0.0148119	0.0344461	uncharacterized protein LOC101891034, partial [Musca domestica]	uncharacterized protein LOC101891034, partial [Musca domestica]
Mdes003234	428	397	549	352	382	390	466.6	440.6	-0.35338	0.0140611	0.032962	SAYSvFN domain-containing protein 1 [Copidosoma floridanum]	SAYSvFN domain-containing protein 1 [Copidosoma floridanum]
Mdes012401	378	347	314	271	267	277	356.1	287	-0.419584	0.0112438	0.0270874	AGAP008442-PA [Anopheles gambiae str. PEST]
Mdes003668	372	386	392	312	322	300	392.4	345.1	-0.369317	0.0054639	0.0143261	hypothetical protein FF38_06415 [Lucilia cuprina]	GTTTTTTTATTTTCAATTGAAATTTGTAAAAATTGTTCTAATTATTTCGACGATTGATACAAAAAAAAAGAAGAAGAAAAATAATTTTCAAAAATGAAACAACAACCAGAACAGAGTGAAACTCAAGTTCAATCGCGTGCTCGAAACGGTGACGAAAGTGTAAGTAGTGCCAATGGAAGCAGTTCAATAATTGAATTCCTAAATCAGGAACAAAAGTGCTTGAATCCAATTGATAATGACAGTGAACTCGATATCGAAAGTATTTTCGAAGAAATAAATCGACTGTCGGACGGATCGGATCGTAGTGTTGATGAAATATTGCGTGAGGCTGAATTTTTGTTATGTAAACAAGAACAAATCGAAAGTAATTTAAAATGCAGTGAATCAAACAGTGGTGGT…
Mdes008765	356	341	344	266	242	243	355.8	298.9	-0.534204	0.000512032	0.00172902	hypothetical protein KGM_02581 [Danaus plexippus]	hypothetical protein KGM_02581 [Danaus plexippus]
Mdes006687	299	258	272	226	217	179	283.6	244.2	-0.474162	0.0106748	0.0259089	protein unc-93 homolog A [Bactrocera oleae]
Mdes016185	292	300	238	202	156	188	284.7	215.9	-0.65272	0.00161011	0.00484727	GI15661 [Drosophila mojavensis] gi|193908421|gb|EDW07288.1| GI15661 [Drosophila mojavensis]
Mdes006129	283	298	251	107	178	189	284.9	174.4	-0.847308	0.00023832	0.000857113	Juvenile hormone-inducible protein, putative [Aedes aegypti]
Mdes002634	279	278	347	172	164	227	307.3	253.1	-0.727782	9.3525e-05	0.000362547	hypothetical protein AaeL_AAEL004564 [Aedes aegypti] gi|108879795|gb|EAT44020.1| AAEL004564-PA, partial [Aedes aegypti]	hypothetical protein AaeL_AAEL004564 [Aedes aegypti] gi|108879795|gb|EAT44020.1| AAEL004564-PA, partial [Aedes aegypti]
Mdes016443	221	261	264	148	173	183	254	201.2	-0.621293	0.00030912	0.00109192	transmembrane protein 184C-like isoform X3 [Musca domestica]
Mdes013819	217	225	242	151	193	158	233.1	192.1	-0.505834	0.0042326	0.0114255	uncharacterized protein LOC100568550 [Acyrthosiphon pisum]	uncharacterized protein LOC100568550 [Acyrthosiphon pisum]
Mdes004354	202	168	179	101	138	118	187.9	136.7	-0.668846	0.0018706	0.00554336	AGAP005633-PA [Anopheles gambiae str. PEST]
Mdes013404	196	139	165	107	125	125	171.3	133	-0.537108	0.0178892	0.0405198	uncharacterized protein LOC101454621 [Ceratitis capitata]	uncharacterized protein LOC101454621 [Ceratitis capitata]
Mdes012400	163	282	198	116	114	119	219.2	153.4	-0.895315	0.000211195	0.000768798	AGAP008441-PA-like protein [Anopheles sinensis]
Mdes009648	137	129	192	101	87	100	155.2	143	-0.692427	0.00294031	0.00826998	uncharacterized protein LOC655368 [Tribolium castaneum] gi|270008706|gb|EFA05154.1| hypothetical protein TcasGA2_TC015272 [Tribolium castaneum]	uncharacterized protein LOC655368 [Tribolium castaneum] gi|270008706|gb|EFA05154.1| hypothetical protein TcasGA2_TC015272 [Tribolium castaneum]
Mdes011571	104	105	121	60	64	74	112.4	88.3	-0.759897	0.0016539	0.00497097	conserved hypothetical protein [Culex quinquefasciatus] gi|167873005|gb|EDS36388.1| conserved hypothetical protein [Culex quinquefasciatus]
Mdes005380	83	89	107	50	51	61	94.8	76.5	-0.790462	0.0026652	0.00759908	bromodomain-containing protein DDB_G0270170-like [Ceratitis capitata]
Mdes007614	66	90	73	32	47	40	78.1	51.2	-0.915213	0.00261853	0.00747597	LIX1-like protein [Zootermopsis nevadensis]	LIX1-like protein [Zootermopsis nevadensis]
Mdes016526	53	73	35	22	30	31	55.4	27.9	-0.862022	0.021884	0.0482691	transmembrane protein 184C-like isoform X3 [Musca domestica]
	Proteins with no matches to any sequences in Genbank
Mdes004129	2077	2179	1975	1354	2029	1714	2130.6	1629.2	-0.367187	0.00654158	0.0167526
Mdes005353	87642	108554	104068	54111	78230	72252	102263	77187.2	-0.623771	5.70304e-08	3.81159e-07
Mdes005406	18752	22653	17688	7028	9447	9139	20216.6	12029.1	-1.26915	8.76343e-24	3.49425e-22
Mdes005407	18639	22495	17594	6964	9388	9079	20091.4	11951.7	-1.2705	8.85729e-24	3.50994e-22
Mdes005322	1307	1275	1695	1063	1105	1056	1452.4	1348.5	-0.472359	8.74128e-06	4.0496e-05
Mdes005531	1181	1028	1084	948	897	760	1126.3	997.2	-0.407726	0.00268115	0.00763781
Mdes009058	1464	2509	2182	1461	939	1232	2089.9	1782.5	-0.790612	5.60532e-05	0.000224474
Mdes009056	150	176	199	99	136	92	178.3	145.4	-0.714425	0.00153207	0.00463508
Mdes009178	1370	1567	1819	803	1115	1045	1615.4	1277.4	-0.744641	3.17943e-09	2.51214e-08
Mdes001433	115	136	144	57	72	119	134.4	97.8	-0.678671	0.0184809	0.0416767
Mdes008178	359	346	526	274	293	314	416.9	390.4	-0.532843	0.00206037	0.00602943
Mdes000462	145	190	174	108	149	103	173.4	137.9	-0.543983	0.0165223	0.037843
Mdes000007	47	63	51	32	19	34	54.9	40.6	-0.840553	0.0184263	0.0415754
Mdes001171	67275	62314	70377	40480	53903	48123	68217.6	54152.1	-0.563698	9.68154e-10	8.30704e-09
Mdes001060	13058	13406	15034	8372	13619	11665	14132.4	11429.6	-0.375601	0.00410082	0.0111118
Mdes016865	783	840	1108	484	677	644	926	775.5	-0.653965	1.243e-05	5.58962e-05
Mdes015362	5168	4969	5897	2565	4132	3498	5460.3	4121.9	-0.719274	9.52582e-08	6.05543e-07
Mdes016466	1117	1213	1169	624	811	910	1194.2	875.2	-0.645846	1.59649e-06	8.38205e-06
Mdes016252	1256	1185	1309	621	964	967	1279.5	940.9	-0.621884	5.36528e-05	0.000215801
Mdes011465	304	324	328	197	255	204	326.1	256.6	-0.604092	0.000190996	0.000702775
Mdes011467	103	110	140	80	74	81	119.8	107.5	-0.616335	0.00897568	0.0222389
Mdes015909	1086	886	1071	635	811	781	1039.1	833.6	-0.521275	7.73054e-05	0.000303634
Mdes015849	3161	3295	3231	1930	3051	2720	3307.4	2522.1	-0.406534	0.00277008	0.0078536
Mdes012227	544	452	587	271	272	355	539.5	418.2	-0.868078	1.58032e-07	9.71503e-07
Mdes013781	17097	18150	15333	9408	12299	9892	17315.9	12093.9	-0.752189	8.8227e-11	8.74058e-10
Mdes010096	7801	7164	7960	5004	7723	6643	7824.8	6338.7	-0.320389	0.011042	0.026666
Mdes016205	802	727	882	406	683	574	821.6	627.7	-0.597886	0.000450803	0.00153798
Mdes010230	236	239	313	122	156	224	267.5	211.7	-0.682419	0.00332475	0.00921642
Mdes013809	291	387	301	235	151	182	334.4	262.7	-0.810528	0.00030572	0.0010814
Mdes016158	1079	1086	1312	937	911	937	1182.6	1101.2	-0.388341	4.55742e-05	0.000186333
Mdes008705	63	75	70	19	45	41	70.9	43.2	-0.915829	0.00827185	0.0206901
Mdes013421	8807	9144	9429	5855	5823	7283	9339.2	7472.1	-0.601711	1.0194e-10	1.00527e-09
Mdes012829	160	139	138	94	83	85	149.7	113.5	-0.770113	0.000804195	0.00258285
Mdes014182	222	592	210	49	48	40	351	125.5	-2.54062	3.22901e-13	4.23056e-12
Mdes014246	8038	7754	8635	4920	6865	7087	8329.4	6620.8	-0.44669	0.000102013	0.000392186
Mdes014223	780	598	935	400	575	516	786.2	650.2	-0.685891	9.7038e-05	0.000374626
Mdes016768	53	63	69	24	32	35	62.9	45.2	-0.966757	0.0025352	0.00726543
Mdes017022	2126	2059	2105	1234	1481	1273	2148.6	1631.4	-0.730001	2.29598e-14	3.38717e-13
Mdes015122	2220	2338	2446	1900	2253	2164	2387.7	2129.9	-0.224865	0.0029281	0.00823788
Mdes015414	219	229	294	101	173	128	251.9	192	-0.907371	4.90012e-05	0.00019883
Mdes016634	827	747	810	459	608	627	814.4	619.8	-0.563162	4.88368e-05	0.000198225
Mdes009682	5975	6977	7996	1140	2208	4285	7114.5	4414	-1.20399	0.00305719	0.00856691
Mdes005618	560	640	824	517	560	614	685.9	655.7	-0.321632	0.0205001	0.0455836
Mdes005675	275	319	392	252	254	283	334.4	315	-0.380314	0.01779	0.0403234
Mdes010570	79	74	89	53	39	44	82.4	69.4	-0.817335	0.0045121	0.0121116
Mdes007203	118	139	115	77	64	69	127.2	93.9	-0.840672	0.0006743	0.00221708
Mdes002368	3131	2727	3256	1973	2509	2218	3109.1	2555.7	-0.517128	4.78083e-07	2.75245e-06
Mdes002393	2654	2505	2734	1415	2267	1738	2693.7	2024.5	-0.611716	1.39903e-05	6.24546e-05
Mdes008948	413	406	464	250	278	289	437.1	348.5	-0.713274	9.47581e-08	6.0296e-07
Mdes005913	6111	5510	6328	3202	4776	4158	6124.1	4649.1	-0.636254	1.82738e-07	1.11066e-06
Mdes005914	4113	3570	4175	2346	3517	3293	4047.2	3184.6	-0.447273	0.000706092	0.00230514
Mdes002119	57528	52963	66452	31286	49101	41547	60231.3	47645.9	-0.605789	2.01164e-06	1.03715e-05
Mdes001874	34277	36513	39210	16991	25178	28066	37471.3	27375	-0.713826	1.34402e-07	8.37425e-07
Mdes001799	184	140	210	100	81	136	181.7	151.1	-0.763959	0.00312145	0.00872043
Mdes001791	92	65	87	41	42	54	83.4	62.4	-0.819029	0.0060324	0.0156132
Mdes003775	2176	2416	1979	1163	1560	1444	2249.2	1535.2	-0.728528	2.50873e-08	1.75502e-07
Mdes003852	467	476	593	184	250	155	522	377.3	-1.4	1.44794e-13	1.96088e-12
Mdes015589	4097	4941	4437	1584	2449	2120	4597.5	2927.5	-1.1898	1.29222e-18	3.05928e-17
Mdes012985	2242	2519	2588	1237	1220	1075	2503.4	1864.9	-1.11979	1.2525e-32	1.1861e-30
Mdes006872	8699	8952	9937	6220	9260	7892	9396.9	7899.6	-0.314211	0.00539879	0.0141871
Mdes003449	4096	3487	4169	2564	3551	3230	4010.6	3291.3	-0.405757	0.000546085	0.00182914
Mdes003567	3065	3688	3898	2696	3195	3438	3621.8	3227.5	-0.263078	0.00713385	0.0181002
Mdes003226	3656	4597	3070	2686	3187	3112	3882.4	2824.7	-0.409678	0.0059227	0.0153787
Mdes006132	4280	4252	4407	3188	4501	3738	4416.5	3719.3	-0.257237	0.017898	0.0405326
Mdes006033	3342	3960	4621	2064	2752	2769	4046.7	3257.2	-0.715212	1.41061e-09	1.17587e-08
Mdes011180	16905	18880	20405	10868	10436	11717	19122.5	15264.2	-0.835281	4.57258e-33	4.49544e-31
Mdes011178	5659	6122	4817	3931	3800	2826	5688.2	4289.6	-0.715326	2.2172e-06	1.1354e-05
Mdes007798	35172	30961	40483	25194	24370	26100	36289.4	32109.2	-0.562903	8.8076e-11	8.73234e-10
Mdes003499	152108	148642	164494	91953	109875	101048	158629	125233	-0.693864	8.48664e-27	4.69096e-25
Mdes006858	150808	144657	196106	122259	153481	145839	166912	155650	-0.291196	0.00338979	0.00939065
Mdes014753	83714	63841	78179	56952	74471	59250	77160.8	66178.7	-0.320342	0.00931629	0.0229504
Mdes004885	83335	86811	103428	50060	65349	69208	93019.9	74843.8	-0.636155	5.57303e-10	4.96713e-09
Mdes001873	62382	42451	72259	41206	52321	50719	60218.9	55421.1	-0.36223	0.0154858	0.0357678
Mdes015119	48212	54304	50287	24214	26691	26815	52162.1	36326.3	-1.04851	1.09389e-50	4.0252e-48
Mdes008095	47660	41637	50676	26302	39719	34932	47726.1	37562.6	-0.543847	9.31619e-06	4.29278e-05
Mdes008081	47007	39971	51378	27029	44173	42365	47142.1	38265.2	-0.358154	0.0145542	0.0339571
Mdes003784	45918	42133	53250	31793	38031	38443	48094	41558.8	-0.456347	9.64772e-08	6.11345e-07
Mdes004250	43470	35275	53685	21439	27842	28283	44990.4	36563.9	-0.831261	1.2687e-10	1.23597e-09
Mdes008951	39520	39520	41637	21686	25990	23759	41171.7	30900.5	-0.831186	3.4921e-36	4.58926e-34
Mdes003173	32557	36475	39879	33227	32011	32320	37053.2	35856.4	-0.229307	0.000370457	0.00128256
Mdes005884	30425	29383	34499	18612	19934	18444	32120.5	25926.6	-0.797841	2.50786e-38	3.9875e-36
Mdes007634	27339	26594	28605	23879	27658	27094	28161.5	25742.5	-0.147777	0.0192627	0.0432053
Mdes009868	27252	29203	26228	13399	14415	13212	28267.3	19333.5	-1.08313	1.4654e-39	2.62124e-37
Mdes003172	26370	34463	35029	23394	18972	23049	32579.6	28584.6	-0.611189	8.76355e-08	5.6208e-07
Mdes014212	25273	24721	25726	18119	22612	20111	25850.7	21464.5	-0.393025	6.16959e-07	3.48348e-06
Mdes014481	25055	24274	33881	15379	21725	22350	28229.9	24004.9	-0.54846	3.08743e-05	0.000130285
Mdes016155	24466	27120	26754	15673	21698	18033	26715.4	20729	-0.57352	7.42947e-09	5.59556e-08
Mdes007425	24443	28242	25243	13833	14947	14073	26609.6	19078.4	-0.934998	7.10941e-33	6.88437e-31
Mdes014821	24020	22361	25876	15298	16605	16306	24634.9	20118.8	-0.657538	1.93806e-26	1.03142e-24
Mdes003392	23866	21980	28310	11570	13111	13809	25227.8	19414.4	-1.01264	3.31019e-32	3.02354e-30
Mdes001629	22210	22906	21299	8080	9502	8286	22705.1	14292.4	-1.4303	7.21968e-63	5.46954e-60
Mdes008120	21897	21113	23758	19875	20738	21892	22762.5	21401.7	-0.170617	0.00338477	0.00937876
Mdes013832	20555	24195	23482	11571	12936	11767	23252.2	17095.6	-0.982202	1.80784e-44	4.56532e-42
Mdes011280	20353	18066	24861	11650	13430	14137	21510.6	17797.8	-0.755793	4.09098e-14	5.92663e-13
Mdes007163	18706	16743	24029	12532	16015	18677	20195.6	17841.4	-0.399153	0.00296438	0.00833404
Mdes013674	18541	18610	20826	11137	11319	13132	19753.3	15601.6	-0.775036	8.00145e-26	3.87409e-24
Mdes011681	18478	17249	20533	13236	13917	14179	19168.2	16515.8	-0.517715	5.49039e-16	9.63362e-15
Mdes008003	18045	18274	18974	17458	17446	16607	18866	17888.8	-0.177369	0.00407151	0.0110487
Mdes007615	17880	24204	18246	6076	7010	7880	20615.4	11818.6	-1.57784	6.03965e-34	6.48205e-32
Mdes004079	16807	15607	17630	12060	13758	12948	17071.4	14530.2	-0.443982	4.31512e-11	4.43531e-10
Mdes014865	16633	15333	19148	12964	15982	16420	17400.6	15713.8	-0.246367	0.00773725	0.0194815
Mdes002116	16385	18927	19241	9629	11699	10738	18578.7	14082.3	-0.838043	7.28964e-30	5.42678e-28
Mdes014732	15940	14134	18229	13866	12738	12952	16443.9	15725.7	-0.3567	0.000101798	0.000391476
Mdes007013	15853	14406	16818	10454	12549	12301	16054.4	13333	-0.490195	9.05823e-10	7.8191e-09
Mdes008473	14805	15464	17976	10467	10498	11663	16412.2	13895.8	-0.633845	1.94232e-20	5.50994e-19
Mdes015172	14641	13380	14842	9338	13720	11414	14631.9	11822.9	-0.390876	0.000682005	0.0022381
Mdes000144	14179	14249	16013	10071	11698	10687	15139.8	12753.8	-0.527254	5.82806e-18	1.28968e-16
Mdes008420	13345	14220	13448	9038	10185	9521	14008.1	11002.5	-0.588929	1.00579e-16	1.93049e-15
Mdes000470	13247	12539	14368	8851	10435	9771	13688.6	11350.4	-0.541179	5.23835e-15	8.24752e-14
Mdes008378	13186	16539	14474	6331	7902	7435	15078	10134.8	-1.0962	3.53092e-28	2.24014e-26
Mdes000242	13118	12664	14397	11888	13437	12240	13694.5	12890.7	-0.172462	0.00607182	0.0157058
Mdes015744	13109	13294	13711	6074	7569	7461	13688.5	9639.1	-0.999579	2.60153e-35	3.13131e-33
Mdes006857	12852	11434	14263	6436	7610	8113	13132.2	10086.2	-0.867782	2.56649e-20	7.23279e-19
Mdes010168	12709	12078	12615	7792	9166	8297	12774.7	9976.1	-0.642428	1.85116e-17	3.83915e-16
Mdes004551	12658	11209	14451	8992	9870	9750	13045.1	11461.2	-0.492421	1.93818e-09	1.57687e-08
Mdes003174	12275	13858	14790	12163	12667	12297	13928	13217.7	-0.212875	0.00017068	0.000633665
Mdes005951	11782	11378	13882	9091	9857	9977	12605.7	11237.6	-0.428726	1.33139e-10	1.28924e-09
Mdes007513	11629	11443	12554	10019	11497	10671	12147.7	11066.1	-0.222655	0.000209292	0.000762942
Mdes016379	11521	10928	11874	7237	9616	9061	11713.7	9341.2	-0.481628	3.59651e-07	2.10417e-06
Mdes009060	11476	11745	13036	4605	5294	5085	12351	8576.6	-1.34606	1.6881e-120	1.08705e-116
Mdes001488	10726	10394	11869	10051	10030	9795	11242	10753.1	-0.216403	0.000445764	0.0015216
Mdes009059	10563	12649	12217	4322	4622	4708	12071.3	8040.9	-1.44352	1.29684e-90	2.08776e-87
Mdes004995	10026	10904	11177	6832	7370	7124	10944	8802.8	-0.664218	8.34698e-38	1.23564e-35
Mdes000522	10019	9705	10922	6822	7678	7512	10446.9	8675.3	-0.551994	3.09473e-20	8.68345e-19
Mdes013802	9969	8764	11561	6878	9189	8129	10309.5	9010.4	-0.395864	0.000243738	0.000873429
Mdes015174	9862	10839	11176	7994	8802	8028	10862.2	9386.4	-0.434563	2.12213e-13	2.82636e-12
Mdes011651	9574	7887	9720	7005	8425	7655	9275.7	8189.9	-0.31137	0.00149598	0.00453772
Mdes002153	9350	11899	9544	5170	6297	6195	10520.2	7183.1	-0.871375	1.14173e-14	1.7547e-13
Mdes009188	9307	9471	10745	7380	8064	7884	10053.3	8870.7	-0.413287	3.55706e-15	5.73358e-14
Mdes003342	9281	9071	9741	8733	9298	8821	9584.7	9068.4	-0.141437	0.0146514	0.0341284
Mdes010150	9254	8097	11032	6392	6599	7937	9653	8512	-0.50645	3.67837e-06	1.81023e-05
Mdes005510	9152	9102	10629	6985	8307	8083	9833.3	8616.5	-0.378978	8.07624e-08	5.23771e-07
Mdes011137	9056	8103	11168	6535	7738	7801	9627.3	8649.2	-0.428597	2.2559e-05	9.73326e-05
Mdes000260	8965	8913	9862	5511	6194	5839	9455.2	7507.2	-0.734769	3.93286e-38	6.10257e-36
Mdes011419	8774	9106	9776	7447	8094	7294	9425.4	8438.9	-0.350364	3.96666e-09	3.09991e-08
Mdes004856	8702	8022	7881	6220	7245	6264	8419.3	6911.9	-0.396724	3.42831e-05	0.000143962
Mdes001927	8390	7973	8518	3826	5717	5030	8494.1	6014.7	-0.841784	1.32251e-12	1.6148e-11
Mdes011874	8343	9297	9687	7253	7083	6801	9307.5	8298.7	-0.441555	4.74694e-11	4.8559e-10
Mdes011599	8218	9174	8997	6158	7459	7155	8999.1	7416.9	-0.421041	2.32229e-08	1.63168e-07
Mdes007285	8114	7471	8994	7107	8147	7808	8374.3	7892.4	-0.167069	0.0226982	0.0498177
Mdes008632	8097	7556	8606	5737	6453	6102	8273.2	7017.5	-0.482075	8.53453e-13	1.0734e-11
Mdes004996	7760	8446	8680	5339	5809	5340	8482	6853	-0.667048	1.60296e-29	1.14058e-27
Mdes012113	7631	7216	9278	5811	6255	6642	8203.6	7377.5	-0.436667	1.46889e-07	9.08203e-07
Mdes001922	7497	7595	7981	5789	6888	6424	7870.5	6743.4	-0.349074	1.90423e-07	1.1541e-06
Mdes012116	7394	7110	7652	5466	7526	6323	7561	6423	-0.275602	0.00652155	0.0167113
Mdes008379	7050	8098	7325	5122	7294	6012	7672.6	6093	-0.362916	0.00159976	0.00481836
Mdes009726	6886	8532	7629	6499	5149	5406	7860.4	6931.1	-0.498715	3.50196e-05	0.000146434
Mdes009862	6601	6769	5891	4020	4782	3816	6594.1	4850.3	-0.683514	1.59674e-09	1.31908e-08
Mdes010532	6569	7694	6789	3666	3856	3886	7188.7	5103.8	-0.954946	1.48039e-29	1.05922e-27
Mdes007097	6356	6967	7127	4438	4689	4256	6969.9	5654.1	-0.683633	1.80512e-25	8.39282e-24
Mdes007828	6222	7822	7154	4751	4588	5521	7224.7	5824.4	-0.581427	9.94371e-09	7.36006e-08
Mdes012588	6040	5571	6796	5583	5724	5504	6269.4	6070.6	-0.203563	0.00607362	0.0157073
Mdes002392	5894	6204	6354	4467	5285	4733	6293.3	5297.4	-0.42471	1.01406e-09	8.65477e-09
Mdes006230	5877	6318	6329	5280	5688	5363	6318.4	5694	-0.257376	1.5926e-05	7.04123e-05
Mdes000519	5873	5990	6274	5816	5852	5657	6186.4	5936.9	-0.141149	0.0196191	0.0438594
Mdes002719	5789	4691	6641	3970	4870	4901	5826.4	5185.4	-0.387414	0.000942093	0.00298921
Mdes006576	5717	6311	5501	4417	4889	4408	5993.2	4862.5	-0.430364	3.1917e-06	1.59017e-05
Mdes004267	5633	5653	6563	5239	5950	5701	6076.5	5785.8	-0.153884	0.0145003	0.0338559
Mdes017269	5608	4688	6752	3949	4878	5280	5795.7	5228.2	-0.342355	0.00615255	0.0158986
Mdes009190	5563	5792	6052	3759	4210	4180	5935.5	4796.5	-0.593674	4.17208e-24	1.71668e-22
Mdes010248	5543	5431	5855	5136	5363	4746	5740.9	5393.9	-0.217225	0.00357593	0.00984672
Mdes005617	5509	5846	6205	4686	5228	5037	5983.7	5335.9	-0.306947	1.87827e-08	1.33944e-07
Mdes010878	5410	5162	5806	3147	3773	3769	5584.7	4370.7	-0.689228	3.24687e-18	7.32338e-17
Mdes005528	5332	5892	5865	3922	4449	4645	5826.9	4788.6	-0.467672	1.11425e-10	1.09462e-09
Mdes004004	5212	5591	6200	4706	4987	5230	5787.3	5343.5	-0.261288	1.44965e-05	6.458e-05
Mdes001630	5099	5165	4511	1952	2111	1730	5059.1	3148	-1.41222	2.15613e-34	2.39386e-32
Mdes014546	5009	5959	5365	4675	4166	4209	5573.6	4926.8	-0.394184	6.86065e-05	0.000271038
Mdes015099	4946	5733	5622	4358	4473	4654	5555.4	4891	-0.347107	3.63629e-07	2.12389e-06
Mdes001347	4840	4747	5422	3826	4071	3886	5113.6	4527.5	-0.422367	4.0099e-12	4.64003e-11
Mdes005796	4836	4485	5559	4123	4029	4387	5065.8	4742.6	-0.317991	9.28744e-05	0.000360388
Mdes010279	4664	4982	6021	3676	3864	3816	5323	4739.9	-0.53223	1.05766e-12	1.3123e-11
Mdes014461	4630	4708	4751	1052	1432	1559	4809.7	2811	-1.85383	3.43881e-52	1.38402e-49
Mdes001039	4625	4568	4850	3796	4009	3754	4791.4	4237.6	-0.355881	3.33477e-08	2.29794e-07
Mdes009117	4587	4638	4597	3987	4268	4104	4720.8	4212.1	-0.23856	0.000512574	0.00173039
Mdes000314	4574	4412	5223	4252	4719	4484	4838.8	4646	-0.152803	0.0222546	0.0489693
Mdes005351	4541	6314	4611	2807	3765	3262	5285.8	3625.8	-0.719894	4.99756e-07	2.85806e-06
Mdes012117	4513	4252	4743	3352	4045	3766	4608	3963.1	-0.351202	8.45311e-06	3.92316e-05
Mdes003051	4466	3662	4869	2542	3027	2950	4428.2	3616.5	-0.678068	2.11958e-10	1.99401e-09
Mdes009358	4411	4839	5206	2928	3360	3381	4921.7	3972.4	-0.652396	9.98995e-22	3.21652e-20
Mdes002288	4387	4631	4497	3128	3653	3032	4614.3	3732.3	-0.535948	1.29572e-09	1.08714e-08
Mdes015560	4379	4273	5045	2511	2835	2573	4663.7	3685.5	-0.860382	2.76108e-32	2.55827e-30
Mdes009715	4328	4121	4133	2500	3076	2777	4300.9	3241.9	-0.666454	5.205e-13	6.65032e-12
Mdes001066	4296	4771	4638	4089	4418	4001	4674.9	4283.1	-0.207183	0.00405874	0.0110163
Mdes008264	4280	4575	4688	4102	4249	4274	4617.7	4313.6	-0.176447	0.00178725	0.00532823
Mdes001206	4277	3945	4537	3254	4113	3748	4351.3	3814.9	-0.275348	0.00214533	0.0062454
Mdes006577	4249	5034	4361	2736	2594	2733	4659.9	3470	-0.827759	1.1841e-17	2.53745e-16
Mdes009368	4212	4965	3596	3582	3077	3316	4377.8	3527.7	-0.428195	0.0022436	0.00650065
Mdes005687	4210	4182	4387	2312	2950	2655	4360.8	3269.4	-0.764191	2.0351e-18	4.66371e-17
Mdes010278	4150	4029	4894	3502	4092	4081	4448.8	4111	-0.236581	0.00281477	0.00796211
Mdes002289	4140	4264	4258	2624	3352	2683	4322.5	3364.2	-0.621491	2.71293e-10	2.51727e-09
Mdes001570	4078	4780	4502	2201	2721	2490	4556	3268.8	-0.920452	1.16133e-24	4.98557e-23
Mdes009872	4068	3909	4118	3580	3738	3589	4129.5	3777.5	-0.225454	0.00119633	0.00371325
Mdes014680	4068	5731	5978	864	1497	2757	5352.6	3305.9	-1.37893	0.000365275	0.00126632
Mdes015014	3979	3821	4463	3343	3943	3652	4177.6	3824.1	-0.239727	0.00130954	0.00402326
Mdes000505	3921	3617	4467	2640	3001	3160	4087.8	3472.7	-0.519376	2.85464e-09	2.27225e-08
Mdes002033	3898	4263	4574	3453	3820	3930	4336.2	3932.7	-0.258861	5.65787e-05	0.000226297
Mdes000594	3758	4162	4344	3340	2983	3258	4177.4	3765.4	-0.425741	2.18577e-07	1.31791e-06
Mdes000280	3731	3634	4399	2714	3048	2911	4003.4	3477.2	-0.51106	3.26664e-12	3.82116e-11
Mdes001633	3647	3503	4067	3066	3618	3357	3821.8	3494.6	-0.234746	0.00172767	0.00517337
Mdes004117	3628	3535	4141	2602	3130	3040	3849.7	3297	-0.439187	3.45281e-08	2.37167e-07
Mdes004383	3596	3208	4358	2958	2689	2909	3795	3580.1	-0.448489	2.13169e-05	9.23447e-05
Mdes007950	3498	4934	3904	2596	2585	2687	4208.7	3180.1	-0.713668	5.82102e-09	4.44129e-08
Mdes008140	3459	3920	3815	3315	3602	3643	3817	3498.7	-0.159934	0.0207316	0.0460189
Mdes004269	3395	3772	3955	2724	3100	3226	3787.8	3268.9	-0.371151	4.78754e-07	2.75385e-06
Mdes014177	3391	4166	3986	2834	2529	2475	3932	3339.1	-0.623517	9.7654e-10	8.36227e-09
Mdes015582	3261	3124	3418	2513	3172	2124	3344.4	2904.9	-0.398489	0.00243315	0.00700257
Mdes003349	3234	3355	3896	2834	3134	2960	3567.4	3295.9	-0.304062	6.48511e-06	3.07291e-05
Mdes016627	3211	2830	3632	1819	1608	1839	3293.7	2658.9	-0.938325	1.09278e-18	2.62084e-17
Mdes011693	3191	2779	3108	1765	2081	2085	3101.2	2380.1	-0.687577	1.91127e-12	2.29406e-11
Mdes005795	3152	3009	3728	2691	2757	3123	3364.9	3143.3	-0.277605	0.00167679	0.00503271
Mdes000469	3121	3322	3203	1983	2263	2069	3293.4	2535.3	-0.685247	3.6568e-18	8.21918e-17
Mdes004910	3098	3189	3854	2505	2806	2852	3447.8	3110.4	-0.383712	9.81845e-07	5.35359e-06
Mdes004353	3059	3088	3585	2581	2782	2770	3312.8	3019.3	-0.331637	3.50056e-07	2.05112e-06
Mdes000128	3019	3094	3843	2108	2493	2659	3383.1	2905.5	-0.523758	9.28006e-08	5.93055e-07
Mdes006690	3014	3000	2754	2209	2283	1987	3000.2	2433.2	-0.510365	1.24684e-06	6.69085e-06
Mdes006840	3010	3334	3465	2924	2813	2868	3341.4	3134.1	-0.261089	0.000209943	0.000764883
Mdes015137	2973	3332	3484	2733	3238	3047	3333.5	3047.2	-0.193035	0.00885409	0.0219672
Mdes010224	2891	2643	3087	2503	2697	2351	2939.6	2740.9	-0.26472	0.00261394	0.0074645
Mdes001415	2877	2492	2842	1968	2747	2057	2804.1	2354.3	-0.352992	0.00597638	0.0154931
Mdes011461	2828	2882	3431	2099	2287	2227	3109.4	2703.1	-0.537367	8.8209e-14	1.23082e-12
Mdes013660	2805	2961	2950	1761	1871	1829	2974.3	2302.2	-0.747807	4.32737e-27	2.46603e-25
Mdes010517	2723	2552	3129	1726	2143	2129	2861.2	2370.6	-0.557501	9.56661e-09	7.09317e-08
Mdes004715	2698	2641	3145	2281	2444	2248	2888	2657.2	-0.354473	2.87625e-06	1.44474e-05
Mdes005856	2688	2921	2804	2112	2421	2290	2871.6	2408.4	-0.37821	1.18813e-06	6.40785e-06
Mdes003943	2671	2788	2985	2549	2750	2767	2877.7	2715	-0.141225	0.0196549	0.0439243
Mdes013684	2626	2798	2609	1453	1497	1421	2744.5	1983.6	-0.94858	1.22114e-27	7.31491e-26
Mdes005739	2575	2748	2699	2106	2399	2193	2737.7	2355	-0.336084	1.06148e-05	4.83753e-05
Mdes004078	2557	2631	2995	2226	2158	2226	2785.8	2557.5	-0.378837	1.27489e-07	7.97444e-07
Mdes005523	2539	2795	2488	2002	2298	1977	2673.4	2201.4	-0.393164	8.06088e-05	0.000315742
Mdes004088	2532	2435	2328	1871	2106	1890	2495.7	2058.7	-0.391383	5.75939e-05	0.000230143
Mdes005467	2510	3019	3569	2229	2128	2471	3086.3	2834.7	-0.476516	1.03329e-05	4.72745e-05
Mdes003693	2509	2280	3052	2036	2395	2488	2665.9	2489.4	-0.251516	0.0171575	0.0390962
Mdes004337	2478	2590	2872	1920	2307	2249	2703.8	2344.6	-0.367774	2.71932e-06	1.37019e-05
Mdes003027	2453	2873	3277	2599	2371	2486	2921.9	2880.4	-0.272495	0.0045882	0.0122724
Mdes008478	2343	2070	2025	1918	1977	1591	2204.9	1936.7	-0.306067	0.0174623	0.0396779
Mdes009430	2328	2359	2890	2149	2191	2382	2576	2468.3	-0.243065	0.00375195	0.0102812
Mdes015788	2316	2209	2166	1751	1981	1654	2288.2	1920.5	-0.388803	0.000181935	0.000672737
Mdes006450	2311	2339	2372	1931	1915	1934	2397.1	2109.9	-0.355401	2.39421e-06	1.21877e-05
Mdes011469	2302	2559	2520	1578	1677	1596	2517	2003.6	-0.6777	6.70195e-20	1.80574e-18
Mdes001772	2289	2191	2379	1784	1903	1814	2340.5	2039.4	-0.392921	1.33772e-07	8.33906e-07
Mdes016545	2273	2848	2791	979	1296	1163	2692.9	1832.8	-1.26216	1.77422e-29	1.25551e-27
Mdes006422	2266	2355	2840	1584	2229	2314	2536.3	2160.4	-0.354372	0.00578628	0.015064
Mdes005015	2221	2376	2624	1673	1735	1819	2458.2	2101.3	-0.537438	1.45484e-14	2.20434e-13
Mdes010874	2199	2107	2308	1800	1781	1848	2256.4	2013.4	-0.35863	2.73449e-06	1.3773e-05
Mdes011471	2171	2193	2271	1459	1543	1598	2264.1	1824.2	-0.602279	2.70149e-16	4.88659e-15
Mdes005954	2153	1929	1974	1416	1647	1242	2071.6	1659.9	-0.563417	7.95964e-06	3.70883e-05
Mdes009154	2123	1989	2370	1808	2038	1929	2208.3	2047.2	-0.240575	0.00277032	0.0078536
Mdes006745	2111	2461	2506	1753	2064	1960	2410	2084.9	-0.365983	8.82947e-06	4.08458e-05
Mdes014622	2107	2814	2373	1940	1785	2052	2487.6	2115	-0.405289	0.000711535	0.0023182
Mdes007014	2105	1939	2163	1393	1552	1613	2118.3	1739.2	-0.51954	2.75828e-09	2.20235e-08
Mdes017272	2069	2128	2306	1679	1907	1769	2216.2	1951.6	-0.354365	6.42978e-07	3.61454e-06
Mdes006454	2060	2305	3128	1585	1573	2291	2537.1	2299.2	-0.512972	0.00135076	0.00413707
Mdes013642	2054	1940	2468	1666	1853	2061	2197.9	2022.9	-0.282781	0.00528035	0.0139099
Mdes014545	1961	3007	2202	1237	1356	1139	2446.7	1679.5	-0.993384	1.15604e-10	1.13308e-09
Mdes007263	1933	2090	2007	1445	1732	1602	2058.4	1690.4	-0.411094	3.29968e-06	1.63953e-05
Mdes011633	1891	1671	2209	1656	1623	1717	1963.7	1893.4	-0.277492	0.00626816	0.0161585
Mdes005915	1848	1636	1882	683	987	1082	1831.4	1247.3	-1.02101	1.0695e-11	1.18435e-10
Mdes007294	1784	1752	2191	1143	1348	1458	1947.3	1627	-0.603505	1.19787e-08	8.79051e-08
Mdes007834	1771	1830	1943	1407	1501	1585	1890	1640.5	-0.377283	4.25883e-07	2.46958e-06
Mdes001959	1768	1714	1714	1387	1512	1244	1775.7	1520.5	-0.400506	0.000164412	0.000612867
Mdes007264	1766	1939	1798	1338	1551	1473	1879.3	1536.2	-0.410884	6.56139e-06	3.10563e-05
Mdes014532	1764	1774	1477	1307	1181	1026	1719	1366.4	-0.57996	6.80747e-05	0.000269267
Mdes002372	1753	2360	1820	1245	1240	1242	2026.7	1500	-0.735256	1.51713e-08	1.09956e-07
Mdes005827	1739	1765	1885	805	1140	960	1837.6	1310.1	-0.95719	2.63948e-16	4.78786e-15
Mdes008704	1729	1536	1679	931	958	738	1689.1	1274.5	-0.971511	1.25319e-13	1.71336e-12
Mdes016856	1714	1777	1858	1174	1316	1379	1824	1482.6	-0.540765	3.51663e-11	3.66133e-10
Mdes002566	1704	1710	1771	961	1177	1027	1769.5	1333.7	-0.783531	7.7841e-17	1.50528e-15
Mdes011952	1695	1516	2292	719	913	1048	1866.3	1462.4	-1.08179	3.45359e-12	4.03619e-11
Mdes010228	1693	1781	1745	1292	1440	1318	1781.7	1487.6	-0.440507	1.54887e-07	9.53534e-07
Mdes001396	1687	1603	2137	1091	1193	1363	1843.8	1574.9	-0.636923	3.23032e-08	2.22835e-07
Mdes012541	1675	1396	1692	1322	1463	1411	1625.6	1477.2	-0.257796	0.0130058	0.0307794
Mdes007777	1669	1714	2100	1544	1693	1697	1863.6	1784.8	-0.223008	0.00905922	0.0224243
Mdes002430	1660	1340	1185	922	1082	804	1438.6	1032.6	-0.642541	0.000180345	0.000668007
Mdes005010	1655	1868	1997	1183	1256	1228	1878.6	1553.9	-0.659567	1.83066e-17	3.80275e-16
Mdes002032	1653	1772	1821	1472	1648	1698	1788.5	1614.6	-0.198361	0.0108883	0.0263592
Mdes005283	1651	1854	1952	1220	1357	1452	1858	1550.9	-0.509003	3.23443e-09	2.55247e-08
Mdes003494	1592	1797	1599	1253	1494	1305	1704.1	1397.9	-0.375249	0.000355784	0.00123775
Mdes005943	1581	1700	2044	1438	1544	1649	1809.2	1704.6	-0.27107	0.00298886	0.00839369
Mdes011509	1580	1632	1820	1264	1483	1446	1713.7	1509.6	-0.336666	3.35006e-05	0.00014086
Mdes009630	1573	1907	1973	1322	1535	1276	1854.9	1612.2	-0.467992	5.47146e-06	2.62349e-05
Mdes000281	1559	1563	1908	1007	1266	1216	1710.6	1422.7	-0.595981	6.61743e-09	5.01624e-08
Mdes014540	1555	2031	1828	650	704	677	1844.6	1204.8	-1.47041	1.3373e-39	2.42578e-37
Mdes014609	1552	1639	1732	1393	1638	1445	1677.8	1532.1	-0.212158	0.010827	0.0262403
Mdes007306	1550	1605	2127	462	721	1229	1791.9	1254	-1.03431	0.00281315	0.00796006
Mdes009388	1543	1394	1598	1277	1473	1326	1547.3	1409.4	-0.229448	0.0149984	0.0348355
Mdes009709	1450	2098	1466	1096	1147	977	1714	1255.1	-0.69835	1.14329e-05	5.17917e-05
Mdes012416	1442	1695	1874	1393	1476	1436	1703	1600.3	-0.288453	0.00104383	0.00328132
Mdes016642	1437	1110	1262	1012	1102	1062	1303.8	1114.9	-0.3378	0.0085008	0.0211887
Mdes003377	1411	1781	1772	1232	1535	1500	1688.8	1470.4	-0.290038	0.00790237	0.0198662
Mdes014871	1394	1570	1490	1075	1148	1211	1519.7	1256	-0.448713	6.64663e-07	3.72506e-06
Mdes008751	1379	1314	1383	1091	1176	1051	1391.9	1212.7	-0.37105	8.15838e-05	0.000319367
Mdes000855	1375	2712	1428	873	862	802	1886.2	1124.7	-1.13558	2.83086e-07	1.67626e-06
Mdes002864	1362	1161	1284	744	922	823	1301.4	990.7	-0.68392	1.06762e-08	7.86603e-08
Mdes008953	1349	1287	1569	834	715	818	1431.3	1172.9	-0.888612	3.22831e-15	5.21674e-14
Mdes013134	1319	1353	1376	1149	1201	983	1381.5	1238.5	-0.352043	0.00114257	0.00356386
Mdes005735	1308	1396	1597	851	804	931	1463.1	1194.9	-0.798014	6.35576e-16	1.11217e-14
Mdes009398	1306	1395	1627	1324	1208	1337	1471.6	1447	-0.230307	0.0171529	0.0390926
Mdes000632	1305	1094	1282	744	879	810	1257.1	989.8	-0.667353	7.17591e-09	5.41726e-08
Mdes015503	1299	1613	1365	999	793	803	1460.3	1157.8	-0.776761	8.2536e-08	5.3443e-07
Mdes013994	1281	1151	1656	814	1099	1123	1387.9	1204.6	-0.491934	0.000726818	0.00236024
Mdes005378	1276	2338	1643	1238	942	934	1790.7	1411.5	-0.788774	8.71629e-05	0.000339658
Mdes015813	1275	1078	1185	798	992	773	1209.8	970.3	-0.536025	5.76411e-05	0.00023026
Mdes009953	1263	1326	1506	865	967	963	1393.6	1158.2	-0.620716	2.89998e-13	3.8189e-12
Mdes012784	1257	1161	1433	931	1115	1175	1311.3	1156.3	-0.32987	0.00263624	0.00752319
Mdes000844	1247	1004	1522	624	625	629	1282.1	1044.7	-1.05497	5.36006e-14	7.6538e-13
Mdes005279	1247	1056	1584	1045	1129	1107	1319.9	1286.1	-0.309701	0.0166823	0.0381484
Mdes009546	1234	1025	1446	730	1009	960	1260.3	1061.5	-0.521799	0.000328158	0.00115097
Mdes012496	1234	1101	1283	818	845	863	1234.3	1027.4	-0.588823	2.39626e-09	1.93005e-08
Mdes015439	1234	1022	1023	724	943	715	1123.8	855.3	-0.532607	0.000494479	0.00167722
Mdes015587	1220	1239	1405	864	839	729	1315.8	1109.2	-0.731371	1.34196e-11	1.4709e-10
Mdes014505	1161	1773	1416	541	593	658	1482	952.1	-1.32171	8.96179e-18	1.94964e-16
Mdes006973	1129	1022	1257	665	807	781	1161	938.1	-0.665216	1.42841e-09	1.1884e-08
Mdes016197	1123	1160	1147	827	965	961	1171.1	966.6	-0.392416	4.87172e-05	0.000197864
Mdes005956	1120	1102	1110	626	747	589	1138.2	847.8	-0.830557	3.78659e-12	4.39347e-11
Mdes016517	1118	1058	1470	762	1019	1011	1237.6	1089.1	-0.449184	0.00119652	0.00371325
Mdes012980	1099	1134	1280	532	719	593	1196.1	882.3	-0.991747	6.259e-17	1.22507e-15
Mdes012751	1074	1194	1233	701	851	797	1192.7	944.6	-0.645823	2.90963e-11	3.06655e-10
Mdes000580	1068	1010	1084	929	911	957	1079.5	987.6	-0.251271	0.00854703	0.0212792
Mdes000148	1065	1222	1523	949	997	1016	1292	1208.6	-0.426361	0.000148134	0.000556053
Mdes009011	1063	1014	906	842	855	735	1022	858.4	-0.3685	0.00649477	0.0166626
Mdes015505	1047	1467	1107	764	893	859	1236.6	915.8	-0.59142	4.84285e-05	0.000196878
Mdes017209	1030	975	983	728	841	832	1021.4	838.1	-0.391244	0.000255567	0.000912262
Mdes001628	1024	1137	1144	995	945	946	1126.6	1049.6	-0.267223	0.00459224	0.0122755
Mdes006473	1014	1024	1205	602	865	684	1103.6	881.4	-0.656644	8.35613e-07	4.61091e-06
Mdes012356	1014	1295	991	793	850	839	1128.4	874.6	-0.481534	0.000387093	0.00133585
Mdes002967	1009	879	968	692	805	730	976	812.8	-0.432625	0.000163728	0.000610848
Mdes005468	1003	831	1164	624	725	791	1020	872.8	-0.550333	6.16622e-05	0.000245562
Mdes015015	994	790	1025	596	791	717	958.2	791.9	-0.485932	0.000592055	0.00197081
Mdes001713	993	817	1175	722	856	875	1015.1	927.3	-0.350651	0.00989259	0.0242402
Mdes005942	993	1182	1297	945	1066	1046	1179.9	1098	-0.25367	0.0104028	0.0253314
Mdes000256	972	1194	1124	577	631	618	1121.1	829.9	-0.913984	1.29079e-17	2.74326e-16
Mdes006370	962	852	788	584	766	602	892.1	672	-0.487749	0.00152381	0.00461334
Mdes006478	953	969	1043	819	713	748	1010.8	912.7	-0.446671	4.18979e-05	0.000172122
Mdes003937	936	1009	931	708	843	652	982.6	803.1	-0.455906	0.000353499	0.00123046
Mdes005950	927	833	1134	496	626	643	983.8	794	-0.772671	1.47233e-08	1.06889e-07
Mdes004501	925	770	1158	674	764	769	969	895	-0.433293	0.00193386	0.00570458
Mdes010442	913	736	802	485	577	523	839	629	-0.696737	6.2529e-07	3.52433e-06
Mdes011133	908	900	830	366	432	353	902.6	582.7	-1.25332	1.93239e-20	5.49387e-19
Mdes009513	906	879	877	747	857	689	909.7	796.7	-0.289895	0.0165324	0.0378525
Mdes016515	896	844	967	464	696	795	922.9	697.7	-0.534044	0.00179251	0.0053427
Mdes009864	886	812	887	442	515	440	882.7	648.2	-0.952047	1.09124e-15	1.86642e-14
Mdes003104	883	913	1069	521	587	664	974.7	775.4	-0.75711	5.14781e-11	5.241e-10
Mdes015144	879	807	891	630	717	478	879.7	744.6	-0.55935	0.000416038	0.00142694
Mdes001318	864	800	864	490	693	461	863.2	661.3	-0.68224	2.13959e-05	9.26554e-05
Mdes000568	847	952	1119	723	814	783	991.1	900.9	-0.398156	0.000139647	0.00052588
Mdes016017	842	793	851	480	607	563	848.8	650	-0.66134	2.13135e-08	1.50409e-07
Mdes000472	836	785	768	609	696	618	817.3	675	-0.387853	0.00124604	0.0038447
Mdes015401	832	750	888	506	729	538	842.2	680.9	-0.544388	0.000270108	0.000961504
Mdes017157	826	900	1005	513	703	707	929.2	740.6	-0.572247	1.49182e-05	6.62751e-05
Mdes007391	825	749	676	489	537	456	771.4	570.5	-0.669671	6.24709e-06	2.96668e-05
Mdes009975	822	712	970	498	680	729	851.8	716.3	-0.45772	0.00344117	0.00951455
Mdes004904	820	976	1020	737	826	788	958	860.4	-0.330632	0.000992474	0.00313517
Mdes014355	815	1072	1155	883	810	808	1032.5	998.6	-0.344212	0.00751396	0.0189861
Mdes001429	813	885	1078	752	718	837	942.7	895.8	-0.332366	0.00447157	0.0120128
Mdes010457	808	694	773	525	708	600	777.4	635.2	-0.385378	0.00553532	0.0144868
Mdes004393	800	687	957	518	617	717	831.1	720.1	-0.463863	0.00201186	0.00590954
Mdes013664	796	714	948	635	676	774	836.1	774.5	-0.305884	0.0160584	0.0369116
Mdes009442	776	733	749	576	622	567	771.7	649.3	-0.428263	0.000152733	0.00057215
Mdes014822	768	745	671	425	483	446	747.9	535.9	-0.757502	1.64607e-08	1.18567e-07
Mdes010412	767	820	1009	700	700	837	881.6	836.5	-0.281382	0.0211527	0.0468005
Mdes014779	767	747	1030	486	593	544	863.2	739	-0.706217	1.337e-07	8.33861e-07
Mdes002037	766	833	1037	714	821	751	894.7	857	-0.272781	0.0169585	0.0386974
Mdes002898	766	805	840	700	707	706	822	755.3	-0.263125	0.00537562	0.0141349
Mdes005845	764	701	824	417	499	517	780.3	605.4	-0.741653	1.07351e-09	9.1079e-09
Mdes010812	763	476	587	452	504	344	626.6	509.2	-0.54559	0.0107236	0.0260093
Mdes002316	761	724	745	467	460	501	761.9	592.6	-0.710949	8.33512e-10	7.24835e-09
Mdes006470	757	635	774	573	577	602	739.1	659.8	-0.376524	0.00209011	0.0060993
Mdes005470	754	746	821	602	576	606	791.3	696.9	-0.449338	1.34308e-05	6.01653e-05
Mdes014324	744	810	682	536	617	544	765.2	597	-0.470423	0.000415147	0.00142464
Mdes004172	742	778	879	453	456	480	816.6	649.9	-0.852144	3.05232e-16	5.49802e-15
Mdes002225	733	660	864	550	658	705	767.9	691.5	-0.308217	0.0187169	0.0421056
Mdes000623	719	815	825	557	607	614	803.7	676.3	-0.478264	2.37331e-06	1.20909e-05
Mdes010500	714	635	592	435	523	399	665.3	503	-0.583719	0.000273597	0.000973117
Mdes010001	707	622	782	510	571	549	719.2	632	-0.441983	0.000195969	0.000719262
Mdes002450	705	707	678	347	451	455	714.4	500.1	-0.803805	5.91232e-09	4.50294e-08
Mdes003384	704	687	735	495	577	548	725.4	601.9	-0.464308	1.73017e-05	7.60769e-05
Mdes009531	704	759	604	542	525	468	708.3	562.6	-0.497243	0.00122112	0.00378128
Mdes007616	702	831	628	369	363	427	740	487.1	-0.953961	2.61739e-09	2.09635e-08
Mdes014247	699	650	785	448	595	615	726.9	602.3	-0.433269	0.00176473	0.00526475
Mdes009819	692	592	625	527	572	496	653.2	565.1	-0.332797	0.0142494	0.0333608
Mdes007458	689	644	544	384	462	345	644	454.3	-0.717699	3.40304e-05	0.000142994
Mdes015542	685	1193	816	529	489	450	918.8	657.9	-0.910506	3.48119e-06	1.7224e-05
Mdes002193	684	566	781	267	511	642	691.3	509.4	-0.559549	0.0223977	0.049242
Mdes005370	679	730	874	430	415	480	775.7	636	-0.842719	5.7644e-12	6.54671e-11
Mdes008286	679	556	662	372	386	324	647.9	505	-0.866737	4.66827e-09	3.61097e-08
Mdes008814	679	707	726	572	509	560	720.4	636.2	-0.432585	0.000176829	0.000655737
Mdes014272	677	655	926	411	415	473	765.8	651.4	-0.848043	3.44455e-09	2.71164e-08
Mdes005096	663	645	652	448	534	438	669.6	538.4	-0.534912	2.79052e-05	0.00011865
Mdes002091	651	677	744	485	498	496	705.8	601.2	-0.554595	7.67685e-08	5.00608e-07
Mdes014918	633	616	704	465	605	583	665.5	571.9	-0.313229	0.0123404	0.0294429
Mdes007050	632	650	664	500	487	443	664	570.3	-0.512135	1.70311e-05	7.49636e-05
Mdes016464	629	796	706	568	534	653	726.7	624.6	-0.348645	0.0110563	0.0266956
Mdes010472	622	624	780	443	534	561	688.6	597.3	-0.463476	0.000306599	0.00108361
Mdes012466	622	552	559	426	548	414	593	482.6	-0.392381	0.0113043	0.0272025
Mdes012131	621	549	674	440	440	549	628.5	544.9	-0.434547	0.00198789	0.00584788
Mdes004475	617	608	710	490	496	568	658.9	587.3	-0.385265	0.000946689	0.00300232
Mdes007405	616	657	681	457	557	572	666.1	556.8	-0.373271	0.0015867	0.00478909
Mdes016460	610	725	693	472	430	388	691.2	570.1	-0.711259	2.11523e-07	1.27657e-06
Mdes017133	609	455	634	322	420	419	579	466.4	-0.60854	0.000315095	0.0011109
Mdes011995	606	616	685	541	550	557	649.7	601	-0.281931	0.00646906	0.0166098
Mdes008899	603	584	581	454	459	374	604.3	507.3	-0.524197	0.000219792	0.000798054
Mdes002370	598	689	649	386	467	409	660.4	505.8	-0.683758	4.54988e-08	3.07439e-07
Mdes007040	596	611	731	483	578	465	659.1	593.9	-0.411136	0.00128796	0.00396455
Mdes013219	595	565	652	465	435	431	617.6	546.9	-0.510947	2.37109e-05	0.000101893
Mdes002373	589	592	684	450	610	489	635	554.7	-0.337821	0.0125982	0.0299369
Mdes011453	571	556	620	328	420	353	595.6	462.7	-0.730245	2.60733e-08	1.81709e-07
Mdes002478	570	567	577	322	394	395	585.3	439	-0.69288	7.76569e-08	5.05378e-07
Mdes001127	566	638	695	483	492	568	646.1	576.6	-0.367469	0.00205021	0.0060038
Mdes015912	565	750	669	452	560	558	675.9	548.5	-0.406231	0.00394521	0.0107444
Mdes006754	559	592	689	452	456	536	625.8	558.1	-0.415911	0.000771874	0.00249022
Mdes002115	557	719	524	299	319	264	615.9	402	-1.07277	1.05599e-09	8.96509e-09
Mdes013643	557	527	683	437	428	394	600.7	547.7	-0.549495	3.71785e-05	0.000154508
Mdes005595	556	556	682	350	488	565	610.1	503.5	-0.418533	0.0138103	0.0324746
Mdes002769	552	504	540	397	401	395	545.2	458.9	-0.489265	9.94157e-05	0.000383116
Mdes009916	527	478	560	396	466	453	533.7	468	-0.323091	0.0100129	0.0244885
Mdes012274	521	540	604	509	418	425	567	546	-0.363485	0.00957598	0.0235271
Mdes005189	520	493	433	389	378	305	495.7	403.5	-0.496118	0.0040928	0.0110953
Mdes005740	520	467	564	426	449	466	528.7	485	-0.281029	0.0226175	0.0496659
Mdes011143	514	361	452	316	299	285	454.1	375.9	-0.617012	0.000617947	0.00204748
Mdes016341	511	482	540	308	465	395	522.9	414.2	-0.460334	0.00380614	0.0104141
Mdes003468	506	517	444	412	400	368	502.4	420.4	-0.384561	0.0108913	0.0263614
Mdes011400	504	571	537	408	428	330	550.1	463	-0.530196	0.000379575	0.00131166
Mdes000689	499	492	721	411	477	499	580	552.9	-0.363376	0.0196009	0.0438264
Mdes014356	497	686	745	466	493	500	653.7	592.1	-0.460715	0.00144643	0.00439977
Mdes008900	490	367	418	313	302	267	436.7	358.1	-0.590876	0.00089285	0.00284559
Mdes017158	489	417	524	277	351	436	487.5	390.9	-0.488605	0.00640073	0.0164541
Mdes002880	485	386	519	279	317	297	473.7	389.5	-0.696449	6.79576e-06	3.20203e-05
Mdes006469	485	491	600	391	496	454	535.8	484.7	-0.301931	0.021739	0.0479822
Mdes007099	485	511	528	414	424	357	519.7	461.7	-0.41796	0.00149569	0.00453772
Mdes007096	484	731	653	396	529	435	635.1	512.7	-0.516409	0.00230711	0.00667264
Mdes012273	484	425	481	358	314	247	474.6	411	-0.647608	0.000328718	0.00115262
Mdes005229	481	517	528	330	352	356	520.3	419.5	-0.622664	1.75057e-07	1.06851e-06
Mdes005141	474	570	609	317	316	347	562	451.9	-0.811451	6.23315e-10	5.49841e-09
Mdes002547	469	477	575	226	252	272	517.3	389.8	-1.07208	6.86533e-15	1.07696e-13
Mdes015440	464	434	499	323	414	405	476.3	402	-0.361674	0.00918341	0.0226707
Mdes001002	462	481	566	360	420	461	513.2	452.8	-0.350107	0.00873939	0.0217245
Mdes000278	461	405	462	243	369	353	453.4	344.1	-0.5253	0.00278286	0.00788397
Mdes014147	460	764	585	572	269	345	616	568.5	-0.618202	0.0202905	0.0451567
Mdes010852	458	419	488	378	398	396	465.5	424.4	-0.291049	0.0201064	0.0448088
Mdes015056	440	418	378	294	309	266	423.4	329.3	-0.573248	0.000365689	0.00126741
Mdes005929	431	406	493	313	370	368	452.9	394.1	-0.407591	0.00234797	0.00678014
Mdes015462	429	347	503	67	100	139	435	275.3	-2.0018	2.03038e-16	3.74631e-15
Mdes002369	428	430	466	260	314	295	451.4	354.5	-0.672086	4.05203e-07	2.35284e-06
Mdes012498	428	326	456	276	340	325	412.4	357.8	-0.426783	0.0115125	0.0276622
Mdes015130	423	478	485	333	388	367	472.2	400.3	-0.418304	0.000853694	0.00272822
Mdes016311	419	496	620	303	360	337	520.2	450.1	-0.671275	8.7829e-06	4.06596e-05
Mdes004144	416	384	432	316	302	363	420.4	366.3	-0.39628	0.00583959	0.0151844
Mdes014394	415	513	432	235	287	303	464.4	325.6	-0.779287	1.33752e-06	7.14474e-06
Mdes004546	413	371	454	226	243	201	421.8	331.7	-0.935933	1.64786e-09	1.35696e-08
Mdes007281	411	508	600	350	394	413	515.1	464.1	-0.452427	0.00197952	0.00582724
Mdes009863	408	440	345	246	306	243	408.9	289.4	-0.646391	0.000339307	0.00118652
Mdes002477	406	409	471	315	318	303	437.9	384.6	-0.522435	5.53302e-05	0.000221717
Mdes002578	405	422	429	305	347	321	428.5	359.4	-0.437829	0.000679788	0.00223285
Mdes000459	400	399	471	349	360	349	432.2	401.7	-0.331236	0.00893074	0.0221403
Mdes015630	399	542	519	362	385	381	496.5	431.3	-0.435428	0.00232473	0.00672058
Mdes004502	397	442	559	246	266	334	474.2	392.2	-0.771619	4.24133e-06	2.06831e-05
Mdes005193	397	359	335	283	314	255	373.8	303.2	-0.425214	0.0124346	0.029629
Mdes005303	397	447	506	347	349	375	458.9	417.5	-0.398964	0.002045	0.00598989
Mdes011024	397	437	385	315	304	295	416.7	343.3	-0.481947	0.00107112	0.00336054
Mdes011496	386	459	530	356	384	323	466.8	433.5	-0.431363	0.00314117	0.00876791
Mdes007978	384	617	493	396	306	336	508.6	435.9	-0.570182	0.00384869	0.0105149
Mdes016575	383	696	641	205	211	254	582.8	411	-1.36007	1.05676e-10	1.04052e-09
Mdes014205	382	274	377	152	213	239	352.6	257.5	-0.814059	0.000134721	0.000508819
Mdes016536	380	325	286	150	135	143	340.3	212.8	-1.23775	9.3633e-10	8.05544e-09
Mdes000754	370	430	540	281	281	293	454.2	400.6	-0.69879	4.64305e-06	2.24973e-05
Mdes006131	364	464	375	241	286	224	410.9	301.3	-0.734007	2.66777e-05	0.00011392
Mdes000455	363	295	341	208	235	200	341.5	268.3	-0.692915	4.76369e-05	0.000193966
Mdes012217	363	297	279	185	151	163	322.3	227	-0.94832	3.98753e-06	1.95268e-05
Mdes009264	359	382	399	260	364	314	388.6	322.3	-0.351038	0.0225378	0.0494993
Mdes003731	357	312	397	179	178	241	363.1	280.7	-0.877262	1.52298e-06	8.05523e-06
Mdes010405	357	402	361	294	209	249	382.6	321.2	-0.624497	0.000752329	0.00243326
Mdes006978	351	301	219	200	204	167	300.2	205.7	-0.656012	0.00508058	0.0134386
Mdes003450	350	302	354	241	243	231	343.4	291.2	-0.554654	0.000332896	0.00116536
Mdes013202	346	401	336	196	244	219	370.3	259.9	-0.774132	3.59661e-06	1.7727e-05
Mdes004911	341	302	376	261	263	278	347.2	311.8	-0.410394	0.00578096	0.0150532
Mdes016508	340	344	376	216	222	262	361.3	289.2	-0.658638	1.10289e-05	5.01027e-05
Mdes015212	337	322	353	269	286	247	345.3	304.8	-0.402226	0.0062385	0.0160917
Mdes007811	329	255	307	204	231	197	304.6	250	-0.555095	0.00200986	0.00590577
Mdes001275	328	381	418	311	322	247	383.2	357.1	-0.415538	0.0112866	0.0271716
Mdes009012	328	343	341	272	271	255	345.4	300.5	-0.409802	0.0042544	0.0114772
Mdes013712	328	313	261	223	203	180	309.5	237.5	-0.627729	0.00144151	0.00438686
Mdes003360	315	247	269	197	155	147	284.6	228.2	-0.773309	0.000275339	0.000978771
Mdes011113	314	360	363	243	311	284	353.3	296.5	-0.375388	0.0117372	0.0281339
Mdes015028	312	330	336	123	175	152	333.6	223.2	-1.16019	3.43523e-11	3.58238e-10
Mdes007412	311	347	309	217	248	262	330.4	257.5	-0.478373	0.00252306	0.00723671
Mdes013764	309	282	298	156	215	141	303.8	221.6	-0.83881	2.92058e-05	0.00012369
Mdes010349	306	331	337	194	249	191	332.1	259.4	-0.676569	4.27145e-05	0.000175365
Mdes002969	304	304	319	259	223	231	316.3	283.4	-0.440922	0.00531833	0.0140014
Mdes001244	301	317	367	254	252	301	335.1	304	-0.352083	0.020034	0.0446706
Mdes005596	300	330	320	180	215	243	324.1	244.2	-0.634258	0.000130194	0.000492444
Mdes012028	299	209	316	200	168	228	280.8	252.3	-0.513971	0.0171217	0.0390354
Mdes009177	297	278	302	211	245	235	299.4	251.1	-0.411776	0.00705161	0.0179127
Mdes003058	294	318	275	171	135	129	303.4	218	-1.0559	1.50014e-07	9.25742e-07
Mdes001756	291	240	293	211	180	150	281.2	246.8	-0.650169	0.00135473	0.00414628
Mdes003790	284	383	373	185	271	271	353.6	272.2	-0.570261	0.00275596	0.00781977
Mdes007643	283	337	430	249	271	248	355.6	331.7	-0.503497	0.0026464	0.00754883
Mdes015227	283	317	325	185	252	244	315.1	249.1	-0.504621	0.00241683	0.00695871
Mdes005562	282	296	297	208	231	269	298.6	247.2	-0.373274	0.0203525	0.0452789
Mdes012133	277	244	246	139	228	161	262.5	188	-0.592145	0.00654386	0.0167551
Mdes013995	276	296	347	254	267	216	312.4	294.3	-0.378882	0.0196883	0.043976
Mdes004816	274	266	247	220	167	146	269.3	229.2	-0.604989	0.0052418	0.0138225
Mdes014967	272	242	411	167	214	192	312.9	281.4	-0.72236	0.000604768	0.00200794
Mdes016242	271	288	267	208	158	206	282.2	232.8	-0.582565	0.00208817	0.00609692
Mdes008952	269	338	360	196	143	164	328.5	271.4	-0.969046	6.2305e-07	3.51479e-06
Mdes001326	265	232	249	165	191	192	255	202.5	-0.508429	0.0034602	0.00956514
Mdes003473	265	317	280	199	229	232	294.2	234.5	-0.450561	0.00588468	0.0152892
Mdes015442	264	283	241	124	143	139	269.7	178.1	-1.00002	7.18503e-08	4.71641e-07
Mdes000366	263	242	270	219	201	200	264.5	239.8	-0.385558	0.0197779	0.0441608
Mdes002636	259	343	271	121	113	158	298.1	191	-1.17312	3.4869e-08	2.3938e-07
Mdes002807	259	204	278	155	205	153	252.5	211.4	-0.58065	0.00426075	0.011492
Mdes011536	256	361	301	249	192	241	312.9	269.7	-0.480029	0.0150223	0.0348662
Mdes016072	256	270	240	137	129	138	262	184.1	-0.965877	1.33189e-07	8.31076e-07
Mdes003954	248	221	254	159	186	128	246.7	201.9	-0.659155	0.00102574	0.00323073
Mdes005226	245	184	264	164	125	151	236.1	209.2	-0.689424	0.00156277	0.00472353
Mdes012491	241	207	287	159	172	169	250	217.8	-0.606821	0.000823651	0.00264007
Mdes007899	240	238	239	177	164	189	244.9	203.8	-0.496927	0.00385515	0.0105281
Mdes008294	238	289	290	180	210	236	278.1	229.8	-0.4456	0.00915516	0.0226226
Mdes009866	238	156	151	115	98	109	187.8	130.3	-0.780711	0.00306453	0.00858374
Mdes005565	237	248	264	196	164	210	255.3	225.3	-0.452114	0.0106176	0.0257813
Mdes014304	233	212	172	130	151	137	212	148	-0.61501	0.00460894	0.012315
Mdes000419	231	384	240	188	186	153	292.3	209.8	-0.726638	0.00244429	0.00702994
Mdes004815	231	164	176	96	154	101	196	132.8	-0.731629	0.00481998	0.0128178
Mdes012355	230	308	279	204	169	173	278.2	236.6	-0.627464	0.000952581	0.00301877
Mdes014697	229	181	271	151	154	164	231.6	206.1	-0.584615	0.00327189	0.00908749
Mdes015487	225	165	227	93	132	89	210.5	155.8	-0.987703	3.57151e-05	0.000148907
Mdes010099	222	200	235	119	128	120	224.1	172.7	-0.883177	1.56354e-06	8.24266e-06
Mdes011532	222	236	277	141	159	169	249.9	203.9	-0.699115	4.94819e-05	0.000200465
Mdes007900	221	231	225	167	155	181	231.2	192	-0.488764	0.00544336	0.0142896
Mdes007976	219	307	252	217	142	173	265.3	230.1	-0.583414	0.0104	0.0253295
Mdes011416	218	232	266	141	146	172	243.6	198.6	-0.691451	9.11689e-05	0.000354197
Mdes008435	214	324	355	133	184	214	302.3	237.4	-0.774445	0.000680226	0.00223371
Mdes009074	206	177	163	104	146	91	187.3	130.6	-0.713175	0.00401307	0.0109085
Mdes012197	205	166	206	117	115	93	196.9	157.8	-0.857731	7.27321e-05	0.00028637
Mdes014832	204	178	224	147	148	169	206.5	181.5	-0.443184	0.0176174	0.0399674
Mdes008276	199	188	185	132	107	132	195.6	155.2	-0.669646	0.00118828	0.00369124
Mdes004358	194	163	169	107	123	101	180.1	135	-0.712164	0.000900704	0.00286707
Mdes010907	194	230	188	67	119	116	209.3	124	-1.02852	3.9561e-05	0.000163408
Mdes004243	192	143	162	113	117	107	170.2	134.6	-0.606682	0.00659365	0.0168692
Mdes004977	190	129	192	110	105	95	174.3	147.5	-0.746137	0.00175516	0.00523864
Mdes007225	190	182	152	127	133	81	179.8	136.8	-0.649426	0.0118539	0.0283872
Mdes003452	189	161	234	63	98	106	198.4	144.1	-1.12427	5.49202e-06	2.63237e-05
Mdes005046	189	192	170	131	156	117	188.6	147.5	-0.503604	0.0164338	0.0376536
Mdes010195	181	174	230	106	105	122	198.7	163.8	-0.845814	2.71194e-05	0.000115614
Mdes008531	178	142	190	110	112	128	173.8	146.6	-0.588812	0.00546807	0.0143311
Mdes012343	175	162	192	118	113	117	180.3	151.5	-0.650964	0.000821626	0.00263489
Mdes000835	163	188	189	127	135	105	184	154.6	-0.603126	0.00294386	0.00827815
Mdes005598	163	211	220	105	135	150	201.8	158.5	-0.648954	0.00202699	0.00594661
Mdes007707	163	171	164	95	109	100	170.1	126.5	-0.755904	0.000183653	0.000677532
Mdes005440	161	208	243	94	112	119	207.4	164	-0.935532	1.04093e-05	4.75563e-05
Mdes006599	161	154	186	104	113	101	170.6	141.6	-0.698367	0.000488574	0.00165806
Mdes014765	158	176	153	123	114	89	166.5	135.3	-0.61801	0.00686039	0.0174891
Mdes000091	153	139	154	88	112	91	152.3	118.2	-0.659409	0.00239721	0.00690842
Mdes001377	152	194	243	121	128	156	199.4	177.5	-0.577059	0.00795454	0.0199701
Mdes015421	148	161	153	67	101	67	157.7	107.2	-0.986752	5.07065e-05	0.000205103
Mdes002655	147	202	208	123	118	107	189.1	161.7	-0.711381	0.000783655	0.00252495
Mdes014526	145	159	136	98	125	97	150.5	114.6	-0.511132	0.0225063	0.0494555
Mdes004900	141	172	224	116	149	118	181.7	165.9	-0.526138	0.0178115	0.0403649
Mdes015612	140	152	159	100	108	112	153.7	126.6	-0.545964	0.00647057	0.0166104
Mdes013659	139	101	134	75	96	61	127.7	102.1	-0.705308	0.00886989	0.0219979
Mdes000601	137	148	183	105	120	123	158.9	140.7	-0.477023	0.0197218	0.0440433
Mdes002363	135	153	139	82	90	96	145.8	108	-0.712017	0.0010498	0.00329846
Mdes016563	135	120	163	90	88	114	142.1	123.5	-0.556083	0.0160768	0.0369473
Mdes005007	134	142	142	110	88	86	142.6	123.5	-0.594869	0.00908521	0.0224843
Mdes013622	133	122	180	97	53	114	147.5	135.2	-0.704065	0.019047	0.0427736
Mdes015926	133	155	186	43	65	57	160.8	111	-1.48696	2.10184e-09	1.70142e-08
Mdes011421	132	131	162	55	110	78	144.5	105.5	-0.812419	0.00278458	0.00788709
Mdes010176	130	100	109	70	63	69	116.1	87.5	-0.766335	0.00289657	0.00817014
Mdes013387	130	176	132	106	96	108	149.7	116.7	-0.54153	0.0206626	0.0458895
Mdes004620	129	118	68	46	82	55	108.9	55.8	-0.76451	0.0227712	0.049961
Mdes005779	129	115	121	62	99	86	124.8	89.3	-0.601581	0.0171372	0.0390637
Mdes016030	129	132	115	69	102	84	128.7	89.9	-0.601494	0.0145524	0.0339571
Mdes010094	128	167	153	53	81	67	152.6	100.1	-1.15165	3.04584e-06	1.52162e-05
Mdes011114	128	108	101	74	72	70	115.6	85.7	-0.672327	0.00804862	0.0201787
Mdes015029	128	136	146	91	92	74	139.7	115.9	-0.706334	0.00165554	0.00497472
Mdes001991	127	130	110	64	73	55	125.7	85	-0.942631	0.000222766	0.000806353
Mdes002625	127	117	137	80	85	62	129.9	106	-0.768666	0.00150294	0.0045555
Mdes005116	127	115	99	82	84	57	117	88.8	-0.635787	0.020622	0.0458151
Mdes003445	121	111	134	50	52	54	124.7	89.5	-1.21906	6.37936e-07	3.58777e-06
Mdes005846	118	146	153	67	112	81	141.8	107.2	-0.70531	0.00504238	0.0133513
Mdes002191	116	131	139	73	68	64	131.4	103.5	-0.927261	6.42076e-05	0.000255225
Mdes009859	109	111	123	75	67	45	116.9	96.8	-0.866182	0.00158588	0.00478776
Mdes008130	107	94	109	45	68	66	105.8	75	-0.803824	0.00261166	0.00745964
Mdes010590	98	117	93	67	70	74	105.4	78.3	-0.581557	0.0211205	0.0467452
Mdes004357	97	122	83	51	64	59	103.5	65.5	-0.801711	0.00423433	0.0114255
Mdes016687	94	141	125	51	91	43	122.4	85.7	-0.918315	0.00349134	0.00964499
Mdes010549	93	99	136	65	73	69	111.1	98	-0.682345	0.00640611	0.0164613
Mdes013763	93	81	95	51	45	42	91.8	71.3	-0.948485	0.000588684	0.0019606
Mdes014225	91	65	73	31	43	42	78.5	50.6	-0.946871	0.00237838	0.00686027
Mdes015886	87	93	93	36	35	34	93.1	62.8	-1.32629	1.94886e-06	1.0076e-05
Mdes010677	83	99	92	36	52	52	93.4	62.3	-0.955837	0.000630623	0.00208572
Mdes003065	81	84	96	50	56	64	88.8	71.2	-0.640554	0.0145801	0.034005
Mdes008733	81	83	74	47	34	45	81.4	59.2	-0.89412	0.00260849	0.00745389
Mdes008943	81	67	103	44	52	51	85.2	71.6	-0.766405	0.0071627	0.0181663
Mdes015620	75	96	90	55	51	53	88.9	70.9	-0.724953	0.0068079	0.0173691
Mdes000791	74	51	72	28	35	43	67.3	48.7	-0.85189	0.00918247	0.0226707
Mdes012550	71	67	82	39	39	33	74.9	59	-0.95481	0.00117979	0.00367024
Mdes009346	55	61	66	22	28	27	61.9	42.8	-1.1563	0.000328996	0.00115328
Mdes016989	50	49	67	34	25	33	56.3	49.3	-0.798756	0.0161995	0.0372028
Mdes015554	31	126	42	22	27	34	68	31.2	-0.992401	0.021858	0.0482202

## Sheet: Sub-Table B
GeneID	0.5 day resistant plants			0.5 day susceptible plants			Molly mean	Newton mean	S-R.log2FC	P-val	Q-val	Protein name [First hit organism]	Functional category
	rep A	rep B	rep C	rep A	rep B	rep C
	Nutrient Metabolism
		citrate acid cycle and energy metabolism-related
Mdes005453	108	175	130	231	222	224	140.8	178.5	0.605288	0.00586707	0.0152527	NADH dehydrogenase [ubiquinone] 1 alpha subcomplex assembly factor 5 [Bactrocera dorsalis]	energy metabolism, functions in the electron transfer chain
Mdes007617	148	163	167	207	227	290	162.9	184.3	0.50118	0.00920819	0.0227145	cytochrome b561 domain-containing protein 1-like [Trichogramma pretiosum]	energy metabolism, electron transport
Mdes005631	157	169	187	334	360	395	174.6	257.7	0.985774	1.71377e-10	1.63615e-09	cytochrome c oxidase assembly factor 7 homolog [Bactrocera dorsalis]	energy metablism, cytochrome c oxidase activity
Mdes004993	236	212	199	410	385	398	221.7	301.7	0.779655	2.25503e-06	1.15294e-05	bis(5'-nucleosyl)-tetraphosphatase [asymmetrical] [Bactrocera dorsalis]	energy metabolism, interconverts nucleotide molecules
Mdes014135	237	279	289	371	437	414	274	325.3	0.516342	0.000222462	0.000805477	cytochrome c oxidase assembly factor 6 homolog [Bactrocera dorsalis]	energy metablism, cytochrome c oxidase activity
Mdes014702	240	261	330	368	373	413	282	343.5	0.393766	0.00913156	0.022573	D-beta-hydroxybutyrate dehydrogenase, mitochondrial-like [Musca domestica]	ketone body metabolism, converts 3-hydroxybutanoate to acetoacetate
Mdes010959	279	269	295	394	460	428	287.6	339.7	0.517482	0.000118589	0.000450934	Na/K ATPase-like protein [Phlebotomus papatasi]	energy metabolism, ATP synthesis
Mdes002989	280	359	401	574	625	607	352.9	481.1	0.711478	2.03276e-07	1.23026e-06	thymidylate kinase [Culex quinquefasciatus]	synthesis of dTDP, catalyzes the conversion of dTMP to dTDP
Mdes003253	293	345	327	682	712	685	329	499.8	1.01632	2.53151e-17	5.17512e-16	NADH dehydrogenase (ubiquinone) complex I, assembly factor 6 homolog [Ceratitis capitata]	energy metabolism, functions in the electron transfer chain
Mdes013945	298	299	248	384	424	383	289.7	312.1	0.400899	0.0142783	0.0334164	glycerophosphodiester phosphodiesterase 1 [Bactrocera dorsalis]	glycerol metabolism, converts 1-(sn-glycero-3-phospho)-1D-myo-inositol into myo-inositol + sn-glycerol 3-phosphate
Mdes006781	319	476	380	664	703	768	400.5	516.3	0.764549	1.57039e-06	8.26591e-06	thymidylate synthase [Culex quinquefasciatus]	synthesis of dTMP, converts 5,10-methylenetetrahydrofolate and dUMP to dihydrofolate and dTMP
Mdes004648	393	443	434	689	694	884	433	554.8	0.744066	7.35373e-08	4.81488e-07	iron-sulfur protein NUBPL [Aedes aegypti]	energy metabolism, required for the assembly of the mitochondrial membrane respiratory chain NADH dehydrogenase
Mdes000879	415	426	478	643	758	623	449.2	552.8	0.534053	1.43201e-05	6.38824e-05	decaprenyl-diphosphate synthase subunit 1-like, partial [Musca domestica]	metabolism, involved in the pathway ubiquinone biosynthesis
Mdes012533	436	493	455	654	642	625	472.5	547.3	0.390885	0.00116294	0.00362213	riboflavin kinase [Stomoxys calcitrans]	Cofactor biosynthesis, catalyzes the phosphorylation of riboflavin (vitamin B2) to form flavin-mononucleotide (FMN), hence rate-limiting enzyme in the synthesis of FAD
Mdes000907	515	593	740	863	1036	971	626.6	789.2	0.555141	1.05798e-05	4.82325e-05	glycerol kinase [Anopheles darlingi]	metabolism, glycerol metabolism, key enzyme in the regulation of glycerol uptake and metabolism
Mdes005630	580	586	716	1058	1032	1152	639.9	875.7	0.70412	3.99809e-11	4.11602e-10	cytochrome c oxidase assembly factor 7 homolog [Bactrocera cucurbitae]	energy metablism, required for the assembly of mitochondrial respiratory chain complex I and complex IV
Mdes014134	584	693	734	805	1080	948	684	757.2	0.411858	0.00102767	0.00323522	cytochrome c oxidase assembly factor 6 homolog [Ceratitis capitata]	energy metablism, cytochrome c oxidase activity
Mdes007327	664	943	858	1243	1350	1465	838.6	1036.9	0.63399	9.01862e-07	4.95102e-06	S-formylglutathione hydrolase, putative [Aedes aegypti]	foraldehyde metabolism, involved in the detoxification of formaldehyde
Mdes004837	693	815	726	1512	1526	1391	762.7	1108.7	0.899698	2.12396e-16	3.90778e-15	l-lactate dehydrogenase [Culex quinquefasciatus]	pyruvate fermentation to lactate
Mdes002389	742	856	860	1094	1295	1245	837.3	963	0.482995	6.65476e-07	3.72638e-06	UMP-CMP kinase-like [Saccoglossus kowalevskii]	UDP/(d)CDP biosynthesis, catalyzes the phosphorylation of pyrimidine nucleoside monophosphates at the expense of ATP
Mdes012261	753	833	934	1117	1112	1257	857.1	1010.1	0.391366	8.48456e-05	0.000331431	quinone oxidoreductase [Anopheles darlingi]	energy production, pumps protons across the inner membrane of mitochondria
Mdes002009	774	744	887	1096	1204	1179	818.9	976.9	0.453811	8.05575e-07	4.46429e-06	glycerol kinase [Culex quinquefasciatus]	glycerol metabolism, converts glycerol to glycerol 3-phosphate for metabolism, key regulator of glyerol update and metabolism
Mdes002915	824	919	1021	1429	1625	1719	940.1	1208.7	0.707043	1.30858e-13	1.78152e-12	CDGSH iron-sulfur domain-containing protein 3, mitochondrial-like [Ceratitis capitata]	energy metabolism, play a key role in regulating maximal capacity of eletron transport and phosphorylation in the respiration chain
Mdes004143	847	871	936	1099	1141	1278	904.6	1002	0.32762	0.000495289	0.00167908	ATP synthase subunit s-like protein [Bactrocera dorsalis]	energy metabolism, ATP synthesis
Mdes000456	889	1113	979	1943	2028	1952	1016.9	1446.8	0.904436	9.34532e-19	2.24549e-17	succinyl-CoA synthetase beta chain [Anopheles darlingi]	citric acid cycle, catalyzes the ATP-dependent ligation of succinate and CoA to form succinyl-CoA
Mdes003550	917	879	932	1255	1438	1343	931.3	1078.5	0.482577	1.44439e-07	8.93913e-07	adenylate kinase isoenzyme 6 homolog [Bactrocera dorsalis]	ADP biosynthesis, catalyzes the reversible transfer of the terminal phosphate group between ATP and AMP
Mdes004255	1022	1095	1219	1332	1553	1657	1135.4	1255	0.366124	0.00015049	0.00056424	NADH dehydrogenase [ubiquinone] 1 alpha subcomplex subunit 5 [Tribolium castaneum]	energy metabolism, respiration chain
Mdes009246	1041	1138	1200	1613	1902	1897	1151	1387.1	0.59856	4.29143e-12	4.94801e-11	alcohol dehydrogenase class 3 [Anopheles sinensis]	ethonal oxidation, oxidizes alcohols
Mdes003151	1119	1099	1217	1445	1644	1364	1171.1	1310.9	0.295507	0.00256792	0.00734775	ascorbate-specific transmembrane electron transporter 2-like isoform X1 [Musca domestica]	electron transport, catalyzes ascorbate-dependent trans-membrane electron transfer by utilizing a concerted H+/e- transfer mechanism
Mdes006135	1162	1382	1395	2447	2581	2449	1341	1900	0.845015	2.7748e-25	1.25392e-23	SCO1 homolog, mitochondrial [Bactrocera dorsalis]	energy metabolism, involved in synthesis of cytochrom c oxidase
Mdes002610	1297	1347	1524	1626	1728	1938	1418.9	1549.3	0.267579	0.00249212	0.00715789	NADH dehydrogenase [ubiquinone] iron-sulfur protein 7, mitochondrial-like [Musca domestica]	energy metabolism, functions in the electron transfer chain
Mdes000087	1305	1508	1638	2376	2403	2539	1513.7	1981	0.640564	2.19399e-15	3.63193e-14	isocitrate dehydrogenase [Mayetiola destructor]	citric acid cycle, converts isocitrate to oxaloacetate
Mdes002812	1361	1561	1751	2167	2239	2262	1588.3	1930.2	0.438133	7.55903e-08	4.93675e-07	NADH:ubiquinone dehydrogenase [Anopheles darlingi]	energy metabolism, functions in the electron transfer chain
Mdes001501	1380	1288	1572	1702	2024	1855	1443.8	1610.6	0.317981	0.000578475	0.001929	aconitase [Mayetiola destructor]	citric acid cycle, catalyzes the isomerization of citrate to isocitrate via cis-aconitate
Mdes010429	1480	1660	1679	2015	2413	2389	1642.2	1819.3	0.42008	9.65905e-07	5.27337e-06	NADH dehydrogenase iron-sulfur protein 8, mitochondrial [Anopheles darlingi]	energy metabolism, respiration chain
Mdes005959	1482	1604	1587	2412	2471	2561	1594.2	1974.6	0.592087	6.57082e-16	1.14824e-14	NADH dehydrogenase [ubiquinone] 1 beta subcomplex subunit 11, mitochondrial-like isoform X1 [Musca domestica]	energy metabolism, functions in the electron transfer chain
Mdes004451	1561	1622	1966	2311	2408	2703	1750.2	2105.9	0.451198	7.39756e-07	4.12438e-06	NADH dehydrogenase [ubiquinone] 1 beta subcomplex subunit 7 [Zootermopsis nevadensis]	energy metabolism, functions in the electron transfer chain
Mdes000933	1578	1611	1817	1956	2138	2154	1704.8	1855.9	0.243468	0.000588472	0.00196041	succinyl-CoA:3-ketoacid-coenzyme a transferase [Anopheles darlingi]	ketone metabolism, linked with TCA cycle
Mdes003434	1596	1904	2120	2984	3230	3800	1909.2	2518.1	0.751958	1.7414e-12	2.10192e-11	aldehyde dehydrogenase [Aedes aegypti]	aldehyde metabolism, catalyzes the NADPH-dependent reduction of a variety of aromatic and aliphatic aldehydes to their corresponding alcohols
Mdes007725	1702	1868	1956	2308	2484	2450	1882.4	2099.6	0.313664	2.39909e-06	1.2203e-05	NADH dehydrogenase [Culex quinquefasciatus]	energy metabolism, functions in the electron transfer chain
Mdes001279	1741	2020	1884	2653	2990	2687	1925.8	2238.4	0.480448	2.78803e-08	1.93465e-07	glyoxylate/hydroxypyruvate reductase [Anopheles darlingi]	glyoxylate cycle, reduces hydroxypyruvate to D-glycerate and glyoxylate to glycolate
Mdes007432	1741	1686	1912	2753	2980	2975	1819.7	2302.1	0.626829	1.05357e-19	2.80349e-18	quinone oxidoreductase [Anopheles darlingi]	energy production, pumps protons across the inner membrane of mitochondria
Mdes011492	1777	2043	2159	2659	3058	3132	2034.7	2373.5	0.4873	2.13357e-09	1.72494e-08	NADH dehydrogenase [ubiquinone] 1 beta subcomplex subunit 6 [Culex quinquefasciatus]	energy metabolism, functions in the electron transfer chain
Mdes000641	1835	2098	2119	3093	3362	3282	2061.7	2572.4	0.607856	1.22963e-18	2.9381e-17	mitochondrial inner membrane protein OXA1L [Bactrocera cucurbitae]	energy metabolism, required for the insertion of integral membrane proteins into the mitochondrial inner membrane. Essential for the activity and assembly of cytochrome oxidase. Required for the correct biogenesis of ATP synthase and complex I in mitochondria
Mdes011464	2240	2588	2915	3006	3121	3264	2631.2	2911.1	0.205465	0.0102078	0.0249225	ATP synthase subunit gamma, mitochondrial [Lucilia cuprina]	mitochondrial membrane ATP synthase (F1F0 ATP synthase or Complex V) produces ATP from ADP in the presence of a proton gradient across the membrane which is generated by electron transport complexes of the respiratory chain
Mdes004009	2492	2446	2941	3049	3149	3285	2681.3	2945.2	0.192843	0.00812157	0.0203418	pantothenate kinase [Aedes aegypti]	CoA biosynthesis, converts pantothenate to 4'-phosphopantothenate, also a role in the physiological regulation of the intracellular CoA concentration
Mdes000604	2574	2807	2894	3707	3843	4188	2820.1	3253.3	0.426618	8.08972e-10	7.04446e-09	ATP synthase-coupling factor 6, mitochondrial-like [Ceratitis capitata]	energy metabolism, ATP synthesis
Mdes013098	2643	3096	3119	4110	4280	4238	3016.5	3563.9	0.435284	2.704e-10	2.51261e-09	adenylate kinase 1 [Culex quinquefasciatus]	ADP biosynthesis, catalyzes the reversible transfer of the terminal phosphate group between ATP and AMP
Mdes003652	2788	3023	3096	4369	5002	4939	3036.2	3683.1	0.604406	5.83356e-20	1.58169e-18	succinyl-CoA synthetase alpha [Mayetiola destructor]	citric acid cycle, catalyzes the ATP-dependent ligation of succinate and CoA to form succinyl-CoA
Mdes002630	2877	3149	3252	3577	3891	3943	3161.6	3359.9	0.221889	0.000318625	0.0011215	NADH dehydrogenase [ubiquinone] 1 alpha subcomplex subunit 9, mitochondrial [Bactrocera cucurbitae]	energy metabolism, functions in the electron transfer chain
Mdes002245	2901	3275	3313	5547	6315	6184	3233.2	4379.4	0.847276	4.14053e-37	5.85998e-35	GMP synthase [Aedes aegypti]	GMP biosynthesis, involved in the de novo synthesis of guanine nucleotides
Mdes001980	2957	3206	3448	3606	3752	3882	3272.8	3468.7	0.150977	0.0119799	0.0286516	aldehyde dehydrogenase, mitochondrial-like [Musca domestica]	aldehyde metabolism, catalyzes the NADPH-dependent reduction of a variety of aromatic and aliphatic aldehydes to their corresponding alcohols
Mdes004102	3539	4242	4619	5769	6287	6170	4214.1	5118.3	0.480722	3.90757e-10	3.56161e-09	NAD kinase domain-containing protein 1, mitochondrial-like isoform X1 [Musca domestica]	energy metabolism, phosphorylates NAD to yield NADP
Mdes007451	3642	4437	4180	6454	6345	6662	4177.8	5251.7	0.588256	2.93238e-13	3.85763e-12	fumarase, partial [Mayetiola destructor]	citrate acid cycle, converts malate to fumarate
Mdes004804	3742	4122	4329	5715	6319	6018	4153	4951.8	0.489314	2.91158e-17	5.90524e-16	isocitrate dehydrogenase [NAD] subunit beta, mitochondrial [Musca domestica]	citric acid cycle, converts isocitrate to oxaloacetate
Mdes009957	3859	4217	4629	5034	5280	5752	4323.9	4753.7	0.263385	0.000121428	0.000461046	NADH dehydrogenase [ubiquinone] 1 alpha subcomplex subunit 10, mitochondrial [Tribolium castaneum]	energy metabolism, respiration chain
Mdes006098	4141	4579	4429	5519	6115	6414	4486.1	4901.4	0.376891	2.3563e-07	1.41148e-06	ATP synthase subunit delta, mitochondrial-like [Musca domestica]	energy metabolism, ATP synthesis
Mdes001176	4597	5069	5256	6549	7190	6857	5083.8	5816.3	0.388331	5.19111e-12	5.9375e-11	ATP synthase gamma chain, mitochondrial [Culex quinquefasciatus]	energy metabolism, ATP synthesis
Mdes007844	4635	5124	5080	6196	5825	6427	5060.1	5554.4	0.237783	0.00133073	0.00408065	alanine--glyoxylate aminotransferase 2-like [Bactrocera dorsalis]	glyoxylate metabolism, metabolize asymmetric dimethylarginine (ADMA) via transamination to alpha-keto-delta-(NN-dimethylguanidino) valeric acid
Mdes000465	4856	5154	5652	6058	6317	6106	5333.2	5759.8	0.164369	0.00234176	0.00676527	glycerol-3-phosphate acyltransferase [Aedes aegypti]	glycerol metabolism, converts glycerol 3-phosphate to glycerone phosphate
Mdes001242	4981	5514	5409	8063	9579	8791	5424.3	6650.7	0.651592	1.17839e-19	3.12274e-18	inosine-5'-monophosphate dehydrogenase [Bactrocera cucurbitae]	GMP biosynthesis, catalyzes the conversion of inosine 5'-phosphate (IMP) to xanthosine 5'-phosphate (XMP), the first committed and rate-limiting step in the de novo synthesis of guanine nucleotides
Mdes004985	5119	5904	6328	6481	7299	7499	5902.6	6297.1	0.21914	0.00227442	0.00658696	cytochrome c oxidase subunit 5B, mitochondrial [Tribolium castaneum]	energy metabolism, a component of the respiratory chain that catalyzes the reduction of oxygen to water
Mdes002724	5897	6039	6800	7106	7505	7421	6380.4	6838	0.159033	0.00206942	0.00605177	acetyl-CoA synthetase [Culex quinquefasciatus]	acetate metabolism, catalyzes the conversion of acetate into acetyl-CoA (AcCoA), an essential intermediate at the junction of anabolic and catabolic pathways
Mdes011868	6065	5750	7624	9410	11094	11687	6605.2	8391.8	0.647951	3.16594e-11	3.31767e-10	glyoxylate reductase/hydroxypyruvate reductase isoform X1 [Bactrocera cucurbitae]	glyoxylate cycle, reduces hydroxypyruvate to D-glycerate and glyoxylate to glycolate
Mdes001437	6754	7538	7749	9516	10617	10928	7509	8505.1	0.417251	2.64192e-11	2.80044e-10	ATP synthase subunit d, mitochondrial-like [Musca domestica]	energy metabolism, ATP synthesis
Mdes002339	6832	7866	7828	8936	9771	9983	7675.4	8251.5	0.271985	2.30879e-05	9.94144e-05	ATP synthase subunit O, mitochondrial-like [Musca domestica]	energy metabolism, ATP synthesis
Mdes008067	7492	8870	8836	9617	10979	10869	8581.5	9078	0.243545	0.000599297	0.00199132	ATP synthase F chain [Papilio xuthus]	energy metabolism, ATP synthesis
Mdes010026	8033	9495	9653	10694	11132	11122	9253.2	10011.8	0.203078	0.0015986	0.00481601	malate dehydrogenase 1 [Mayetiola destructor]	citric acid cycle, converts malte to oxaloacetate
Mdes007179	8638	9558	9822	11461	12054	12064	9546.8	10478.4	0.268853	1.56054e-07	9.60257e-07	ATP synthase B chain, mitochondrial [Culex quinquefasciatus]	energy metabolism, ATP synthesis
Mdes006944	8963	9464	10607	11019	13871	13616	9882.8	10633.4	0.328693	5.34866e-05	0.000215267	cytochrome c-like [Megachile rotundata]	energy metabolism, involved in oxidative phosphorylation
Mdes005629	10215	12257	12197	15209	15496	15226	11804.6	13503	0.330763	1.44072e-06	7.66101e-06	citrate synthase [Mayetiola destructor]	citric acid cycle, converts Acetyl-CoA and oxaloacetate to citrate
Mdes003815	11039	13095	12499	14512	14380	14925	12486.5	13297.8	0.182575	0.0103593	0.0252398	malate dehydrogenase 2 [Mayetiola destructor]	citric acid cycle, converts malte to oxaloacetate
Mdes002731	22512	24821	24931	31918	35955	35337	24636.4	28017.9	0.435945	9.25822e-15	1.43486e-13	ATP synthase beta subunit [Aedes aegypti]	energy metabolism, ATP synthesis
Mdes002247	22918	27176	25716	32346	35289	34395	25844.9	28610.1	0.350569	2.61161e-07	1.55357e-06	NADH dehydrogenase [ubiquinone] complex I, assembly factor 7 homolog isoform X1 [Ceratitis capitata]	energy metabolism, functions in the electron transfer chain
Mdes009581	29716	33987	33722	48658	49283	50091	33201.8	40654.2	0.52692	1.29979e-19	3.40937e-18	ATP synthase lipid-binding protein, mitochondrial [Musca domestica]	mitochondrial membrane ATP synthase (F1F0 ATP synthase or Complex V) produces ATP from ADP in the presence of a proton gradient across the membrane which is generated by electron transport complexes of the respiratory chain
Mdes004497	35852	40046	42009	48665	53648	52713	40151.3	44638.6	0.319098	5.62676e-10	5.00808e-09	ATP synthase subunit alpha, mitochondrial [Bactrocera cucurbitae]	energy metabolism, ATP synthesis
		carbohydrate metabolism and glycolysis
Mdes014013	35	49	34	66	93	80	40.4	49.5	0.832254	0.00709243	0.0180023	glucose dehydrogenase [Aedes aegypti]	carbohydrate metabolism, converts ?-D-glucose to D-glucono-?-lactone
Mdes005389	59	55	100	135	139	102	72.2	115.9	0.682192	0.0168368	0.0384674	glucose-6-phosphatase [Aedes aegypti]	carbohydrate metabolism, hydrolyzes glucose-6-phosphate to glucose
Mdes016343	99	151	118	287	260	172	125.4	200.9	0.829095	0.00133158	0.00408221	glucose-6-phosphate 1-dehydrogenase [Acromyrmex echinatior]	carbohydrate metabolism, catalyzes the rate-limiting step of the oxidative pentose-phosphate pathway
Mdes016203	141	151	180	212	242	267	160.4	193	0.519044	0.00378472	0.0103621	maltose O-acetyltransferase [Listeria cornellensis FSL F6-969]	sugar metabolism, acelates maltose and other simple sugars
Mdes014998	195	198	205	277	265	303	204	237.7	0.411452	0.00990078	0.0242557	short-chain dehydrogenase [Aedes aegypti]	carbohydrate metabolism, hydrolysis of various substrates
Mdes010450	201	282	231	563	590	502	243.5	393.9	1.1046	2.92718e-11	3.08e-10	glucose dehydrogenase [FAD, quinone] [Bactrocera dorsalis]	carbohydrate metabolism, converts ?-D-glucose to D-glucono-?-lactone
Mdes007055	219	271	282	487	487	544	262.5	380.2	0.884063	3.5781e-10	3.27988e-09	glucose dehydrogenase [Aedes aegypti]	carbohydrate metabolism, converts ?-D-glucose to D-glucono-?-lactone
Mdes012061	270	253	282	393	468	459	274.6	333	0.622529	7.60905e-06	3.5519e-05	glucose-6-phosphate 1-dehydrogenase-like isoform X1 [Diaphorina citri]	carbohydrate metabolism, catalyzes the rate-limiting step of the oxidative pentose-phosphate pathway
Mdes007868	282	369	348	621	625	582	340	479.3	0.783088	1.11783e-08	8.21248e-08	glycoside hydrolase [Paenibacillus riograndensis]	carbohydrate metabolism, hydrolyzing O-glycosyl compounds
Mdes003768	451	970	502	2158	1913	1662	657.2	1325.7	1.30938	6.82724e-05	0.000269966	1,5-anhydro-D-fructose reductase-like [Anopheles sinensis]	sugar metabolism, catalyzes the NADPH-specific reduction of 1,5-anhydro-D-fructose to 1,5-anhydro-D-mannitol
Mdes010447	538	494	581	873	982	940	549.9	717.9	0.708532	1.53124e-11	1.6628e-10	glucose dehydrogenase [FAD, quinone] [Lucilia cuprina]	carbohydrate metabolism, glucose metabolism
Mdes004204	639	639	844	1038	1107	1078	720.4	927.1	0.525482	2.36935e-06	1.20755e-05	aldose-1-epimerase [Aedes aegypti]	galactose metabolism, converts alpha-aldose to the beta-anomer
Mdes002783	682	847	830	1008	1044	1023	803	905.3	0.305411	0.00303928	0.00852228	multiple inositol polyphosphate phosphatase [Aedes aegypti]	carbohydrate metabolism, regulates cellular levels of inositol pentakisphosphate (InsP5) and inositol hexakisphosphate (InsP6)
Mdes013095	735	870	861	1409	1558	1708	839.9	1121.8	0.837803	1.71577e-16	3.19788e-15	ribose-5-phosphate isomerase-like [Musca domestica]	metabolism of five carbon sugars, converts D-ribose 5-phosphate to D-ribulose 5-phosphate and vice versa
Mdes014264	741	925	902	1287	1439	1352	874.2	1080.1	0.586495	5.25473e-09	4.02353e-08	short-chain dehydrogenase [Aedes aegypti]	carbohydrate metabolism, hydrolysis of various substrates
Mdes002341	1020	1228	1176	1658	1730	1797	1166.7	1398.2	0.519059	7.63246e-09	5.73949e-08	6-phosphogluconolactonase-like [Ceratitis capitata]	cabohydrate metabolism, hydrolizes 6-phosphogluconolactone to 6-phosphogluconate
Mdes006163	1295	1461	1550	1654	1798	1777	1465.7	1575.9	0.204669	0.00719246	0.0182318	short-chain specific acyl-CoA dehydrogenase, mitochondrial [Zootermopsis nevadensis]	carbohydrate metabolism, hydrolysis of various substrates
Mdes000028	2323	2884	2618	4059	3805	3582	2667.9	3297.6	0.469853	4.47178e-06	2.17411e-05	1,4-alpha-glucan-branching enzyme [Ceratitis capitata]	carbohydrate metabolism, transfers a segment of a (1->4)-alpha-D-glucan chain to a primary hydroxy group in a similar glucan chain
Mdes003867	2607	2574	2976	3573	3996	3928	2778	3225.4	0.417939	3.39179e-10	3.1202e-09	sulfatase [Aedes aegypti]	carbohydrate metabolism, hydrolysis of sulfate esters
Mdes002503	2642	2988	3261	3375	3670	3610	3024.5	3262.7	0.186878	0.00577623	0.0150439	phosphoglucomutase-like isoform X1 [Musca domestica]	carbohydrate metabolism, involved in synthesis and breakdown of glucose
Mdes005762	2674	2765	2821	3751	4157	3882	2818.3	3240.4	0.434173	3.64545e-11	3.77714e-10	short-chain dehydrogenase [Anopheles darlingi]	carbohydrate metabolism, hydrolysis of various substrates
Mdes009928	2674	2658	3206	3635	4212	4341	2904.7	3367	0.435752	1.10208e-07	6.92039e-07	ribokinase [Anopheles darlingi]	ribose degradation, produces of ribose 5-phosphate
Mdes012717	2753	3289	3444	4333	4504	4477	3226.7	3832.1	0.414159	1.78821e-08	1.28075e-07	phosphoglycerate kinase [Mayetiola destructor]	glycolysis, converts 3-phospho-D-glycerate to 3-phospho-D-glyceroyl phosphate
Mdes002454	2908	3407	3328	4007	4505	4386	3286	3612.6	0.341625	2.90343e-06	1.45783e-05	NADP-dependent mannitol dehydrogenase [Acromyrmex echinatior]	sugar metabolism, converts mannitol to fructose
Mdes002079	2973	4098	3518	6485	6968	6715	3608.2	4949.3	0.844347	1.29233e-15	2.19287e-14	6-phosphogluconate dehydrogenase, decarboxylating [Bactrocera cucurbitae]	sugar metabolism, atalyzes the oxidative decarboxylation of 6-phosphogluconate to ribulose 5-phosphate and CO2, with concomitant reduction of NADP to NADPH
Mdes009755	3093	3708	3459	4964	5114	5027	3498.2	4156.5	0.479438	8.31944e-10	7.2396e-09	glucose-6-phosphate isomerase [Mayetiola destructor]	glycolysis, converts D-glucose 6-phosphate to D-fructose 6-phosphate
Mdes002470	3403	3950	3688	5619	6317	6069	3766.5	4595.7	0.624325	1.50531e-16	2.82607e-15	phosphoglycerate mutase, partial [Mayetiola destructor]	glycolysis, catalyzes the interconvension of 3- and 2-phosphoglycerate and 2,3-bisphosphoglycerate
Mdes003974	3453	3953	4028	4983	5025	5082	3894.4	4439.4	0.324897	5.30404e-07	3.01859e-06	brain chitinase and chia [Anopheles darlingi]	carbohydrate metabolism, hydrolyze chitin
Mdes011181	3687	3526	3817	4083	4689	4376	3764	3885.7	0.174408	0.0141719	0.0331975	alpha-amylase 3-like [Bactrocera oleae]	carboyhdrate metabolism, starch degradation
Mdes003408	5315	5740	5991	7607	7919	7607	5808.8	6701.1	0.364598	1.36329e-11	1.49301e-10	neutral alpha-glucosidase AB-like isoform X1 [Musca domestica]	glycan metabolism, cleaves sequentially the two innermost alpha-1,3-linked glucose residues from oligosaccharide proecursor of immature glycoproteins
Mdes011993	5717	5860	6651	7198	7938	8233	6206.2	6812.6	0.282337	4.64081e-06	2.24949e-05	triose-phosphate isomerase [Mayetiola destructor]	glycolysis, carbohydrate degradation, gluconeogensis, catalyzes the reversible conversion of D-glyceraldehyde 3-phosphate to glycerone phosphate
Mdes002002	6923	8968	8063	13402	14562	13700	8162.8	10609	0.717144	1.09438e-15	1.86931e-14	transketolase [Aedes aegypti]	carbohydrate metabolism, xylulose biosynthesis, catalyzes the transfer of a two-carbon ketol group from a ketose donor to an aldose acceptor, via a covalent intermediate with the cofactor thiamine pyrophosphate
Mdes011851	12331	13602	13852	15335	16787	15545	13559.6	14361.4	0.184534	0.00104905	0.00329691	dihydrolipoyl transacetylase, partial [Mayetiola destructor]	glycolysis, an enzyme component of the multienzyme pyruvate dehydrogenase complex that produces acetyl CoA from pyruvate
Mdes000585	20524	25898	24263	29596	30568	31090	24077.6	26530	0.292146	0.00021915	0.00079595	pyruvate kinase [Mayetiola destructor]	glycolysis, catalyzes the transfer of a phosphate group from phosphoenolpyruvate (PEP) to ADP, yielding one molecule of pyruvate and one molecule of ATP
Mdes012210	24583	27622	28003	33342	33201	34170	27330.4	30209.3	0.253227	6.81087e-06	3.20493e-05	enolase [Mayetiola destructor]	glycolysis, converts 2-phospho-D-glycerate to phosphoenolpyruvate
Mdes012418	33649	42036	38416	56078	57185	55921	38892.7	46638.3	0.490048	1.03482e-09	8.82027e-09	glycogen phosphorylase [Lucilia cuprina]	carbohydrate metabolism, glycogen degradation
		lipid and steriod metabolism
Mdes004344	70	56	89	103	127	122	73	94.5	0.592177	0.0204215	0.0454247	lipase [Aedes aegypti]	lipid hydrolysis, hydrolyzes triglycerides
Mdes002353	78	101	62	199	146	125	82.7	129.8	0.801234	0.00582621	0.0151557	elongation of very long chain fatty acids protein 4 [Anopheles darlingi]	lipid metabolism, fatty acid biosynthesis, catalyzes the first and rate-limiting reaction of the four that constitute the long-chain fatty acids elongation cycle
Mdes012880	98	102	128	187	202	214	111.4	155.5	0.773494	6.86627e-05	0.000271094	elongase [Culex quinquefasciatus]	lipid metabolism, long chain fatty acid synthesis
Mdes002027	118	94	107	246	322	329	109.1	175	1.34692	2.92044e-11	3.07541e-10	glucosylceramidase-like, partial [Ceratitis capitata]	sphingolipid metabolism, converts D-glucosyl-N-acylsphingosine to N-acylsphingosine
Mdes015581	137	176	157	489	483	518	160.2	321.2	1.54964	1.00594e-23	3.93786e-22	elongation of very long chain fatty acids protein AAEL008004-like [Tribolium castaneum]	fatty acid biosynthesis, catalyzes the first and rate-limiting reaction of the four that constitute the long-chain fatty acids elongation cycle
Mdes005517	150	201	179	339	316	287	180.5	256.4	0.730673	5.64178e-05	0.000225794	hydroxysteroid dehydrogenase [Aedes aegypti]	steriod metabolism, hydrolyzes hydroxysteriods
Mdes000433	302	346	334	410	467	420	334.8	366.5	0.318903	0.0163742	0.0375642	cardiolipin synthase-like [Ceratitis capitata]	phospholipid metabolism, catalyzes the synthesis of cardiolipin by specifically transferring a phosphatidyl group from CDP-diacylglycerol to phosphatidylglycerol
Mdes003204	553	606	518	815	847	852	573.7	658.4	0.49658	4.42721e-05	0.000181355	diphosphomevalonate decarboxylase-like [Musca domestica]	chelesterol biosynthesis, catalyzes the first committed step in the biosynthesis of isoprenes
Mdes005358	594	566	680	783	934	940	626.5	720.2	0.448132	5.82864e-05	0.000232622	sphingomyelin phosphodiesterase [Anopheles darlingi]	lipid metabolism, converts sphingomyelin to ceramide
Mdes000588	698	1774	895	3381	3211	3177	1148.8	2129.2	1.24802	0.000339783	0.00118786	acyl-CoA Delta(11) desaturase-like isoform X2 [Acromyrmex echinatior]	fatty acid biosynthesis, catalyzes the formation of Delta(11) fatty acyl precursors in the pheromone gland, with a preference for myristic acid
Mdes003909	791	1009	914	1775	1867	2098	924.9	1331.2	0.99181	3.00966e-19	7.63021e-18	3-hydroxyacyl-CoA dehydrogenase type-2, partial [Stegodyphus mimosarum]	lipid metabolism, plays an essential role in the mitochondrial beta-oxidation of short chain fatty acids
Mdes011945	800	948	918	1287	1323	1333	908.5	1087.8	0.485426	1.34701e-07	8.38887e-07	sphingolipid delta 4 desaturase/c-4 hydroxylase protein des2 [Anopheles darlingi]	sphingolipid metabolism, Converts D-erythro-sphinganine to D-erythro-sphingosine
Mdes004832	802	964	902	1524	1527	1496	909.6	1199.2	0.687502	1.24878e-12	1.53025e-11	enoyl-CoA hydratase, mitochondrial [Culex quinquefasciatus]	lipid metabolism, fatty acid beta-oxidation
Mdes011209	839	1033	1010	2030	1965	1876	981.2	1505.4	0.94408	3.75565e-21	1.13809e-19	acyl-CoA dehydrogenase family member 9, mitochondrial [Bactrocera oleae]	lipid metabolism, beta-oxidation
Mdes005091	851	944	1130	1354	1469	1371	993.3	1223.3	0.444395	5.32344e-06	2.55442e-05	acyl-CoA dehydrogenase family member 9, mitochondrial [Bactrocera dorsalis]	lipid metabolism, beta-oxidation
Mdes004022	961	965	1108	1467	1448	1459	1033.1	1269.6	0.450966	8.11806e-08	5.25918e-07	very-long-chain enoyl-CoA reductase isoform X1 [Nasonia vitripennis]	fatty acid biosynthesis, catalyzes the last of the four reactions of the long-chain fatty acids elongation cycle
Mdes015354	968	936	1042	1571	1657	1620	1004.5	1290.1	0.638517	1.91853e-15	3.19235e-14	PAF acetylhydrolase 45 kDa subunit, putative [Aedes aegypti]	lipid metabolism, phosphokipase A2 specificity, release fatty acids from the second carbon group of glycerol
Mdes009029	1026	1118	1268	1659	1621	1633	1160.5	1442.9	0.450743	1.37867e-07	8.56948e-07	steroid dehydrogenase [Anopheles darlingi]	androgen biosynthesis, converts testosterone into 5-alpha-dihydrotestosterone and progesterone or corticosterone into their corresponding 5-alpha-3-oxosteroids
Mdes003139	1059	1409	1416	2062	2527	2530	1319.9	1716.6	0.789109	7.52775e-12	8.45247e-11	3-hydroxyacyl-CoA dehydrogenase [Agrotis segetum]	lipid metabolism, plays an essential role in the mitochondrial beta-oxidation of short chain fatty acids
Mdes006856	1060	1163	1274	2175	2539	2428	1190.1	1705.1	0.948846	4.757e-32	4.25454e-30	acyl-CoA oxidase [Aedes aegypti]	lipid metabolism, beta-oxidation
Mdes005610	1089	1085	1318	1594	1513	1945	1187.8	1434.3	0.453462	0.000113305	0.000432755	acetyl-CoA acetyltransferase 2, putative [Aedes aegypti]	lipid metabolism, converts Acyl-CoA and acetyl-CoA to 3-oxoacyl-CoA
Mdes004342	1290	1010	1500	1777	2380	2202	1292.6	1613.7	0.652645	4.16811e-06	2.03414e-05	lipase [Aedes aegypti]	lipid hydrolysis, hydrolyzes triglycerides
Mdes007035	1485	1829	1721	2679	2840	2543	1715.6	2173.2	0.599019	1.74902e-10	1.66733e-09	lysophospholipid acyltransferase 5 [Nasonia vitripennis]	lipid biosynthesis, mediates the conversion of lysophosphatidylcholine into phosphatidylcholine
Mdes014310	1485	1977	1915	2245	2419	2286	1828.7	2048.2	0.294357	0.00388081	0.0105847	NADH-cytochrome b5 reductase 3 isoform X1 [Drosophila yakuba]	cholesterol biosynthesis, catalyzing the formation of ferrocytochrome b5, also desaturates and elongates fatty acids
Mdes013364	1730	1834	2038	2276	2387	2423	1907.1	2122.9	0.263781	8.0595e-05	0.000315742	lipase [Aedes aegypti]	lipid hydrolysis, hydrolyzes triglycerides
Mdes008718	1745	1511	1826	2552	3197	3016	1733.4	2159.8	0.699741	1.1718e-11	1.29208e-10	hydroxymethylglutaryl-CoA synthase 1 [Culex quinquefasciatus]	lipid biosynthesis, condenses acetyl-CoA with acetoacetyl-CoA to form 3-hydroxy-3-methyl-glutaryl-CoA
Mdes008507	1837	1795	2237	2285	2473	2441	1995.9	2223	0.22024	0.00689766	0.0175737	serine palmitoyltransferase [Culex quinquefasciatus]	lipid metabolism, involved in the pathway sphingolipid metabolism
Mdes004798	1914	1770	2169	3069	3658	3427	1993.2	2584.4	0.713239	2.45309e-16	4.46865e-15	malonyl CoA-acyl carrier protein transacylase [Culex quinquefasciatus]	fatty acid biosynthesis/lipid biosynthesis, converts malonyl-CoA to malonyl-[acyl-carrier-protein]
Mdes006700	2019	2022	2138	2498	3022	2581	2107.9	2282.5	0.310376	0.000317951	0.00112	3-hydroxy-3-methylglutaryl-coenzyme A reductase-like isoform X2 [Musca domestica]	lipid metabolism, the rate-limiting enzyme in cholesterol biosynthesis as well as in the biosynthesis of nonsterol isoprenoids that are essential for normal cell function including ubiquinone and geranylgeranyl proteins
Mdes007171	2101	2452	2570	3057	3261	3306	2423.8	2771	0.358548	6.88951e-07	3.8528e-06	lambda-crystallin homolog [Musca domestica]	lipid metabolism, fatty acid metabolism
Mdes005880	2361	3181	2652	4148	3902	4213	2794.7	3358.7	0.499816	1.02791e-05	4.70782e-05	leukotriene A-4 hydrolase isoform X1 [Ceratitis capitata]	lipid metabolism, leukotriene B4 biosynthesis, catalyzes the final step in the biosynthesis of the proinflammatory mediator leukotriene B4
Mdes002868	2869	2817	3256	3890	4472	3806	3045.7	3519.2	0.366819	6.1244e-06	2.91486e-05	SREBP cleavage activating protein [Drosophila melanogaster]	lipid metabolism, required for cholesterol as well as lipid homeostasis
Mdes014196	3091	3647	3728	6511	7272	6820	3562.6	5063.2	0.898185	2.1959e-37	3.21375e-35	prostaglandin E synthase 3 [Tribolium castaneum]	metabolism, prostaglandin biosynthesis, catalyzing the conversion of PGH2 into the more stable prostaglandin E2
Mdes011541	3152	3629	3777	4675	4093	4373	3594.1	4164	0.242527	0.0068212	0.0173961	fatty acyl-CoA reductase CG5065 [Bactrocera oleae]	lipid biosynthesis, catalyzes the reduction of saturated fatty acyl-CoA with chain length C16 or C18 to fatty alcohols
Mdes008263	3756	4294	4283	6116	6627	6840	4202.6	5131.3	0.588602	4.82486e-19	1.19729e-17	acyl carrier protein, mitochondrial, partial [Lucilia cuprina]	lipid metabolism, fatty acid biosynthesis/lipid biosynthesis, carrier of the growing fatty acid chain in fatty acid biosynthesis in mitochondria
Mdes010797	4345	4378	4806	5494	5938	5852	4611.1	5069.9	0.276806	2.36412e-07	1.41551e-06	trifunctional enzyme beta subunit (tp-beta) [Aedes aegypti]	lipid metabolism, 3-hydroxyacyl-CoA dehydrogenase, plays an essential role in the mitochondrial beta-oxidation of short chain fatty acids
Mdes003149	5702	5143	6529	7176	9795	9272	5914.8	6743	0.510877	3.19512e-06	1.59126e-05	farnesyl pyrophosphate synthase [Drosophila mojavensis]	chelesterol biosynthesis, catalyzes the formation of farnesyl diphosphate, a precursor for several classes of essential metabolites including sterols, dolichols, carotenoids, and ubiquinones
Mdes007170	5879	6802	6942	8350	8772	8562	6682.1	7531.4	0.313038	3.19552e-07	1.87751e-06	lambda-crystallin homolog isoform X1 [Pogonomyrmex barbatus]	lipid metabolism, fatty acid metabolism
Mdes004402	6351	6789	7029	8847	9366	8601	6875.4	7823	0.33431	1.95562e-08	1.38921e-07	farnesyl-pyrophosphate synthetase [Culex quinquefasciatus]	chelesterol biosynthesis, catalyzes the formation of farnesyl diphosphate, a precursor for several classes of essential metabolites including sterols, dolichols, carotenoids, and ubiquinones
Mdes014330	7746	6044	8798	8798	11371	11522	7687.7	8648.1	0.404683	0.00159006	0.00479586	farnesyl-pyrophosphate synthetase [Drosophila erecta]	chelesterol biosynthesis, catalyzes the formation of farnesyl diphosphate, a precursor for several classes of essential metabolites including sterols, dolichols, carotenoids, and ubiquinones
		amino acid and other nitrogen compound metabolism
Mdes016147	51	83	68	136	121	169	68.7	101	0.923218	0.000561279	0.00187613	pyridoxine-5'-phosphate oxidase-like [Bombus impatiens]	pyridoxine (vitamin B6) biosynthesis, catalyzes the oxidation of either pyridoxine 5'-phosphate or pyridoxamine 5'-phosphate to pyridoxal 5'-phosphate
Mdes013368	64	69	80	130	148	121	72.4	103.8	0.783305	0.000754844	0.00243972	inosine triphosphate pyrophosphatase-like [Lepisosteus oculatus]	nucleotide metabolism, hydrolyzes the non-canonical purine nucleotides into the corresponding monophosphate derivatives
Mdes006146	140	144	202	533	668	570	164.7	364.9	1.74205	1.05967e-25	5.07342e-24	alanine transaminase [Mayetiola destructor]	amino acid biosynthesis, catalyzes the reversible transamination between alanine and 2-oxoglutarate to form pyruvate and glutamate
Mdes015461	196	258	230	313	446	405	233.1	267.8	0.66437	0.000221317	0.000802686	orotidine-5'-phosphate decarboxylase, putative [Aedes aegypti]	pyrimidine biosynthesis, converts orotidine 5'-phosphate to UMP
Mdes002205	231	241	274	324	374	322	253.9	294.5	0.368352	0.0121886	0.029113	pyridoxal phosphate phosphatase phospho2 [Anopheles darlingi]	nitrogen metabolism, dephosphorylates pyridoxal 5'-phosphate
Mdes007204	298	307	283	475	513	520	303.6	374.7	0.671607	6.00122e-07	3.39436e-06	frataxin [Anopheles darlingi]	heme biosynthesis, promotes the biosynthesis of heme and assembly and repair of iron-sulfur clusters
Mdes002321	319	425	379	519	515	614	382.6	442.9	0.467036	0.00182913	0.00543298	low-specificity L-threonine aldolase 2 [Bactrocera cucurbitae]	amino acid metabolism, catalyzes the cleavage of L-allo-threonine and L-threonine to glycine and acetaldehyde
Mdes004007	330	408	459	552	545	603	406.3	497.9	0.42756	0.0015871	0.0047892	uroporphyrinogen decarboxylase isoform X2 [Bactrocera dorsalis]	heme biosynthesis, catalyzes the decarboxylation of four acetate groups of uroporphyrinogen-III to yield coproporphyrinogen-III
Mdes007421	348	522	451	907	954	824	449.5	672.5	0.927282	1.42368e-09	1.18524e-08	adrenodoxin [Aedes aegypti]	hormone biosynthesis, synthesizes thyroid hormones
Mdes004891	365	417	458	650	604	610	421.7	546.7	0.508736	3.79501e-05	0.000157157	2-amino-3-ketobutyrate coenzyme a ligase [Aedes aegypti]	amino acid degradation, catalyzes the cleavage of 2-amino-3-ketobutyrate to glycine and acetyl-CoA
Mdes000586	373	393	442	510	617	544	411.2	468.6	0.386663	0.00169341	0.00507551	guanosine-3',5'-bis(diphosphate) 3'-pyrophosphohydrolase MESH1 [Stegastes partitus]	nitrogen metabolism, guanosine tetraphosphate metabolism
Mdes004952	380	500	523	585	677	619	476.5	545.3	0.344384	0.0101057	0.0246919	ribonucleoside-diphosphate reductase large subunit-like [Ceratitis capitata]	pyrimidine biosynthesis, synthesizing deoxyribonucleotides from the corresponding ribonucleotides for DNA synthesis
Mdes005396	422	510	545	654	703	728	502.1	590.5	0.418559	0.000306101	0.00108245	asparaginase [Mayetiola destructor]	amino acid metabolism, catalyzes the hydrolysis of asparagine to aspartic acid.
Mdes000063	423	457	606	689	610	725	503.7	637.4	0.370336	0.0111498	0.0268861	proline synthetase associated protein [Musca domestica]	proline metabolism?
Mdes007858	435	562	557	827	906	887	528.5	683.2	0.670499	9.69877e-09	7.18702e-08	methylthioribulose-1-phosphate dehydratase [Musca domestica]	amino acid metabolism, functions in the methionine salvage pathway, catalyzes the dehydration of methylthioribulose-1-phosphate (MTRu-1-P) into 2,3-diketo-5-methylthiopentyl-1-phosphate (DK-MTP-1-P)
Mdes001390	515	564	586	862	785	832	567.3	714.7	0.494683	6.71994e-06	3.16787e-05	protoporphyrinogen oxidase [Culex quinquefasciatus]	metabolism, heme synthesis, catalyzes the 6-electron oxidation of protoporphyrinogen-IX to form protoporphyrin-IX
Mdes008514	544	517	692	693	781	823	595.5	680.7	0.312114	0.0128737	0.0305229	N-acetylserotonin O-methyltransferase-like protein [Bombyx mori]	metabolism, aromatic compound metabolism, catalyzes the transfer of a methyl group onto N-acetylserotonin, producing melatonin
Mdes006052	557	591	688	755	789	743	624.4	710	0.241676	0.0202543	0.0451073	valacyclovir hydrolase-like [Bactrocera cucurbitae]	amino acid metabolism, catalyzes the hydrolytic activation of amino acid ester prodrugs of nucleoside analogs such as valacyclovir and valganciclovir
Mdes014125	646	601	660	1043	942	977	650.9	841.2	0.552814	9.06249e-07	4.97086e-06	methyltransferase-like protein 4 [Fopius arisanus]	metabolism, nitrogen coumpoind metabolism, nucleobase,containing coumpoind metabolism
Mdes015568	803	874	1002	1317	1390	1477	911	1143.2	0.565294	4.67946e-10	4.21152e-09	glucosidase 2 subunit beta [Culex quinquefasciatus]	metabolism, involved in the pathway N-glycan metabolism
Mdes003381	819	931	1043	1091	1267	1149	949.5	1049.4	0.25269	0.00988247	0.02422	GTP cyclohydrolase 1 type 2 Nif3l1, putative [Aedes aegypti]	tetrahydrobiopterin (co-factor) synthesis, catalyzes the production of 2-amino-4-hydroxy-6-(erythro-1,2,3-trihydroxypropyl)-dihydropteridine triphosphate
Mdes007431	834	884	1048	1067	1330	1365	940.3	1039.7	0.364097	0.00119985	0.0037209	pseudouridine-5'-monophosphatase isoform X2 [Bactrocera dorsalis]	nucleotide metabolism, dephosphorylate pseudouridine 5'-phosphate
Mdes000024	869	956	1048	1322	1366	1427	977.7	1167.9	0.441475	1.60444e-07	9.85858e-07	porphobilinogen deaminase-like [Ceratitis capitata]	heme biosynthesis, tetrapolymerization of the monopyrrole PBG into the hydroxymethylbilane pre-uroporphyrinogen
Mdes001389	869	907	988	1300	1247	1253	941.6	1128	0.382565	1.58839e-05	7.02746e-05	protoporphyrinogen oxidase [Culex quinquefasciatus]	metabolism, heme synthesis, catalyzes the 6-electron oxidation of protoporphyrinogen-IX to form protoporphyrin-IX
Mdes001648	974	984	1188	1393	1589	1571	1070	1270.8	0.455475	4.61567e-07	2.6669e-06	ferrochelatase, mitochondrial [Lucilia cuprina]	metabolism, heme synthesis, catalyzes the ferrous insertion into protoporphyrin IX
Mdes012795	1033	1165	1363	1513	1527	1528	1209.6	1415.2	0.286144	0.00203615	0.00597077	nitrilase and fragile histidine triad fusion protein NitFhit-like [Musca domestica]	nucleobase-containing compound metabolism, converts P(1)-P(3)-bis(5'-adenosyl) triphosphate to ADP and AMP
Mdes007627	1145	1447	1552	1931	1896	2081	1407.5	1716	0.436351	2.39625e-05	0.000102871	aspartate aminotransferase [Aedes aegypti]	amino acid metabolism, converts L-aspartate and 2-oxoglutarate to oxaloacetate and L-glutamate
Mdes012342	1196	1135	1373	1455	1679	1520	1261.1	1390.8	0.252202	0.00573442	0.0149501	methionine synthase reductase-like [Pediculus humanus corporis]	amino acid biosynthesis, involved in the reductive regeneration of cob(I)alamin (vitamin B12) cofactor required for the maintenance of methionine synthase in a functional state
Mdes006265	1248	1454	1447	1680	1735	1862	1413.4	1539.5	0.269983	0.00145293	0.00441849	pyridoxal kinase [Bactrocera cucurbitae]	vitamin B6 metabolism, converts vitamin B6 to pyridoxal-5-phosphate, an important cofactor in intermediary metabolism
Mdes015004	1302	1575	1535	1996	2195	2222	1502.7	1740.5	0.460682	9.38385e-08	5.97994e-07	aspartate aminotransferase [Culex quinquefasciatus]	amino acid metabolism, converts L-aspartate and 2-oxoglutarate to oxaloacetate and L-glutamate
Mdes010220	1309	1450	1592	1817	1931	2150	1480.4	1678	0.361941	3.68629e-05	0.000153296	cytochrome c oxidase assembly protein COX15 [Anopheles darlingi]	heme metabolism, involved in the biosynthesis of heme A
Mdes003803	1521	1804	2101	2800	2642	2727	1841.7	2416.5	0.516599	1.89777e-07	1.15073e-06	spermidine synthase [Mayetiola destructor]	polyamine biosynthesis, catalyzes the production of spermidine from putrescine and decarboxylated S-adenosylmethionine
Mdes013900	1730	1794	2109	2325	2346	2574	1916	2181.6	0.288385	0.00034565	0.00120556	phosphopantothenate--cysteine ligase-like [Musca domestica]	vitamin biosynthesis, catalyzes the first step in the biosynthesis of CoA from vitamin B5
Mdes005730	1742	2442	2029	3294	3275	3149	2117.9	2630.2	0.562461	2.22519e-06	1.13813e-05	glutamine--fructose-6-phosphate aminotransferase [isomerizing] 2-like isoform X3 [Musca domestica]	nucleotide-sugar biosynthesis, controls the flux of glucose into the hexosamine pathway by converting fuctose-6-phosphate to glucosamine 6-phosphate
Mdes001826	2063	1962	2253	2513	2503	2492	2139.9	2345.3	0.182387	0.0148357	0.0344953	methylthioribose-1-phosphate isomerase-like isoform X1 [Musca domestica]	amino acid metabolism, catalyzes the interconversion of methylthioribose-1-phosphate (MTR-1-P) into methylthioribulose-1-phosphate (MTRu-1-P)
Mdes004802	2069	2202	2316	3079	3312	3355	2244.9	2660	0.487524	3.54074e-15	5.71443e-14	fumarylacetoacetate hydrolase domain-containing protein 1 [Culex quinquefasciatus]	amino acid degradation, converts 4-fumarylacetoacetate to acetoacetate
Mdes009828	2419	3005	3010	4071	4490	4474	2869.7	3492	0.550341	2.12806e-11	2.28015e-10	adenosine kinase [Tribolium castaneum]	purine metabolism, phosphorylates adenosine and other realted nucleoside analogs
Mdes009494	2809	2907	3203	3443	3963	3976	3038.1	3269.1	0.274401	5.82444e-05	0.000232526	dihydropteridine reductase [Anopheles darlingi]	amino acid metabolism, the product of this enzyme, tetrahydrobiopterin (BH-4), is an essential cofactor for phenylalanine, tyrosine, and tryptophan hydroxylases
Mdes010595	2826	3310	2960	3864	4542	4096	3105.2	3363.9	0.376735	3.52133e-05	0.000147144	S-adenosylmethionine synthase isoform X1 [Bactrocera cucurbitae]	one carbon metabolism, catalyzes the formation of S-adenosylmethionine from methionine and ATP)
Mdes007142	2836	2352	3384	4920	6071	6008	2914.7	4098.3	0.899884	2.29111e-14	3.38385e-13	asparagine synthase [Mayetiola destructor]	amino acid biosynthesis, converts L-aspartate and L-glutamine to diphosphate and L-asparagine + L-glutamate
Mdes001861	3969	4161	4795	5573	5638	6015	4397.4	5104.3	0.340074	1.97626e-07	1.19663e-06	aspartate aminotransferase [Mayetiola destructor]	amino acid metabolism, converts L-aspartate and 2-oxoglutarate to oxaloacetate and L-glutamate
Mdes014083	4650	4412	5660	9439	14422	12258	5006.1	7462.9	1.19712	4.04669e-21	1.22055e-19	NAD nucleotidase [Microplitis demolitor]	nucleotide metabolism, catalyzes the hydrolysis of a nucleotide into a nucleoside and a phosphate
Mdes004259	5067	5691	5955	6667	7214	6613	5691.1	6211.4	0.219148	0.000534384	0.00179414	ribonucleoside-diphosphate reductase subunit M2 B [Tribolium castaneum] gi|270007377|gb|EFA03825.1| hypothetical protein TcasGA2_TC013940 [Tribolium castaneum]	pyrimidine biosynthesis, synthesizing deoxyribonucleotides from the corresponding ribonucleotides for DNA synthesis
Mdes002965	12019	14710	12487	22075	26167	23671	13391.6	17093.1	0.787681	1.81684e-16	3.36677e-15	nucleoside diphosphate kinase [Orseolia oryzae]	nucleotide metabolism, plays a major role in the synthesis of nucleoside triphosphates other than ATP
Mdes012236	13310	14317	14072	17796	19659	19021	14228.7	15703.9	0.358698	5.86091e-10	5.19138e-09	uroporphyrinogen decarboxylase isoform X1 [Bactrocera dorsalis]	heme biosynthesis, catalyzes the decarboxylation of four acetate groups of uroporphyrinogen-III to yield coproporphyrinogen-III
Mdes000025	35412	39085	38719	49290	53689	52672	38608.3	43372.3	0.381412	1.01551e-12	1.26487e-11	porphobilinogen deaminase-like [Ceratitis capitata]	heme biosynthesis, tetrapolymerization of the monopyrrole PBG into the hydroxymethylbilane pre-uroporphyrinogen
		others
Mdes011665	54	45	64	88	85	110	55.4	75	0.66105	0.01643	0.0376516	heparan sulfate sulfotransferase [Aedes aegypti]	heparan sulfate proteoglycan biosynthesis, catalyzes the transfer of sulfate from 3'-phosphoadenosine 5'-phosphosulfate to position 6 of the N-sulfoglucosamine residue of heparan sulfate
Mdes017258	72	73	78	160	141	152	76	117.9	0.89783	5.30862e-05	0.000213856	venom carboxylesterase-6-like [Bactrocera dorsalis]	ester degradation, converts a carboxylic ester to an alcohol and carboxylate
Mdes011031	270	643	286	1258	847	908	410.2	769.6	1.02975	0.00656936	0.0168104	vitellogenin-1-like [Ceratitis capitata]	nutrient storage
Mdes001513	279	307	363	435	478	513	322.4	393	0.504793	0.000201169	0.000737716	quemao [Anopheles darlingi]	isoprene biosynthesis, catalyzes the formation of farnesyl diphosphate (FPP), a precursor for several classes of essential metabolites including sterols, dolichols, carotenoids, and ubiquinones
Mdes015992	410	513	420	575	714	634	458.8	490.7	0.428089	0.00320096	0.00890777	47 kDa salivary pyrophosphatase-like protein SP132 [Phlebotomus argentipes]	diphosphate hydrolysis, hydrolyze diphosphate into phosphate
Mdes014650	443	614	636	861	779	855	574.6	738.2	0.480927	0.000641576	0.00211922	cyclohex-1-ene-1-carboxyl-CoA hydratase [Culex quinquefasciatus]	degradation of benzoate and crotonate, catalyzes the hydration of cyclohex-1-enecarboxyl-CoA to 2-hydroxycyclohexanecarboxyl-CoA
Mdes004225	644	753	686	918	1047	1012	710.9	790.9	0.432024	5.45547e-05	0.000219018	phosphoglycolate phosphatase-like [Bactrocera dorsalis]	metabolism, glycolate biosynthesis, catalyzes the dephosphorylation of 2-phosphoglycolate (2P-Gly)
Mdes002918	859	1090	1035	1433	1337	1391	1016.1	1217.4	0.402109	0.000204691	0.000747863	epoxide hydrolase [Anopheles darlingi]	detoxification, a role in xenobiotic metabolism by degrading potentially toxic epoxides
Mdes003799	888	966	1100	1509	1792	1513	1004.6	1286.8	0.624416	3.4127e-10	3.13496e-09	molybdenum cofactor synthesis protein cinnamon-like [Musca domestica]	molybdenum cofactor biosynthesis, synthesizes molybdenum cofactor (MoCo) from precursor Z (now known as cyclic pyranopterin monophosphate)
Mdes003379	967	1067	1059	1393	1429	1457	1054.7	1208.8	0.389733	2.39721e-06	1.21982e-05	chondroitin synthase [Aedes aegypti]	proteoglycan metabolism, transfers glucuronic acid from UDP-GlcUA and N-acetylgalactosamine from UDP-GalNAc to the non-reducing end of the elongating chondroitin polymer
Mdes007677	1025	1063	1200	1310	1473	1468	1119.4	1234.8	0.293527	0.000363611	0.00126157	zinc binding dehydrogenase [Aedes aegypti]	oxidoreductase, specific function unknown
Mdes013682	1054	1171	1335	1469	1621	1582	1210.2	1379.6	0.316898	0.000201738	0.000739169	retinol dehydrogenase 12 [Ceratitis capitata]	retinoid metabolism, hydrolyzes retinoids
Mdes009558	1102	1216	1364	1846	1944	2088	1252.3	1583	0.597191	1.01963e-12	1.26811e-11	1-aminocyclopropane-1-carboxylate oxidase-like isoform X2 [Bactrocera dorsalis]	ethylene biosynthesis, converts 1-aminocyclopropane-1-carboxylate and ascorbate to ethylene, cyanide anddehydroascorbate
Mdes000218	1495	2027	1830	3386	3718	3657	1822.3	2580.9	0.92254	5.48837e-19	1.35671e-17	selenide, water dikinase [Bactrocera dorsalis]	synthesis of selenophosphate from selenide and ATP
Mdes008868	1566	1477	1930	2020	2339	2519	1690.5	1942.4	0.389454	0.000238933	0.000858838	acyl-coenzyme A:6-aminopenicillanic-acid-acyltransferase 40 kDa form [Megachile rotundata]	metabolism, antiotic synthesis, last enzyme in penicillin biosynthetic pathway, which converts isopenicillin N (IPN) to penicillin G, using phenyl-acetyl-CoA or phenoxyacetyl-CoA as acyl donors
Mdes014494	1686	2387	1904	3245	3830	3514	2038.7	2545.5	0.734918	4.42926e-09	3.43848e-08	gasp, isoform A [Drosophila melanogaster]	metabolism, chitin metabolism
Mdes005024	1782	1783	1992	2076	2190	2289	1893.5	2000.3	0.162077	0.0213948	0.0472711	carbonic anhydrase [Aedes aegypti]	catalyzes the rapid interconversion of carbon dioxide and water to bicarbonate and protons (or vice versa)
Mdes001773	2209	2056	2546	2702	3168	3310	2318.7	2581	0.351648	0.000164606	0.000613413	cysteine sulfinic acid decarboxylase [Bactrocera dorsalis]	organosulfur biosynthesis, converts 3-sulfino-L-alanine to hypotaurine
Mdes009756	2379	2236	2663	3122	3407	3111	2479.3	2848.3	0.328589	2.24906e-05	9.70699e-05	dentin sialophosphoprotein-like [Musca domestica]	mineralization, is an important factor in dentinogenesis and binds high amount of calcium, and facilitates initial mineralization of dentin matrix collagen
Mdes003987	2568	3317	3094	5919	6955	6416	3057.6	4461.1	1.01828	1.7805e-27	1.05673e-25	arylsulfatase B [Tribolium castaneum]	autophagy, removes sulfate groups from chondroitin-4-sulfate (C4S) and regulates its degradation
Mdes007559	3015	3348	3342	5301	5837	5901	3308.7	4269.6	0.732342	3.69456e-30	2.88377e-28	prostaglandin E synthase 2 [Drosophila erecta]	prostaglandin biosynthesis, catalyzing the conversion of PGH2 into the more stable prostaglandin E2
Mdes008362	7698	6519	9066	9476	11637	11297	7919.8	9117.6	0.397436	0.000199591	0.000732347	alpha-esterase [Danaus plexippus]	carboxylic ester metabolism, hydrolyzes the ester bond in carboxylic esters
	Proteins Involved in Redox and Detoxification
		Cytochrome P450s
Mdes010669	61	42	44	104	98	87	50.5	73.4	0.806179	0.00581716	0.0151352	cytochrome P450 [Aedes aegypti]	involved in the metabolism of insect hormones, endogenous toxic compounds, and synthetic insecticides
Mdes006975	182	182	204	217	323	293	193.5	207.1	0.455416	0.0150509	0.0349263	cytochrome P450 304a1-like [Musca domestica]	involved in the metabolism of insect hormones, endogenous toxic compounds, and synthetic insecticides
Mdes003804	491	384	690	1003	932	1190	530	835.6	0.897815	1.03121e-06	5.60139e-06	cytochrome P450 9b2 [Anopheles darlingi]	involved in the metabolism of insect hormones, endogenous toxic compounds, and synthetic insecticides
Mdes009232	788	1049	1088	1533	1372	1464	993.4	1293.1	0.502227	4.53547e-05	0.000185554	cytochrome P450 [Mayetiola destructor]	involved in the metabolism of insect hormones, endogenous toxic compounds, and synthetic insecticides
Mdes002909	1555	1834	2010	2706	2730	3235	1835.1	2325.6	0.605046	1.2986e-09	1.08835e-08	cytochrome P450 6B1 [Culex quinquefasciatus]	involved in the metabolism of insect hormones, endogenous toxic compounds, and synthetic insecticides
Mdes006168	1616	1448	1873	2625	3584	3146	1680.3	2219	0.833157	1.12799e-12	1.39418e-11	cytochrome P450 [Mayetiola destructor]	involved in the metabolism of insect hormones, endogenous toxic compounds, and synthetic insecticides
Mdes009247	1814	2667	2281	6717	5674	6394	2302	4471.6	1.37767	1.38824e-25	6.62192e-24	cytochrome P450 [Mayetiola destructor]	involved in the metabolism of insect hormones, endogenous toxic compounds, and synthetic insecticides
Mdes003805	1900	2081	2496	5413	6159	6193	2200	3919.5	1.37364	5.73546e-62	4.10372e-59	cytochrome P450 1A1 [Culex quinquefasciatus]	involved in the metabolism of insect hormones, endogenous toxic compounds, and synthetic insecticides
Mdes003231	7262	5909	8314	14253	17858	16170	7311.9	11157.3	1.0783	4.84989e-22	1.614e-20	cytochrome P450 [Mayetiola destructor]	involved in the metabolism of insect hormones, endogenous toxic compounds, and synthetic insecticides
Mdes014306	17688	14506	20334	29546	32943	32394	17875.5	24617.5	0.770771	1.85399e-14	2.77001e-13	cytochrome P450 [Mayetiola destructor]	involved in the metabolism of insect hormones, endogenous toxic compounds, and synthetic insecticides
		Glutathione transferases
Mdes011039	176	262	207	451	351	370	219.9	326.1	0.755882	0.000176412	0.000654379	glutathione S-transferase-like protein [Phlebotomus papatasi]	conjugation of reduced glutathione to a wide number of exogenous and endogenous hydrophobic electrophiles
Mdes008721	590	622	723	843	1004	972	658.1	771	0.462933	9.99856e-06	4.58751e-05	gamma-glutamylcyclotransferase CG2811 isoform X1 [Ceratitis capitata]	glutathione biosynthesis, catalyzes the formation of 5-oxoproline from gamma-glutamyl dipeptides and may play a significant role in glutathione homeostasis
Mdes006189	1789	1762	2091	2321	2323	2327	1920.5	2171	0.230718	0.00233455	0.00674747	microsomal glutathione transferase [Danaus plexippus]	oxidation, glutathione transferase
Mdes012961	1897	1994	2274	2315	2535	2539	2097.9	2255.9	0.186304	0.00753359	0.0190283	sigma GST [Mayetiola destructor]	conjugation of reduced glutathione to a wide number of exogenous and endogenous hydrophobic electrophiles
		Peroxidases
Mdes004254	514	653	614	1057	1193	909	606.6	826.2	0.737658	8.68364e-08	5.58067e-07	peroxidasin [Aedes aegypti]	participates in hydrogen peroxide metabolism associated with extracellular matrix formation
		others
Mdes000901	345	323	334	484	458	454	342.4	403.7	0.393744	0.00393172	0.0107099	peroxisomal membrane protein 11C isoform X1 [Bactrocera dorsalis]	promotes membrane protrusion and elongation on the peroxisomal surface
Mdes003413	501	548	571	709	682	723	551.9	630.6	0.306262	0.00402464	0.0109353	peroxiredoxin [Lutzomyia longipalpis]	involved in redox regulation of the cell
Mdes005203	636	772	754	991	1044	1024	736.3	860.3	0.421817	2.65555e-05	0.000113473	glutaredoxin, grx [Aedes aegypti]	reduces low molecular weight disulfides and proteins
Mdes009168	759	926	969	1188	1396	1473	902.5	1062.6	0.53106	1.35076e-06	7.20647e-06	thioredoxin 2, mitochondrial [Bactrocera dorsalis]	cell redox homeostasis, plays an important role in the regulation of mitochondrial membrane potential
Mdes014082	804	920	1123	1210	1390	1342	965.9	1147.6	0.393817	0.000304202	0.00107662	nikI, nikkomycin biosynthesis protein P6 [Anopheles darlingi]	oxidation, aacting on paired donors, with incorporation or reduction of molecular oxygen
Mdes010440	1251	1257	1391	1904	2064	2004	1328.7	1625.1	0.536711	7.40264e-14	1.04538e-12	glutaredoxin [Papilio xuthus]	reduces low molecular weight disulfides and proteins
Mdes005210	1478	1518	1573	2087	2117	2173	1558.6	1804.5	0.402762	2.0936e-08	1.4807e-07	thioredoxin reductase 1, mitochondrial isoform X2 [Bactrocera dorsalis]	removal of superoxide radicals
Mdes008412	1495	1807	1679	2219	2427	2375	1698.2	1921.8	0.415634	1.78194e-06	9.25761e-06	mitochondrial Mn-containing superoxide dismutase [Mayetiola destructor]	destroys radicals which are normally produced within the cells and which are toxic to biological systems
Mdes011377	1501	1926	1881	2514	2485	2678	1806	2167.1	0.455292	2.36853e-06	1.20755e-05	superoxide dismutase [Culex quinquefasciatus]	destroys radicals which are normally produced within the cells and which are toxic to biological systems
Mdes007505	1596	1611	1638	2071	1995	2162	1653.9	1827.7	0.283697	0.000576669	0.00192357	glutaredoxin-C2-like isoform X1 [Cimex lectularius]	reduction/oxidation
Mdes001409	1819	2154	2011	2980	3071	2959	2040.7	2463.8	0.511136	6.27231e-10	5.52916e-09	thioredoxin-like protein 1 [Stomoxys calcitrans]	cell redox homeostasis, plays an important role in the regulation of mitochondrial membrane potential
Mdes016387	2176	2244	2432	2899	3212	3151	2335	2625.3	0.357457	1.1092e-08	8.1584e-08	thioredoxin reductase [Aedes aegypti]	removal of superoxide radicals
	Structural Proteins and Proteins involved in Cell Adhesion
		cytoskeleton component
Mdes006261	19	30	27	89	90	90	25.8	57.7	1.56026	3.58241e-07	2.09718e-06	cuticle protein 19 [Bactrocera cucurbitae]	structural component, cuticle protein
Mdes007352	86	401	152	871	485	642	217.7	510.8	1.07317	0.0195315	0.0437093	CHiTinase [Caenorhabditis elegans]	structural, degrades chitin and chitotriose
Mdes011197	89	99	103	143	186	181	99.1	121.3	0.697157	0.000913839	0.00290242	repetitive proline-rich cell wall protein 2 isoform X4 [Musca domestica]	structural, structural component of cell wall
Mdes016275	186	237	187	618	582	445	208.5	400.4	1.30203	1.33447e-11	1.46518e-10	microtubule-associated protein futsch isoform X1 [Nasonia vitripennis]	structural, during embryogenesis, necessary for dendritic and axonal organization and growth at the neuromuscular junction through the regulation of the synaptic microtubule cytoskeleton
Mdes008757	198	250	240	360	310	428	234.2	296.2	0.580429	0.00130753	0.00401997	alpha-ketoglutarate-dependent dioxygenase alkB homolog 6 [Bactrocera cucurbitae]	structural, involved in actomyosin structure organization, mediates demethylation of actin monomethylated at 'Lys-84' (K84me1), thereby acting as a regulator of actomyosin-processes
Mdes003125	265	309	301	417	453	466	298.2	354.2	0.5248	7.5738e-05	0.00029775	actin [Culex quinquefasciatus]	structural component
Mdes003131	316	276	308	443	496	463	307.4	370.6	0.549829	6.68408e-05	0.000264712	cysteine-rich PDZ-binding protein [Tribolium castaneum]	involved in the cytoskeletal anchoring of DLG4 in excitatory synapses
Mdes007500	318	552	385	667	659	574	427.9	520.2	0.502224	0.0111698	0.0269292	tubulin beta chain [Culex quinquefasciatus]	structural component
Mdes016481	413	477	509	626	562	651	476	559.1	0.317327	0.012177	0.0291014	actin-related protein 2/3 complex subunit 4, partial [Stegodyphus mimosarum]	struactural component
Mdes001743	454	459	445	678	638	691	464	554.5	0.478969	7.26826e-05	0.000286263	keratinocyte-associated protein 2 [Poecilia reticulata]	structural, integral component of membrane
Mdes000574	471	406	469	797	956	717	459.6	625.9	0.779934	7.99267e-08	5.191e-07	neurofilament heavy polypeptide isoform X3 [Bactrocera cucurbitae]	structural, neurofilaments usually contain three intermediate filament proteins: L, M, and H which are involved in the maintenance of neuronal caliber
Mdes014730	683	825	811	1030	1039	1004	789.7	907.3	0.328959	0.00120052	0.00372207	F-actin-capping protein subunit beta-like isoform X1 [Apis dorsata]	a role in the regulation of cell morphology and cytoskeletal organization
Mdes009114	746	818	972	1081	1489	1396	861.5	1010.2	0.560603	1.03407e-05	4.72931e-05	actin-related protein 5-like [Apis dorsata]	chromatin structure, core component of the chromatin remodeling INO80 complex which is involved in transcriptional regulation, DNA replication and probably DNA repair
Mdes002773	786	836	861	1424	1468	1439	846.6	1129.3	0.722085	1.75988e-18	4.08386e-17	CHORD (cysteine and histidine-rich domain-containing protein) [Drosophila busckii]	structural, regulates centrosome duplication, probably by inhibiting the kinase activity of ROCK2, a protein kinase that is a key regulator of actin cytoskeleton and cell polarity
Mdes011824	801	863	1000	1038	1260	1125	905.8	1002.1	0.284578	0.00518839	0.0137097	microfibrillar-associated protein, putative [Aedes aegypti]	extracellular matrix component
Mdes006888	976	955	1071	1421	1314	1318	1023.2	1228.7	0.356068	0.000203935	0.000745948	myosin-11 isoform X3 [Bactrocera cucurbitae]	actin binding protein, coordinates the interaction between the actin and microtubule cytoskeleton
Mdes006983	1297	1324	1570	1588	1922	1951	1425.7	1552.3	0.303821	0.00155423	0.00469991	myosin-G heavy chain isoform X2 [Stomoxys calcitrans]	actin-based motor molecules with ATPase activity
Mdes000802	1312	1238	1349	1571	1804	1676	1330.7	1437.6	0.293186	0.000673342	0.00221506	unconventional myosin-Ib-like [Ceratitis capitata]	involved in directing the movement of organelles along actin filaments
Mdes003380	1523	1572	1660	1966	2053	1966	1621.3	1785.5	0.255034	0.000305441	0.00108071	actin-related protein 2-like isoform X1 [Musca domestica]	functions as ATP-binding component of the Arp2/3 complex which is involved in regulation of actin polymerization and together with an activating nucleation-promoting factor (NPF) mediates the formation of branched actin networks
Mdes007115	1594	1648	1749	2368	2266	2425	1701.5	2030.3	0.422918	2.33901e-08	1.64164e-07	actin [Culex quinquefasciatus]	forms microfilaments, participates in many cellular processes such as participates in many important cellular processes, including muscle contraction, cell motility, cell division and cytokinesis,
Mdes004924	1859	2271	2073	3194	3417	3506	2115.2	2601.1	0.624258	8.87005e-13	1.11126e-11	tubulin beta-1 chain [Zootermopsis nevadensis]	the major constituent of microtubules
Mdes007680	2363	2417	2757	2736	3161	3023	2566	2699.5	0.167023	0.0177713	0.040288	actin-related protein 2/3 complex subunit 1A [Bactrocera cucurbitae]	component of the Arp2/3 complex which is involved in regulation of actin polymerization and together with an activating nucleation-promoting factor (NPF) mediates the formation of branched actin networks
Mdes000491	2856	3530	3668	5082	5161	5323	3418.5	4316.2	0.554993	8.14264e-12	9.11905e-11	actin [Culex quinquefasciatus]	structural component
Mdes011012	2987	3002	3351	3429	3928	3787	3182.3	3333.1	0.177886	0.0063732	0.0163931	caskin, isoform E [Drosophila melanogaster]	structural, component of synaptic scaffold
Mdes009671	3134	3574	3968	4467	4389	4025	3629.8	4151.2	0.198872	0.0195417	0.0437243	collagen IV alpha 1 chain, partial [Anopheles gambiae]	structural component
Mdes005530	4407	4576	5166	5285	6103	6097	4816.8	5137.8	0.229038	0.000565285	0.00188805	paramyosin, putative [Aedes aegypti]	a major structural component of many thick filaments in invertebrate musles
Mdes007564	5472	5903	6190	8546	7890	8199	5985.2	7268.7	0.412671	4.73327e-09	3.65686e-08	myosin heavy chain, non-muscle [Bactrocera cucurbitae]	actin binding protein, coordinates the interaction between the actin and microtubule cytoskeleton
Mdes002141	6915	7288	8383	13917	15674	14568	7683.9	11021.5	0.890193	7.94492e-48	2.55807e-45	fibril-forming collagen alpha chain-like [Harpegnathos saltator]	forms anchoring fibrils that contribute to cellular adhence
Mdes006239	8823	8274	9515	13368	15048	13356	9072.9	11289.4	0.571151	9.8404e-16	1.68754e-14	fibrillin-1 isoform X1 [Bactrocera dorsalis]	structural component of extracellular calcium-binding microfibrils
Mdes011542	27252	30090	30521	36534	36827	36655	29947.6	33023.1	0.248871	2.83519e-06	1.42467e-05	actin 5C, isoform B [Drosophila melanogaster]	forms microfilaments, participates in many cellular processes such as participates in many important cellular processes, including muscle contraction, cell motility, cell division and cytokinesis,
Mdes007568	45523	53395	50826	65510	61441	60260	51053.6	57340.2	0.246696	0.00185138	0.00549145	tubulin beta chain [Aedes aegypti]	the major constituent of microtubules
		cell adhesion
Mdes010733	33	47	31	87	98	69	38	58.6	0.984816	0.00185245	0.00549337	cadherin [Aedes aegypti]	calcium-dependent cell adhesion protein
Mdes014902	60	72	69	194	177	144	68.5	130.6	1.20456	4.79361e-07	2.75611e-06	cadherin [Aedes aegypti]	calcium-dependent cell adhesion protein
Mdes001661	86	87	79	133	193	112	86.2	104.8	0.658523	0.0134796	0.0317781	mucin-5AC [Bactrocera oleae]	plays a role in epithelial cell adhesion
Mdes007123	559	667	720	971	1017	1072	661.5	833.9	0.573917	3.54487e-08	2.42972e-07	mucin-5AC [Bactrocera oleae]	plays a role in epithelial cell adhesion
Mdes015346	739	818	906	1161	1065	1132	837.9	1018.7	0.371755	0.000230999	0.000833577	sushi, nidogen and EGF-like domain-containing protein 1 [Tribolium castaneum]	a role in the cell attachment process
Mdes003673	1056	1119	1358	1575	1693	1596	1200.4	1443.9	0.386381	1.87851e-05	8.21226e-05	focadhesin [Bactrocera cucurbitae]	cell junction
Mdes001336	1114	1116	1390	1547	1584	1606	1230.5	1445.2	0.313554	0.000496745	0.00168269	mucin-2 isoform X2 [Musca domestica]	plays a role in epithelial cell adhesion
Mdes006879	1244	1663	1266	2245	1790	1756	1426	1736.5	0.388167	0.0132012	0.0311959	mucin-22 isoform X1 [Tribolium castaneum]	plays a role in epithelial cell adhesion
Mdes008767	1564	1794	1996	2321	2663	2391	1820.1	2125.3	0.386239	6.40271e-06	3.03498e-05	sushi, von Willebrand factor type A, EGF and pentraxin domain-containing protein 1-like [Culex quinquefasciatus] quinquefasciatus]	a role in the cell attachment process
Mdes009804	1965	2067	2534	2713	2971	2918	2230.8	2580.8	0.315689	0.000111146	0.00042514	liprin-beta1 [Anopheles darlingi]	regulates the disassembly of focal adhesions
Mdes006702	3765	4332	4391	7238	7469	6515	4253.5	5747.1	0.686788	4.68004e-17	9.28725e-16	laminin beta-2 chain [Aedes aegypti]	mediates the attachment, migration, and organization of cells by binding to cells via a high affect receptor
Mdes007560	6034	6206	6646	9377	10003	9247	6437.9	7905.4	0.522919	1.6169e-20	4.63684e-19	laminin A chain, putative [Aedes aegypti]	mediates the attachment, migration, and organization of cells by binding to cells via a high affect receptor
Mdes013654	6927	7180	7621	10137	10750	9724	7407	8755.7	0.417589	9.60037e-12	1.06865e-10	laminin subunit gamma-1 [Bactrocera cucurbitae]	mediates the attachment, migration, and organization of cells by binding to cells via a high affect receptor
		cuticle component
Mdes005545	43	64	51	204	166	153	53.9	127	1.52938	4.97012e-09	3.8215e-08	cuticular protein 5, RR-2 family [Anopheles darlingi]	cuticular protein
		others
Mdes003075	1995	2468	2260	4330	4493	3926	2291.9	3261.9	0.839995	1.07305e-17	2.31487e-16	lamin Dm0-like isoform X1 [Ceratitis capitata]	component of the nuclear lamina
Mdes012468	24613	21201	28430	27448	33277	32275	25266.9	27452.1	0.247069	0.0108426	0.0262634	lamin Dm0-like isoform X1 [Ceratitis capitata]	component of the nuclear lamina
	Proteins involved in RNA Processing, Modification, and Degradation
		RNA helicase, ribonuclease, and RNA processing
Mdes008333	451	572	583	763	708	758	546.1	663.5	0.395432	0.00145377	0.00442	mitochondrial ribonuclease P protein 1 [Lucilia cuprina]	mitochondrial ribonuclease P, an enzyme composed of MRPP1/RG9MTD1, MRPP2/HSD17B10 and MRPP3/KIAA0391, which cleaves tRNA molecules in their 5'-ends
Mdes010935	195	197	258	376	316	336	220.7	312.9	0.574852	0.000839343	0.00268548	LSM11 protein [Culex quinquefasciatus]	component of the U7 snRNP complex, involved in the histone 3'-end pre-mRNA processing
Mdes006670	240	297	314	442	496	498	289.2	373	0.667989	1.27388e-06	6.82458e-06	protein archease-like [Bactrocera dorsalis]	tRNA processing, component of the tRNA-splicing ligase complex required to facilitate the enzymatic turnover of catalytic subunit RTCB
Mdes010160	273	294	279	502	643	599	288.9	386.3	0.943882	1.64148e-11	1.77504e-10	mRNA turnover protein 4 homolog [Bactrocera cucurbitae]	component of the ribosome assembly machinery and participates in biogenesis of 60S ribosome
Mdes016336	315	355	396	514	657	718	362.5	448.6	0.732234	7.98939e-07	4.42941e-06	exosome complex exonuclease RRP41 [Anopheles darlingi]	non-catalytic component of the RNA exosome complex which has 3'->5' exoribonuclease activity and participates in a multitude of cellular RNA processing and degradation events
Mdes004431	332	334	333	507	497	536	341.2	414.8	0.538023	2.38713e-05	0.000102514	ribonuclease H2 subunit B [Culex quinquefasciatus]	degrades the RNA of RNA:DNA hybrids
Mdes001280	344	365	417	584	695	643	383.1	493.8	0.686276	9.4708e-09	7.03022e-08	U6 snRNA-associated Sm-like protein LSm3-like [Culex quinquefasciatus]	component of LSm protein complexes, involved in RNA processing and may function in a chaperone-like manner, facilitating the efficient association of RNA processing factors with their substrates
Mdes001459	393	474	502	664	776	837	465.5	574.9	0.64835	3.56971e-07	2.09069e-06	U6 snRNA-associated Sm-like protein LSm2 [Anopheles darlingi]	component of LSm protein complexes, involved in RNA processing and may function in a chaperone-like manner, facilitating the efficient association of RNA processing factors with their substrates
Mdes002519	407	404	464	543	637	656	434.2	495.8	0.443043	0.000234284	0.000843775	peptidyl-tRNA hydrolase PTRHD1 [Bactrocera cucurbitae]	releases the peptidyl moiety from tRNA, thereby preventing the accumulation of dissociated peptidyl-tRNA that could reduce the efficiency of translation
Mdes001984	434	360	459	621	744	791	427.2	532.6	0.690173	1.00949e-06	5.49271e-06	tRNA-splicing endonuclease subunit sen34 isoform X1 [Stomoxys calcitrans]	tRNA-splicing endonuclease subunit sen34 isoform X1 [Stomoxys calcitrans]
Mdes004185	467	587	541	709	820	856	543.5	616.2	0.495458	6.92889e-05	0.000273398	tRNA-splicing ligase RtcB homolog [Tribolium castaneum]	splicing
Mdes003897	472	556	589	789	948	968	550	679.5	0.65778	1.71621e-08	1.23481e-07	SMG9-like [Ceratitis capitata]	involved in nonsense-mediated decay of mRNAs containing premature stop codons
Mdes004468	488	492	487	898	1097	1015	501.1	685.3	0.944601	4.84936e-17	9.60846e-16	ribonuclease P protein subunit p25-like protein [Musca domestica]	generates mature tRNA molecules by cleaving their 5'-ends
Mdes011017	510	642	688	1020	1078	1133	625	843.1	0.730777	8.44629e-11	8.39351e-10	U6 snRNA-associated Sm-like protein [Danaus plexippus]	component of LSm protein complexes, involved in RNA processing and may function in a chaperone-like manner, facilitating the efficient association of RNA processing factors with their substrates
Mdes005529	513	538	676	774	911	913	586.4	713.7	0.50898	1.76598e-05	7.7519e-05	U6 snRNA-associated Sm-like protein LSm1-like [Musca domestica]	component of LSm protein complexes, involved in RNA processing and may function in a chaperone-like manner, facilitating the efficient association of RNA processing factors with their substrates
Mdes008243	526	579	643	763	936	792	594.7	692.4	0.430374	0.000187549	0.000690917	cleavage and polyadenylation specificity factor subunit 4 [Culex quinquefasciatus]	a key role in pre-mRNA 3'-end formation, recognizing the AAUAAA signal sequence and interacting with poly(A) polymerase and other factors to bring about cleavage and poly(A) addition. CPSF4 binds RNA polymers with a preference for poly(U)
Mdes016697	533	541	581	777	905	795	564.3	669.6	0.499249	2.66096e-06	1.34289e-05	U1 small nuclear ribonucleoprotein [Anopheles darlingi]	essential for recognition of the pre-mRNA 5' splice-site and the subsequent assembly of the spliceosome
Mdes000053	600	700	777	960	1028	1096	705.9	855.7	0.492003	2.55385e-06	1.29339e-05	DEAD box ATP-dependent RNA helicase [Anopheles sinensis]	involved in various cellular processes at low temperature, including ribosome biogenesis, mRNA degradation and translation initiation
Mdes015800	623	653	636	882	956	943	652.8	748.8	0.458017	3.53566e-06	1.74802e-05	pre-mRNA-splicing factor cwc22 [Culex quinquefasciatus]	RNA splicing, required for pre-mRNA splicing and for exon-junction complex (EJC) assembly
Mdes004803	701	722	793	1278	1444	1392	755	1023.2	0.810587	3.87019e-21	1.17005e-19	ribosomal RNA-processing protein 7 homolog A-like [Ceratitis capitata]	participates in ribosomal small subunit assembly
Mdes014482	705	775	680	979	1057	886	738.5	818.7	0.351317	0.00474867	0.0126464	intron-binding protein aquarius isoform X1 [Stomoxys calcitrans]	required to link pre-mRNA splicing and snoRNP (small nucleolar ribonucleoprotein) biogenesis
Mdes009049	723	746	907	1074	1277	1285	807.7	975.5	0.533628	4.06912e-07	2.36094e-06	cleavage and polyadenylation specificity factor [Aedes aegypti]	involved in the cleavage of the 3' signaling region from a newly synthesized pre-messenger RNA molecule
Mdes002208	783	924	981	1126	1368	1251	914.3	1037.2	0.399515	9.62455e-05	0.000371901	thioredoxin-like protein 4A-like [Musca domestica]	RNA splicing, plays essential role in pre-mRNA splicing as component of the U5 snRNP and U4/U6-U5 tri-snRNP complexes that are involved in spliceosome assembly
Mdes001616	796	806	902	1191	1291	1187	853	1031.9	0.472544	7.08283e-08	4.65882e-07	pre-mRNA cleavage complex II protein Clp1 [Culex quinquefasciatus]	plays a key role in both tRNA splicing and mRNA 3'-end formation
Mdes001373	854	990	1023	1525	1816	1828	976	1257.9	0.767116	1.2717e-15	2.16071e-14	pre-mRNA-splicing factor ISY1 homolog [Ceratitis capitata]	RNA splicing, participates in pre-mRNA splicing via spliceosome
Mdes005250	855	920	1180	1185	1384	1487	1002.5	1162.4	0.379754	0.00150512	0.00456105	pre-mRNA-splicing factor ATP-dependent RNA helicase PRP16-like [Ceratitis capitata]	ATP-binding RNA helicase involved in pre-mRNA splicing
Mdes000219	891	963	1058	1352	1608	1576	991.2	1187.7	0.559077	6.54175e-10	5.74309e-09	U3 small nucleolar ribonucleoprotein protein IMP3, putative [Aedes aegypti]	U3 snoRNP protein IMP3, required for the early cleavages during pre-18S ribosomal RNA processing
Mdes009345	897	795	911	1314	1527	1391	888.5	1098	0.61629	1.36416e-09	1.14011e-08	GTP-binding protein 10 homolog [Ceratitis capitata]	involved in ribosome maturation process
Mdes003988	938	1171	1020	1296	1406	1513	1067.6	1141.3	0.347516	0.0018934	0.00560321	splicing factor 3B subunit 5 [Anopheles darlingi]	splicing
Mdes005076	941	1062	1290	1686	2106	2083	1117.6	1467.1	0.752612	2.52805e-11	2.68858e-10	RNA m5u methyltransferase [Anopheles darlingi]	RNA processing
Mdes000458	995	1249	1232	1584	1801	1734	1182.9	1387.9	0.479285	7.54271e-07	4.19622e-06	ATP-dependent RNA helicase DDX43 [Bactrocera cucurbitae]	RNA unwinding, specific function is not known
Mdes009754	1000	1184	1140	1849	2276	2173	1132.8	1476.9	0.836012	1.95938e-17	4.04405e-16	mago nashi [Anopheles darlingi]	core component of the splicing-dependent multiprotein exon junction complex (EJC) deposited at splice junctions on mRNAs
Mdes012058	1019	1190	1294	1468	1393	1505	1191.1	1359.4	0.244114	0.0102912	0.0250928	U6 snRNA phosphodiesterase [Copidosoma floridanum]	phosphodiesterase responsible for the U6 snRNA 3' end processing, acts as an exoribonuclease (RNase) responsible for trimming the poly(U) tract of the last nucleotides in the pre-U6 snRNA molecule, leading to the formation of mature U6 snRNA 3' end-terminated with a 2',3'-cyclic phosphate
Mdes002643	1025	974	1205	1290	1462	1453	1090.3	1227.2	0.314767	0.000809865	0.00260041	pre-mRNA-processing ATP-dependent RNA helicase PRP5-like [Musca domestica]	ATP-dependent RNA helicase involved spliceosome assembly and in nuclear splicing
Mdes015089	1110	1214	1222	1657	1892	2006	1209	1419.8	0.56541	3.10316e-10	2.86492e-09	mitochondrial ribonuclease P protein 1 homolog isoform X1 [Ceratitis capitata]	functions in mitochondrial tRNA maturation
Mdes005701	1163	1138	1431	1834	1908	2030	1268.9	1609.2	0.551803	1.44464e-09	1.20036e-08	pre-mRNA 3'-end-processing factor FIP1 [Bactrocera dorsalis]	mRNA mutration
Mdes005149	1258	1489	1547	1711	1761	1739	1461.1	1603.1	0.204788	0.0138441	0.032542	S-adenosyl-L-methionine-dependent 2'-O-ribose methyltransferase [Drosophila melanogaster]	mediates mRNA cap1 2'-O-ribose methylation to the 5'-cap structure of mRNAs
Mdes012414	1259	1481	1598	1818	2125	2155	1475	1681.3	0.41354	8.03232e-06	3.74e-05	DEAD box ATP-dependent RNA helicase [Aedes aegypti]	involved in various cellular processes at low temperature, including ribosome biogenesis, mRNA degradation and translation initiation
Mdes009479	1308	1394	1468	1533	1767	1716	1421.1	1475.7	0.188877	0.015442	0.0356859	splicing factor 45 isoform X1 [Musca domestica]	splicing
Mdes003309	1343	1284	1392	1813	2536	2211	1371.5	1579.9	0.617429	9.2463e-08	5.91277e-07	ATP-dependent RNA helicase DDX10-like [Musca domestica]	RNA unwinding, specific function is not known
Mdes000613	1348	1438	1643	2183	2512	2430	1506.7	1886.4	0.607784	8.82764e-15	1.37308e-13	U2 small nuclear ribonucleoprotein A [Anopheles darlingi]	associated with sn-RNP U2, helps the A' protein to bind stem loop IV of U2 snRNA
Mdes001328	1417	1506	1630	2008	2147	2080	1550.8	1792.2	0.377028	3.78591e-08	2.5853e-07	cleavage and polyadenylation specificity factor subunit 5-like [Musca domestica]	involved in the cleavage of the 3' signaling region from a newly synthesized pre-messenger RNA molecule
Mdes004427	1424	1406	1574	1888	2212	2190	1500.9	1705	0.434371	9.57369e-08	6.07964e-07	polyA-specific ribonuclease [Anopheles darlingi]	3'-exoribonuclease that has a preference for poly(A) tails of mRNAs, thereby efficiently degrading poly(A) tails
Mdes003271	1447	1448	1639	2190	2609	2517	1544.5	1888	0.609703	5.06322e-14	7.2697e-13	U5 small nuclear ribonucleoprotein 40 kDa protein [Bactrocera dorsalis]	catalyzes the removal of introns from pre-messenger RNAs
Mdes007336	1451	1626	1788	2266	2628	2416	1654.9	1997.8	0.509986	2.17861e-10	2.04507e-09	nucleolar complex protein 4 homolog A [Bactrocera cucurbitae]	poly(A) RNA binding, participates in maturation of SSU-rRNA from tricistronic rRNA transcript
Mdes007180	1552	1703	1735	2615	3111	2906	1700.8	2147.7	0.709143	1.21295e-19	3.20772e-18	U3 small nucleolar RNA-interacting protein 2 [Bactrocera dorsalis]	component of a nucleolar small nuclear ribonucleoprotein particle (snoRNP) thought to participate in the processing and modification of pre-ribosomal RNA
Mdes007604	1558	1515	1650	1922	2180	2132	1611	1758.6	0.321093	2.81223e-05	0.000119416	pre-mRNA-processing factor 6 [Bactrocera dorsalis]	involved in pre-mRNA splicing as component of the U4/U6-U5 tri-snRNP complex, one of the building blocks of the spliceosome
Mdes007452	1561	1603	1445	2374	2487	1968	1576.8	1887.3	0.480363	9.2954e-05	0.000360589	ELAV-like [Musca domestica]	binds to AU-rich sequences (AREs) of target mRNAs and participates in neuron-specific RNA processing
Mdes006502	1565	1626	1749	2571	3003	2774	1683.5	2132.3	0.676704	3.54657e-20	9.84403e-19	mitochondrial ribonuclease P protein 1 homolog [Musca domestica]	functions in mitochondrial tRNA maturation
Mdes002542	1713	1930	1895	2351	2458	2090	1888.2	2091.9	0.239848	0.0108993	0.0263708	integrator complex subunit 1 [Stomoxys calcitrans]	involved in the small nuclear RNAs (snRNA) U1 and U2 transcription and in their 3'-box-dependent processing
Mdes006430	1772	1494	1684	2120	2269	2239	1691.7	1874.4	0.33841	0.000624641	0.00206753	mitochondrial ribonuclease P protein 1 homolog isoform X1 [Ceratitis capitata]	functions in mitochondrial tRNA maturation
Mdes014528	1860	1763	2106	2159	2448	2566	1951.2	2096.8	0.246505	0.00422788	0.0114153	CLK4-associating serine/arginine rich protein [Musca domestica]	functions as an alternative splicing regulator
Mdes000329	1880	2070	2071	3667	4128	3767	2052.9	2837.9	0.860295	2.35667e-33	2.38989e-31	ATP-dependent RNA helicase SUV3 homolog, mitochondrial [Bactrocera dorsalis]	unwinds DNA/DNA, DNA/RNA and RNA/RNA duplexes in the 5'-3' direction
Mdes002981	1925	1792	2159	3100	3959	3474	2001.6	2595.2	0.757591	4.75018e-15	7.52492e-14	H/ACA ribonucleoprotein complex subunit 3 [Bactrocera cucurbitae]	RNA-binding protein required for the maturation of box H/ACA snoRNPs complex and ribosome biogenesis
Mdes009235	1966	2111	2215	4211	4936	4941	2144.1	3180.4	1.08001	2.09254e-49	7.28373e-47	nucleolar protein NHP2 [Anopheles darlingi]	required for ribosome biogenesis and telomere maintenance
Mdes002453	1967	1654	2173	2391	2835	3113	1973.7	2245.5	0.441851	0.000159912	0.000597652	mitochondrial ribonuclease P protein 1 homolog isoform X1 [Ceratitis capitata]	functions in mitochondrial tRNA maturation
Mdes003324	1977	2041	2222	4133	4757	4482	2126.2	3144.6	1.01888	4.84245e-54	2.49464e-51	ribosome production factor 2 homolog [Musca domestica]	involved in maturation of LSU-rRNA
Mdes006258	1980	2402	2248	3894	4615	4279	2259.9	3037	0.863654	1.2102e-22	4.25852e-21	DEAD box ATP-dependent RNA helicase [Aedes aegypti]	nvolved in various cellular processes at low temperature, including ribosome biogenesis, mRNA degradation and translation initiation
Mdes004695	2050	2581	2390	4253	4246	4242	2392.2	3285.6	0.779088	2.01646e-18	4.62924e-17	polyadenylate-binding protein 2 isoform X1 [Bactrocera cucurbitae]	involved in the 3'-end formation of mRNA precursors (pre-mRNA) by the addition of a poly(A) tail of 200-250 nt to the upstream cleavage product
Mdes001855	2092	2183	2335	4019	4242	4063	2252.7	3141.6	0.82057	9.49511e-43	2.10841e-40	heterogeneous nuclear ribonucleoprotein M [Chironomus tentans]	binds avidly to poly(G) and poly(U) RNA homopolymer pre-mRNA species and regulates alternative splicing
Mdes013784	2127	2190	2354	3858	5028	4605	2273.8	3069.8	0.929685	9.93706e-25	4.30907e-23	ribosome biogenesis protein BRX1 homolog [Musca domestica]	required for biogenesis of the 60S ribosomal subunit
Mdes013137	2171	2093	2397	3150	3242	2936	2270	2734.6	0.408774	2.47478e-07	1.47695e-06	quaking related isoform X1 [Tribolium castaneum]	plays a central role in myelinization, binds to the 5'-NACUAAY-N(1,20)-UAAY-3' RNA core sequence and regulate pre-mRNA splicing, mRNA export, mRNA stability
Mdes012060	2371	2469	2483	4197	4527	4645	2499	3302.1	0.787271	1.07821e-32	1.02861e-30	H/ACA ribonucleoprotein complex subunit 1 [Tribolium castaneum]	RNA-binding protein required for the maturation of box H/ACA snoRNPs complex and ribosome biogenesis
Mdes008729	2377	2763	2798	5009	5032	4923	2703.3	3861.6	0.836765	3.11313e-32	2.86386e-30	zinc phosphodiesterase [Aedes aegypti]	ribonuclease, endonuclease, tRNA 3'-processing
Mdes006635	2379	2036	2544	3404	4236	3891	2372.3	2932.9	0.643684	2.35128e-10	2.19913e-09	ATP-dependent RNA helicase kurz [Musca domestica]	involved in RNA processing
Mdes010307	2487	2734	2654	3320	3572	3354	2686.8	2943.5	0.301348	2.19563e-05	9.49229e-05	serine-threonine kinase receptor-associated protein [Bactrocera cucurbitae]	RNA splicing, plays an important role in the splicing of cellular pre-mRNAs
Mdes002849	2543	2836	3019	3439	3707	3587	2859	3178.7	0.278631	9.48157e-06	4.3643e-05	drosha (ribonuclease type III) [Mayetiola destructor]	double-stranded (ds) RNA-specific endoribonuclease that is involved in the initial step of microRNA (miRNA) biogenesis
Mdes001938	2635	2951	3071	3996	4574	4198	2948.4	3483.6	0.48291	2.3496e-12	2.78899e-11	suppressor of forked [Bactrocera dorsalis]	a role in mRNA production or stability
Mdes003649	2649	2883	2957	4593	4944	4859	2893.5	3728.9	0.683842	7.86468e-32	6.89624e-30	cleavage and polyadenylation specificity factor subunit CG7185 isoform X3 [Fopius arisanus]	a role in pre-mRNA 3'-processing
Mdes010678	2786	3083	3308	3945	4689	4496	3124.1	3571.8	0.438824	1.79146e-09	1.4649e-08	WD repeat-containing protein 55 homolog [Bactrocera dorsalis]	acts as a modulator of rRNA synthesis
Mdes009575	2896	2639	3238	4411	5365	5509	2988.4	3772.4	0.717144	3.91746e-14	5.7009e-13	rRNA-processing protein EBP2 homolog [Stomoxys calcitrans]	ribosomal biogenesis
Mdes006493	2904	3520	3507	6054	6534	6180	3380.8	4727.4	0.839445	2.40134e-29	1.67172e-27	polyribonucleotide nucleotidyltransferase 1, mitochondrial [Bactrocera cucurbitae]	implicated in numerous RNA metabolic processes
Mdes009941	3103	3164	3510	4682	5780	5126	3330.8	4039.2	0.592516	3.22383e-14	4.71279e-13	WD repeat protein 3 [Anopheles darlingi]	maturation of SSU-rRNA from tricistronic rRNA transcript (SSU-rRNA, 5.8S rRNA, LSU-rRNA)
Mdes001364	3131	3269	3771	5317	6265	6142	3460.6	4483.8	0.722458	3.3379e-23	1.21781e-21	ATP-dependent RNA helicase Dbp73D [Bactrocera cucurbitae]	involved in the biogenesis of 60S ribosomal subunits
Mdes011234	3197	3531	3516	5594	6384	6030	3492.9	4500.5	0.733607	7.70617e-29	5.11586e-27	ribosome biogenesis protein WDR12 homolog [Musca domestica]	required for maturation of 28S and 5.8S ribosomal RNAs and formation of the 60S ribosome
Mdes002322	3316	3493	3635	5563	6708	6132	3560.8	4542.1	0.735829	7.36957e-25	3.21738e-23	bystin-like [Musca domestica]	required for processing of 20S pre-rRNA precursor and biogenesis of 40S ribosomal subunits
Mdes004477	3344	3518	4045	5269	6494	6148	3710.8	4591.3	0.636176	1.49454e-15	2.51939e-14	threonylcarbamoyladenosine tRNA methylthiotransferase [Stomoxys calcitrans]	tRNA processing, catalyzes the methylthiolation of N6-threonylcarbamoyladenosine (t6A), leading to the formation of 2-methylthio-N6-threonylcarbamoyladenosine (ms2t6A) at position 37 in tRNAs that read codons beginning with adenine
Mdes009806	3453	3405	3552	4252	4808	4482	3553.3	3843.3	0.299901	1.14581e-05	5.18879e-05	splicing factor, arginine/serine-rich 15 [Stomoxys calcitrans]	splicing
Mdes012861	3895	3778	4137	4867	6024	5451	4028.2	4433.4	0.387539	1.20955e-06	6.51518e-06	nucleolar protein 11-like [Musca domestica]	participates in ribosome biogenesis, and is required for both optimal rDNA transcription and small subunit (SSU) pre-rRNA processing at sites A', A0, 1 and 2b
Mdes001037	4062	4589	4879	6127	6708	6731	4605.2	5423.1	0.456102	1.32961e-13	1.80824e-12	mitochondrial ribonuclease P protein 1 homolog isoform X1 [Ceratitis capitata]	functions in mitochondrial tRNA maturation
Mdes004370	4170	4425	4681	6405	7665	7119	4524.2	5467.7	0.594813	1.30603e-18	3.08064e-17	ribosome biogenesis protein BOP1 homolog [Musca domestica]	required for maturation of 28S and 5.8S ribosomal RNAs and formation of the 60S ribosome
Mdes005709	4458	4753	5016	6913	8170	7860	4848.1	5884	0.609911	9.5021e-21	2.775e-19	ribosome biogenesis protein RLP24 [Bactrocera cucurbitae]	involved in the biogenesis of the 60S ribosomal subunit
[truncated: 1,598 more rows]

## Sheet: Sub-Table C
GeneID	1 day resistant plants			1 day susceptible plants			Molly mean	Newton mean	S-R.log2FC	P-val	Q-val	Protein name [First hit organism]	Functional category
	rep A	rep B	rep C	rep A	rep B	rep C
[truncated: 2,322 more rows]

## Sheet: Sub-Table D
GeneID	1 day resistant plants			1 day susceptible plants			Molly mean	Newton mean	S-R.log2FC	P-val	Q-val	Protein name [First hit organism]	Functional category
[truncated: 2,628 more rows]

[truncated: 4 more sheets: Sub-Table E, Sub-Table F, Sub-Table G, Sub-Table I]
