# Supplementary material for: Genes Expressed Differentially in Hessian Fly Larvae Feeding in Resistant and Susceptible Plants
Source: Int J Mol Sci. 2016 Aug 12;17(8):1324. doi: 10.3390/ijms17081324 (PMC5000721; doi:10.3390/ijms17081324)
Supplement: Supplementary file 1 [file ijms-17-01324-s001.zip › ijms-138969-Supplementary Materials/Table S3.xlsx]

## Sheet: Table S3
Table S3. Pairwise comparisons between samples from larvae feeding in the same type (either resistant or susceptible) of host plants, but at different time points. Functional categories are highlighted with green color whereas subcategories are highlighted with yellow color. The table is divided into twelve sub-tables.
	Sub-Table A: Genes with higher transcript abundance in larvae feeding in resistant plants for 1 day in comparison with larvae for 0.5 day.
	Sub-Table B: Genes with lower transcript abundance in larvae feeding in resistant plants for 1 day in comparison with larvae for 0.5 day.
	Sub-Table C: Genes with higher transcript abundance in larvae feeding in resistant plants for 3 days in comparison with larvaefor 1 day.
	Sub-Table D: Genes with lower transcript abundance in larvae feeding in resistant plants for 3 days in comparison with larvae for 1 day.
	Sub-Table E: Genes with higher transcript abundance in larvae feeding in resistant plants for 5 days in comparison with larvae for 3 day.
	Sub-Table F: Genes with lower transcript abundance in larvae feeding in resistant plants for 5 days in comparison with larvae for 3 days.
	Sub-Table G: Genes with higher transcript abundance in larvae feeding in susceptible plants for 1 day in comparison with larvae for 0.5 day.
	Sub-Table I: Genes with lower transcript abundance in larvae feeding in susceptible plants for 1 day in comparison with larvae for 0.5 day.
	Sub-Table J: Genes with higher transcript abundance in larvae feeding in susceptible plants for 3 days in comparison with larvae for 1 day.
	Sub-Table K: Genes with lower transcript abundance in larvae feeding in susceptible plants for 3 days in comparison with larvae for 1 day.
	Sub-Table L: Genes with higher transcript abundance in larvae feeding in susceptible plants for 5 days in comparison with larvae for 3 days.
	Sub-Table M: Genes with lower transcript abundance in larvae feeding in susceptible plants for 5 days in comparison with larvae for 3 days.

## Sheet: Sub-Table A
GeneID	In 0.5 day resistant plants			In 1 day resistant plants			0.5 day mean	1 day mean	log2FC	P-val	Q-val	Protein name [First hit organism]	Functional category
	rep A	rep B	rep C	rep A	rep B	rep C
	Nutrient Metabolism
		citrate acid cycle and energy metabolism-related
Mdes003151	1119	1099	1217	1026	916	917	1147.8	1077.6	-0.274581	0.00313943	0.0346551	ascorbate-specific transmembrane electron transporter 2-like isoform X1 [Musca domestica]	electron transport, catalyzes ascorbate-dependent trans-membrane electron transfer by utilizing a concerted H+/e- transfer mechanism
Mdes002552	1587	1246	1734	1206	1101	1122	1524.8	1409.2	-0.41744	0.000499445	0.00831224	NADPH oxidase [Anopheles gambiae]	electron transport, a voltage-gated proton channel that mediates the H+ currents of resting phagocytes and other tissues
Mdes003434	1596	1904	2120	1594	1524	1568	1870.8	1781.9	-0.26735	0.00242764	0.0281363	aldehyde dehydrogenase [Aedes aegypti]	aldehyde metabolism, catalyzes the NADPH-dependent reduction of a variety of aromatic and aliphatic aldehydes to their corresponding alcohols
Mdes013898	3644	3599	4475	3551	3304	2905	3904.7	3853.2	-0.269759	0.00370361	0.0392491	electron transfer flavoprotein subunit beta [Bactrocera dorsalis]	electron transport
Mdes003130	4706	5234	5339	4723	4315	4543	5102.6	4837.1	-0.181208	0.00423753	0.0433006	glycerol-3-phosphate dehydrogenase, mitochondrial-like [Apis florea]	glycerol metabolism, converts glycerol 3-phosphate to glycerone phosphate
Mdes000465	4856	5154	5652	4522	4333	4612	5226.7	4885	-0.227932	7.39518e-05	0.00165729	glycerol-3-phosphate acyltransferase [Aedes aegypti]	glycerol metabolism, converts glycerol 3-phosphate to glycerone phosphate
Mdes013769	4881	5002	5526	4436	4349	4380	5144.8	4783.4	-0.237782	1.34554e-05	0.000398579	succinyl-CoA sythetase beta [Mayetiola destructor]	citric acid cycle, catalyzes the ATP-dependent ligation of succinate and CoA to form succinyl-CoA
Mdes001437	6754	7538	7749	6787	6269	5868	7359.1	6987.1	-0.230279	0.00115691	0.0160883	ATP synthase subunit d, mitochondrial-like [Musca domestica]	energy metabolism, ATP synthesis
Mdes006944	8963	9464	10607	8053	7402	6955	9685.4	8953.7	-0.381848	2.94694e-08	1.96104e-06	cytochrome c-like [Megachile rotundata]	energy metabolism, involved in oxidative phosphorylation
Mdes001311	11063	9495	9343	8728	8253	7532	10043.4	8693.2	-0.302528	0.00404181	0.0417604	Na pump alpha subunit, isoform D [Drosophila melanogaster]	energy metabolism, ATP synthesis
Mdes013127	11089	11777	12980	10993	10690	10373	11961	11518.4	-0.171383	0.00107695	0.0152998	aconitase, mitochondrial [Aedes aegypti]	citric acid cycle, catalyzes the isomerization of citrate to isocitrate via cis-aconitate
Mdes011793	12550	13685	14759	8993	9309	8288	13678.6	11367.1	-0.63164	1.88862e-22	1.40237e-19	arginine kinase [Culex quinquefasciatus]	energy metabolism, catalyzes the buffering of ATP in cells with fluctuating energy requirements
Mdes003514	12919	13467	14067	11520	10444	10692	13519	12288.9	-0.320704	2.79744e-08	1.89987e-06	adenosine diphosphatase [Culex quinquefasciatus]	energy metabolism, ATP metabolism
Mdes009581	29716	33987	33722	30286	28652	26761	32539.2	30776.5	-0.196056	0.00341922	0.0370637	ATP synthase lipid-binding protein, mitochondrial [Musca domestica]	mitochondrial membrane ATP synthase (F1F0 ATP synthase or Complex V) produces ATP from ADP in the presence of a proton gradient across the membrane which is generated by electron transport complexes of the respiratory chain
Mdes004497	35852	40046	42009	36723	34619	32300	39349.1	37843.5	-0.196083	0.00203355	0.0246728	ATP synthase subunit alpha, mitochondrial [Bactrocera cucurbitae]	energy metabolism, ATP synthesis
		carbohydrate metabolism and glycolysis
Mdes003873	303	367	412	111	111	108	360	248.2	-1.65371	6.61504e-22	4.09324e-19	Mipp1 [Drosophila busckii]	sugar metabolism, glucose catabolic process, acts as a phosphoinositide 5- and phosphoinositide 6-phosphatase and regulates cellular levels of inositol pentakisphosphate (InsP5) and inositol hexakisphosphate (InsP6) (By similarity). Also acts as a 2,3-bisphosphoglycerate 3-phosphatase, by mediating the dephosphorylation of 2,3-bisphosphoglycerate (2,3-BPG) to produce phospho-D-glycerate without f…
Mdes006874	387	260	393	213	204	224	347.7	289.6	-0.67734	0.000386402	0.00673971	2-hydroxyacylsphingosine 1-beta-galactosyltransferase-like [Anopheles sinensis]	clucuronidation, involved in the conjugation and subsequent limination of potentially toxic xenobiotics and endogenous compounds
Mdes010447	538	494	581	442	386	398	538.9	490.9	-0.400217	0.00153833	0.0197395	glucose dehydrogenase [FAD, quinone] [Lucilia cuprina]	carbohydrate metabolism, glucose metabolism
Mdes008256	582	542	789	419	488	401	635.8	577.2	-0.537121	0.000377766	0.00661565	hyaluronidase-like [Trichogramma pretiosum]	carbohydrate metabolism, degrades hyaluronan to smaller oligosaccharide fragments
Mdes010451	947	1056	1456	622	669	631	1147.2	990.6	-0.830812	3.68225e-10	4.02087e-08	glucose dehydrogenase [FAD, quinone] [Ceratitis capitata]	carbohydrate metabolism, glucose metabolism
Mdes014222	5657	6668	7884	5650	5662	5088	6719.6	6489.5	-0.303872	0.000660084	0.0103259	N-acetylglucosamine-6-phosphate deacetylase [Anopheles darlingi]	metabolism of N-acetyl-D-glucosamine, catalyzes the first cytoplasmic reaction in the metabolism of N-acetyl-D-glucosamine
Mdes003280	5925	6399	7263	4183	3085	4375	6529.4	5474.2	-0.748128	5.44079e-11	7.08012e-09	multiple inositol polyphosphate phosphatase 1-like [Megachile rotundata]	carbohydrate metabolism, regulates cellular levels of inositol pentakisphosphate (InsP5) and inositol hexakisphosphate (InsP6)
		lipid and steriod metabolism
Mdes004557	430	575	538	349	335	330	514.6	424.8	-0.600314	1.82601e-05	0.000516196	fatty acyl-CoA reductase [Anopheles darlingi]	lipid biosynthesis, catalyzes the reduction of saturated fatty acyl-CoA with chain length C16 or C18 to fatty alcohols
Mdes014122	948	856	1051	849	704	718	953.3	912.4	-0.336437	0.00382237	0.0402618	diacylglycerol o-acyltransferase [Aedes aegypti]	lipid metabolism, catalyzes the terminal and only committed step in triacylglycerol synthesis by using diacylglycerol and fatty acyl CoA as substrates
Mdes008718	1745	1511	1826	1422	1360	1230	1699	1559	-0.349668	0.00064019	0.0100855	hydroxymethylglutaryl-CoA synthase 1 [Culex quinquefasciatus]	lipid biosynthesis, condenses acetyl-CoA with acetoacetyl-CoA to form 3-hydroxy-3-methyl-glutaryl-CoA
Mdes009644	1557	1600	1941	1465	1388	1407	1698.4	1634.2	-0.265615	0.00156943	0.0200233	very long-chain-fatty-acid--CoA ligase bubblegum [Ceratitis capitata]	lipid metabolism, lipid synthesis
Mdes002507	2881	3242	3695	2716	2764	2860	3270	3075	-0.241908	0.00118282	0.0163047	elongation of very long chain fatty acids protein AAEL008004 isoform X1 [Bactrocera cucurbitae]	fatty acid biosynthesis, catalyzes the first and rate-limiting reaction of the four that constitute the long-chain fatty acids elongation cycle
Mdes007200	3430	3507	4017	3234	3237	3262	3654.6	3481.8	-0.180183	0.00348982	0.0373387	1-acylglycerol-3-phosphate acyltransferase [Anopheles darlingi]	lipid metabolism, involved in CDP-diacylglycerol biosynthesis
Mdes011551	4031	3731	4729	3585	3435	3016	4165.7	3989.3	-0.32218	0.000494398	0.00825577	fatty acyl-CoA reductase CG8303 [Bactrocera oleae]	lipid biosynthesis, catalyzes the reduction of saturated fatty acyl-CoA with chain length C16 or C18 to fatty alcohols
Mdes009853	5503	5234	6752	4990	4566	4669	5827	5632.4	-0.304387	0.000166085	0.00330331	estradiol 17-beta-dehydrogenase 11-like [Musca domestica]	steriod biosynthesis, converts 17-beta-estradiol to estrone
Mdes003149	5702	5143	6529	3966	3941	3628	5797	5022.5	-0.596157	9.48538e-13	1.79065e-10	farnesyl pyrophosphate synthase [Drosophila mojavensis]	chelesterol biosynthesis, catalyzes the formation of farnesyl diphosphate, a precursor for several classes of essential metabolites including sterols, dolichols, carotenoids, and ubiquinones
Mdes000404	5981	5149	7125	4420	4263	3963	6084.3	5526.3	-0.532166	5.49602e-08	3.32689e-06	elongation of very long chain fatty acids protein 2 [Anopheles darlingi]	lipid mitabolism, catalyzes the first and rate-limiting reaction of the four that constitute the long-chain fatty acids elongation cycle
Mdes004402	6351	6789	7029	5987	5528	6035	6738.4	6254.3	-0.212405	0.00041214	0.00709493	farnesyl-pyrophosphate synthetase [Culex quinquefasciatus]	chelesterol biosynthesis, catalyzes the formation of farnesyl diphosphate, a precursor for several classes of essential metabolites including sterols, dolichols, carotenoids, and ubiquinones
Mdes006304	10505	9278	12048	8877	8653	8058	10619.5	10036.9	-0.322502	0.000131097	0.002699	acyl-CoA desaturase-like [Bombyx mori]	lipid metabolism, long chain fatty acid synthesis
Mdes015094	1434	1516	1786	1295	1336	1212	1578.1	1477.5	-0.307174	0.000497546	0.00829591	phosphatidate phosphatase PPAPDC1A-like [Megachile rotundata]	fatty acid metabolism, catalyzes the conversion of phosphatidic acid to diacylglycerol during triglyceride, phosphatidylcholine and phosphatidylethanolamine biosynthesis in the reticulum endoplasmic membrane
Mdes004133	549	524	618	436	358	356	564.5	505.3	-0.555144	3.28625e-05	0.000844949	glucosylceramidase-like [Musca domestica]	sphingolipid metabolism, converts D-glucosyl-N-acylsphingosine to N-acylsphingosine
Mdes007826	1189	852	1566	905	786	854	1198.5	1181.8	-0.489989	0.00326155	0.0357176	pancreatic triacylglycerol lipase [Bactrocera cucurbitae]	lipid metabolism, releases diacylglyceral and carboxylate of a lipid molecule
Mdes004342	1290	1010	1500	952	856	815	1266.9	1174	-0.531893	7.72133e-05	0.00172345	lipase [Aedes aegypti]	lipid hydrolysis, hydrolyzes triglycerides
Mdes008657	4484	4280	5186	4250	3734	3587	4654.3	4531.9	-0.278153	0.00100701	0.0144911	medium-chain specific acyl-CoA dehydrogenase, mitochondrial [Tribolium castaneum]	fatty acid metabolism
		amino acid and other nitrogen compound metabolism
Mdes005312	740	717	778	612	594	557	747.3	667.3	-0.350517	0.000978873	0.014141	cAMP 3,5-cyclic phosphodiesterase [Mayetiola destructor]	purine metabolism, hydrolyzes the second messenger cAMP, which is a key regulator of many important physiological processes
Mdes007431	834	884	1048	684	738	685	921.5	829.6	-0.395721	0.000123535	0.00255258	pseudouridine-5'-monophosphatase isoform X2 [Bactrocera dorsalis]	nucleotide metabolism, dephosphorylate pseudouridine 5'-phosphate
Mdes003610	996	930	1123	887	775	762	1017.8	964.9	-0.337633	0.0015628	0.0199844	tyramine beta-hydroxylase [Phormia regina]	neurotranmitter biosynthesis, converts tyramine into octopamine
Mdes010179	1198	1150	1334	951	966	880	1229.6	1095.6	-0.403792	1.40446e-05	0.000413833	glutamine synthetase [Mayetiola destructor]	glutamate/glutamine metabolism, catalyzes the production of glutamine and 4-aminobutanoate
Mdes007084	1275	1199	1336	1035	955	793	1274	1138	-0.458704	8.37075e-05	0.00184621	L-threonine 3-dehydrogenase, mitochondrial [Musca domestica]	amino acid metabolism, threonine metabolism
Mdes007142	2836	2352	3384	2124	1891	1820	2856.5	2636.9	-0.554568	1.41532e-06	5.90407e-05	asparagine synthase [Mayetiola destructor]	amino acid biosynthesis, converts L-aspartate and L-glutamine to diphosphate and L-asparagine + L-glutamate
Mdes001581	2913	2385	3383	2192	2148	2144	2894.6	2670	-0.424465	7.06243e-05	0.00160206	mycosubtilin synthase subunit C-like [Aedes aegypti]	mycosubtilin biosynthesis?
Mdes000186	3483	2828	2803	2450	2266	2013	3064.2	2524.9	-0.449728	0.000382953	0.00669597	choline O-acetyltransferase-like, partial [Musca domestica]	choline metabolism, catalyzes the reversible synthesis of acetylcholine (ACh) from acetyl CoA and choline at cholinergic synapses
Mdes001632	4035	3453	3834	3404	2826	2758	3793.2	3479.7	-0.344912	0.00121102	0.0165299	glutamate decarboxylase [Aedes aegypti]	neurotranmitter biosynthesis, converts glutamate to 4-aminobutanoate, which is the neurotransmitter GABA
Mdes014083	4650	4412	5660	3442	2961	2962	4906	4355.9	-0.655015	5.77497e-13	1.21826e-10	NAD nucleotidase [Microplitis demolitor]	nucleotide metabolism, catalyzes the hydrolysis of a nucleotide into a nucleoside and a phosphate
Mdes006974	8943	9753	10095	8933	8209	8081	9615.5	9147.4	-0.202126	0.000900683	0.0133757	cystathionine gamma-lyase [Mayetiola destructor]	amino acid biosynthesis, catalyzes the last step in the trans-sulfuration pathway from methionine to cycteine
		others
Mdes008868	1566	1477	1930	1258	1217	1126	1656.7	1526.9	-0.468264	3.14082e-06	0.000112123	acyl-coenzyme A:6-aminopenicillanic-acid-acyltransferase 40 kDa form [Megachile rotundata]	metabolism, antiotic synthesis, last enzyme in penicillin biosynthetic pathway, which converts isopenicillin N (IPN) to penicillin G, using phenyl-acetyl-CoA or phenoxyacetyl-CoA as acyl donors
Mdes014494	1686	2387	1904	1278	1372	975	1998	1524.6	-0.712878	1.97134e-06	7.8417e-05	gasp, isoform A [Drosophila melanogaster]	metabolism, chitin metabolism
Mdes008362	7698	6519	9066	6845	5978	5829	7761.8	7634.1	-0.32529	0.00155429	0.0198985	alpha-esterase [Danaus plexippus]	carboxylic ester metabolism, hydrolyzes the ester bond in carboxylic esters
	Proteins Involved in Redox and Detoxification
		Cytochrome P450s
Mdes010404	718	817	921	550	480	462	818	703.8	-0.714931	1.44276e-09	1.33912e-07	cytochrome P450 [Aedes aegypti]	involved in the metabolism of insect hormones, endogenous toxic compounds, and synthetic insecticides
Mdes009232	788	1049	1088	717	546	724	973.4	864.6	-0.551147	0.000101124	0.00214536	cytochrome P450 [Mayetiola destructor]	involved in the metabolism of insect hormones, endogenous toxic compounds, and synthetic insecticides
Mdes006288	1493	1507	1884	1186	1156	1260	1626.6	1469.8	-0.442744	1.78717e-06	7.25526e-05	cytochrome P450 [Culex quinquefasciatus]	involved in the metabolism of insect hormones, endogenous toxic compounds, and synthetic insecticides
Mdes006168	1616	1448	1873	1196	1128	1056	1646.8	1469.6	-0.549572	7.64493e-08	4.36663e-06	cytochrome P450 [Mayetiola destructor]	involved in the metabolism of insect hormones, endogenous toxic compounds, and synthetic insecticides
Mdes003231	7262	5909	8314	4844	4302	4168	7166.3	6293.8	-0.690664	1.01863e-10	1.22576e-08	cytochrome P450 [Mayetiola destructor]	involved in the metabolism of insect hormones, endogenous toxic compounds, and synthetic insecticides
Mdes014306	17688	14506	20334	15385	14391	13468	17519.3	17138.5	-0.287035	0.00427836	0.0436377	cytochrome P450 [Mayetiola destructor]	involved in the metabolism of insect hormones, endogenous toxic compounds, and synthetic insecticides
		Glutathione transferases
		Peroxidases
		others
Mdes015176	1100	1135	1366	946	1004	887	1199.8	1108.1	-0.348334	0.000421883	0.00718491	superoxide dismutase 2 [Anopheles gambiae]	remove superoxides
	Structural Proteins and Proteins involved in Cell Adhesion
		cytoskeleton component
Mdes003143	416	543	650	328	330	288	533.9	467	-0.744891	2.22739e-06	8.67714e-05	Troponin C, isoform 1 [Camponotus floridanus]	a component of troponin that confers calcium-sensitivity to striated muscle actomyosin
Mdes007999	442	478	549	350	350	289	489.5	430.5	-0.565528	4.63821e-05	0.00112305	extensin [Plutella xylostella]	structural, structural component which strengthens the primary cell wall
Mdes014965	1436	1445	1502	1082	1020	1128	1465.9	1239.1	-0.449995	1.82013e-07	9.4207e-06	Collagen type IV [Anopheles darlingi]	extracellular matrix structural component
Mdes002704	1785	1697	2122	1437	1413	1409	1868.5	1705.4	-0.401959	2.84023e-06	0.00010372	fibroin heavy chain-like [Musca domestica]	core component of the silk filament
Mdes004924	1859	2271	2073	1788	1663	1514	2073	1855.5	-0.329901	0.000996758	0.0143807	tubulin beta-1 chain [Zootermopsis nevadensis]	the major constituent of microtubules
Mdes009671	3134	3574	3968	2932	2765	2833	3557.1	3309.8	-0.33053	3.93245e-06	0.000137735	collagen IV alpha 1 chain, partial [Anopheles gambiae]	structural component
Mdes008462	4019	3915	4328	2981	2736	2974	4098	3503	-0.506698	1.37281e-13	3.324e-11	titin [Camponotus floridanus]	structural, as a molecular spring which is responsible for the passive elasticity of muscle
Mdes000989	4396	3912	4353	3289	3665	3655	4238.3	3666.7	-0.267236	0.00232083	0.027288	muscle M-line assembly protein unc-89 [Cerapachys biroi]	structural, component of the muscle M-line
Mdes003979	6126	6007	7149	4882	5624	5457	6432.6	5765.5	-0.280197	0.000386665	0.00673971	titin isoform X8 [Ceratitis capitata]	structural, as a molecular spring which is responsible for the passive elasticity of muscle
Mdes002141	6915	7288	8383	5969	5317	5589	7530.3	6881.2	-0.428098	1.02348e-10	1.22576e-08	fibril-forming collagen alpha chain-like [Harpegnathos saltator]	forms anchoring fibrils that contribute to cellular adhence
Mdes000702	7333	7021	8350	6093	6372	5685	7577.8	6926.9	-0.331559	5.6796e-06	0.00019054	altered inheritance of mitochondria protein 3-like [Bactrocera dorsalis]	structural, actin binding
Mdes006239	8823	8274	9515	5448	5962	4492	8892.5	7155.8	-0.745063	3.00227e-13	6.68786e-11	fibrillin-1 isoform X1 [Bactrocera dorsalis]	structural component of extracellular calcium-binding microfibrils
Mdes015129	9361	10005	11735	8629	9362	8355	10361.9	9767.6	-0.245906	0.000734064	0.0113241	alpha-actinin, sarcomeric isoform X3 [Bactrocera cucurbitae]	an F-actin cross-linking protein that anchors actin to a variety of intracellular structures
Mdes002579	10778	9394	10942	9454	8569	7585	10409	9802.2	-0.292175	0.00221544	0.0263347	collagen alpha-1(IX) chain-like [Stomoxys calcitrans]	structural
Mdes004490	15138	14273	17403	13857	13880	12917	15620.7	15008.3	-0.21286	0.00205554	0.0248584	profilin [Aedes aegypti]	an actin binding protein
Mdes016067	15951	16344	18938	14760	15013	14519	17087.6	16174.6	-0.219152	6.60266e-05	0.00150698	myofilin, isoform K [Drosophila melanogaster]	structural, required for chaeta and wing development
Mdes003792	16359	15065	15351	11186	11162	11046	15677.6	12727	-0.499425	6.48154e-11	8.29786e-09	basement membrane-specific heparan sulfate proteoglycan core protein [Musca domestica]	structural component, integral component of basement membranes
Mdes003969	18218	17415	21628	16803	16929	14318	19093.3	18445.7	-0.260164	0.00216099	0.0259086	cofilin/actin-depolymerizing factor homolog [Bactrocera cucurbitae]	structural, actin filament depolymerization
Mdes010266	19136	17575	22881	15463	15638	13849	19864.5	18373	-0.412137	1.08831e-06	4.77056e-05	coronin-6 isoform X1 [Bactrocera cucurbitae]	actin filament binding
Mdes003692	20430	19182	24411	17547	19126	16627	21343.5	20119.6	-0.271076	0.00100881	0.0144982	Tropomyosin [Zootermopsis nevadensis]	maintains the length and dynamics of the actin filament by blocking the elongation and depolymerization of the actin filaments at the pointed end
Mdes004101	21284	16818	20082	14425	16283	14270	19493.1	16546.5	-0.382108	0.000206974	0.00398837	unc-89, isoform C [Drosophila melanogaster]	structural, structural component of the muscle M-line, responds to signals, localizes, and then participates in assembling an M-line
Mdes002709	37015	33415	43940	26881	26268	19354	38128.4	33894.8	-0.654981	2.90625e-08	1.96104e-06	LIM protein [Apriona germari]	structural, acts as scaffold protein
Mdes006337	40395	35755	47522	33438	32720	29471	41235.4	38811.7	-0.376855	1.7801e-05	0.000507077	alpha-actinin, sarcomeric-like [Diaphorina citri]	an F-actin cross-linking protein that anchors actin to a variety of intracellular structures
Mdes012002	41255	36332	49803	37099	35764	31643	42448.5	41688.9	-0.290995	0.00225544	0.0266395	wings up A, isoform J [Drosophila melanogaster]	structural, a component of the troponin complex
Mdes010149	41784	41445	50586	39720	40668	38445	44605.6	43349.6	-0.179455	0.00503033	0.0491903	myofilin, isoform O [Drosophila melanogaster]	structural, required for chaeta and wing development
Mdes000990	46153	35552	44446	33567	35898	30508	42241.9	37430.9	-0.345862	0.00114076	0.0159698	titin-like isoform X12 [Ceratitis capitata]	as a molecular spring which is responsible for the passive elasticity of muscle
Mdes006299	47378	44998	47203	40347	41045	39448	46725	42070.4	-0.222015	0.000552912	0.00897716	filamin-C isoform X1 [Bactrocera cucurbitae]	functions as a large actin-cross-linking protein
Mdes008504	62451	63058	73177	55241	56528	48592	66283.3	61615.1	-0.317262	1.07305e-05	0.000339281	myosin light chain alkali-like [Nasonia vitripennis]	component of muscle myosin complex
Mdes011802	62518	57778	71839	48534	45863	39459	64107	57677.9	-0.52687	2.26984e-09	1.97512e-07	troponin C, isoform 3-like [Ceratitis capitata]	a component of troponin that confers calcium-sensitivity to striated muscle actomyosin
Mdes006799	74822	68749	88964	65262	68824	59498	77523.7	73972.1	-0.271141	0.0013144	0.0176383	troponin I isoform X15 [Bactrocera cucurbitae]	a component of troponin that confers calcium-sensitivity to striated muscle actomyosin
Mdes000061	74880	70924	86564	54305	58007	46175	77526.6	67439.6	-0.556331	7.57671e-10	7.46809e-08	myosin light chain 2 [Drosophila melanogaster]	regulates muscle contraction
Mdes003687	112355	101830	132736	95770	97890	85246	115670	109577	-0.321204	0.000172111	0.00341099	tropomyosin-2 [Bactrocera cucurbitae]	maintains the length and dynamics of the actin filament by blocking the elongation and depolymerization of the actin filaments at the pointed end
Mdes016052	707163	656221	845521	592313	614724	513312	736346	689252	-0.365975	3.5369e-05	0.000889255	actin [Mayetiola destructor]	forms microfilaments, participates in many cellular processes such as participates in many important cellular processes, including muscle contraction, cell motility, cell division and cytokinesis,
		cell adhesion
Mdes000891	399	402	394	305	314	295	400.2	335.5	-0.391965	0.00427055	0.043598	protein CEPU-1 [Bactrocera dorsalis]	a cellular address molecule specific to Purkinje cells
Mdes000058	551	493	404	358	318	312	487.8	366.3	-0.552298	0.00150458	0.0194183	neural cell adhesion molecule 1-like [Ceratitis capitata]	a cell adhesion molecule involved in neuron-neuron adhesion, neurite fasciculation, outgrowth of neurites, etc
Mdes004071	742	714	791	629	618	589	751.1	681.7	-0.300219	0.00382448	0.0402618	integumentary mucin C.1-like isoform X4 [Musca domestica]	extracellular matrix component
Mdes006997	1640	1603	1992	1485	1215	1470	1744.8	1668	-0.333344	0.00133577	0.0178605	spondin-1 [Culex quinquefasciatus]	promotes the attachment of spinal cord and sensory neuron cells and the outgrowth of neurites
Mdes006702	3765	4332	4391	3482	3296	3309	4168.5	3779.7	-0.317641	1.94463e-06	7.76317e-05	laminin beta-2 chain [Aedes aegypti]	mediates the attachment, migration, and organization of cells by binding to cells via a high affect receptor
Mdes012214	4436	4061	4580	3589	3646	3128	4373.7	3921.3	-0.346007	7.4827e-05	0.00167354	integrin alpha-ps [Aedes aegypti]	a receptor for laminin
Mdes007560	6034	6206	6646	5291	5199	5335	6309.7	5731.1	-0.266609	4.93733e-07	2.35927e-05	laminin A chain, putative [Aedes aegypti]	mediates the attachment, migration, and organization of cells by binding to cells via a high affect receptor
Mdes006538	13408	13207	15257	10762	10865	10962	13976.9	12473.7	-0.37135	1.3665e-11	2.05677e-09	tubulointerstitial nephritis antigen-like [Bactrocera cucurbitae]	mediates adhesion of proximal tubule epithelial cells via integrins alpha3-beta1 and alphaV-beta3
Mdes010261	13458	12569	14749	10815	11481	11032	13620.4	12261.3	-0.301236	5.55893e-06	0.000187056	vinculin [Culex quinquefasciatus]	actin filament (F-actin)-binding protein involved in cell-matrix adhesion and cell-cell adhesion
		cuticle component
Mdes003045	406	497	459	270	227	258	455	348.7	-0.839738	1.22632e-08	9.35529e-07	endocuticle structural glycoprotein ABD-4-like [Ceratitis capitata]	endocuticle structural component
Mdes007823	6250	5976	4658	3464	4107	3102	5686.2	3896.2	-0.66671	3.13103e-06	0.000112123	dumpy, isoform S [Drosophila melanogaster]	structural constituent of cuticle, required to maintain tension at epidermal-cuticle attachment sites
		others
Mdes010004	1152	1319	1403	1086	964	1107	1291.9	1194.6	-0.302215	0.00135898	0.0181273	GILT-like protein C02D5.2-like [Ceratitis capitata]	integral component of membrane protein
Mdes012386	1306	1230	1314	1086	866	776	1288.5	1152.8	-0.501424	0.000108014	0.00226139	sarcoplasmic calcium-binding protein [Drosophila grimshawi]	plays a role in muscle contracting
Mdes012468	24613	21201	28430	21188	21186	18897	24763.2	23803.1	-0.284023	0.00187186	0.0230118	lamin Dm0-like isoform X1 [Ceratitis capitata]	component of the nuclear lamina
	Proteins involved in RNA Processing, Modification, and Degradation
		RNA helicase, ribonuclease, and RNA processing
Mdes015089	1110	1214	1222	736	881	838	1184.9	936.9	-0.534974	3.29624e-07	1.62449e-05	mitochondrial ribonuclease P protein 1 homolog isoform X1 [Ceratitis capitata]	functions in mitochondrial tRNA maturation
Mdes003321	1378	1272	1462	1047	1003	1009	1374.5	1203.1	-0.435397	1.18728e-06	5.10578e-05	mpv17-like protein [Tribolium castaneum]	ribosome biogenesis, is required for the assembly and stability of the mitochondrial ribosome
Mdes009235	1966	2111	2215	1832	1699	1399	2101.4	1943.9	-0.3589	0.000624267	0.00984856	nucleolar protein NHP2 [Anopheles darlingi]	required for ribosome biogenesis and telomere maintenance
Mdes003324	1977	2041	2222	1837	1846	1595	2083.8	1949.7	-0.250937	0.00326454	0.0357176	ribosome production factor 2 homolog [Musca domestica]	involved in maturation of LSU-rRNA
Mdes013784	2127	2190	2354	2032	1805	1601	2228.5	2107.9	-0.303787	0.00161081	0.020411	ribosome biogenesis protein BRX1 homolog [Musca domestica]	required for biogenesis of the 60S ribosomal subunit
Mdes009575	2896	2639	3238	2511	2562	2313	2928.9	2759.3	-0.257163	0.00264362	0.0298627	rRNA-processing protein EBP2 homolog [Stomoxys calcitrans]	ribosomal biogenesis
Mdes004370	4170	4425	4681	4040	3979	3577	4434	4191.2	-0.20586	0.00345245	0.0371506	ribosome biogenesis protein BOP1 homolog [Musca domestica]	required for maturation of 28S and 5.8S ribosomal RNAs and formation of the 60S ribosome
Mdes014063	4809	5097	5176	4719	4055	3821	5041.8	4758.6	-0.271146	0.00159405	0.0202677	la protein homolog [Bombyx mori]	binds to the 3' poly(U) terminus of nascent RNA polymerase III transcripts, protecting them from exonuclease digestion and facilitating their folding and maturation
Mdes002919	4868	5271	5620	4959	4392	4311	5260.4	5085.5	-0.216205	0.00244078	0.0282343	salivary secreted ribonuclease [Culex quinquefasciatus]	endoribonuclease, specific function is unknown
Mdes003840	5291	5219	5540	4894	4612	4535	5367.5	5015.9	-0.205761	0.00140679	0.0186244	RRP5 homolog [Bactrocera cucurbitae]	RNA binding, essential for the generation of mature 18S rRNA
Mdes009636	5347	5346	5272	4559	4213	4029	5346.3	4724.8	-0.331927	2.33867e-05	0.00063532	HEAT repeat-containing protein 1 (bap28) [Culex quinquefasciatus]	polyA binding, involved in nucleolar processing of pre-18S ribosomal RNA
Mdes008405	5716	6294	6508	5497	5082	4742	6183.6	5767.9	-0.283518	7.15794e-05	0.00161892	rRNA 2'-O-methyltransferase fibrillarin-like [Musca domestica]	has the ability to methylate both RNAs and proteins, involved in pre-rRNA processing
Mdes007246	6678	7118	7409	6260	6191	5511	7084.1	6567.4	-0.250248	0.000317876	0.00567388	H/ACA ribonucleoprotein complex subunit 4-like isoform X1 [Ceratitis capitata]	RNA-binding protein required for the maturation of box H/ACA snoRNPs complex and ribosome biogenesis
Mdes002581	14838	14157	16884	13814	13416	13476	15312.9	14743.4	-0.182883	0.00250162	0.0287545	ATP-dependent RNA helicase DDX17-like [Musca domestica]	RNA unwinding, plays multiple functions
Mdes011708	15332	16130	17021	15221	14417	13759	16196.2	15501.9	-0.171611	0.00264777	0.0298793	nucleolar protein 56-like [Musca domestica]	involved in the early to middle stages of 60S ribosomal subunit biogenesis
Mdes000842	15626	15445	14918	13636	13540	12991	15410.8	13732.4	-0.210524	0.00410384	0.0422445	lupus la ribonucleoprotein [Aedes aegypti]	RNA processing
Mdes000244	115763	124119	141763	112946	110624	111539	127221	122290	-0.196242	0.000150236	0.00304241	nucleolysin TIA-1 isoform p40 [Papilio machaon]	involved in alternative pre-RNA splicing and regulation of mRNA translation by binding to AU-rich elements (AREs) located in mRNA 3' untranslated regions (3' UTRs)
		RNA modification
Mdes001789	1518	1511	1655	1386	1351	1246	1565.1	1460.9	-0.244253	0.00342228	0.0370637	ribosomal RNA small subunit methyltransferase NEP1-like [Musca domestica]	methylates pseudouridine at position 1248 (Psi1248) in 18S rRNA
Mdes008467	6235	5825	7440	5705	5357	5627	6500.9	6308.2	-0.232471	0.00249236	0.0286841	cap-specific mRNA (nucleoside-2'-O-)-methyltransferase 1 [Ceratitis capitata]	mediates mRNA cap1 2'-O-ribose methylation to the 5'-cap structure of mRNAs
Mdes001330	7773	7998	8847	7645	7421	6995	8218.7	7926	-0.168947	0.00402627	0.0417159	28S rRNA (cytosine-C(5))-methyltransferase [Bactrocera cucurbitae]	methylates the C5 position of cytosine 4447 in 28S rRNA
		tRNA synthesis
Mdes009181	3120	3585	3605	3089	2929	2746	3442.2	3216.8	-0.244235	0.00122168	0.0166143	methionine-tRNA synthetase [Aedes aegypti]	tRNA aminoacylation for protein translation
		RNA degradation
		others
	Proteins involved in Protein Metabolism (Synthesis, Folding, Modification, and Degradation)
		protein synthesis including ribosomal proteins and proteins involved in initiation and elongation
Mdes005912	1902	1991	2132	1674	1486	1644	2012.2	1827	-0.336445	1.50982e-05	0.000442536	translation initiation factor IF-2, mitochondrial [Bactrocera cucurbitae]	involved in the initiation phase of eukaryotic translation
Mdes011774	2029	2100	2331	1958	1855	1855	2156.3	2060.6	-0.198824	0.00418916	0.0428584	eukaryotic translation initiation factor 2 subunit 2 [Ceratitis capitata]	involved in the initiation phase of eukaryotic translation
Mdes004842	3093	3191	3459	3050	2699	2710	3254	3129	-0.214765	0.00309429	0.0341906	ribosomal L1 domain-containing protein CG13096-like [Ceratitis capitata]	ribosomal component
Mdes005171	3475	3841	3976	3335	3127	2570	3770.3	3512.3	-0.329787	0.000799341	0.0121627	ribosomal protein l7ae [Aedes aegypti]	ribosomal component
Mdes014786	3921	4412	4454	3673	3168	2916	4270.4	3903.5	-0.398252	1.29003e-05	0.000387699	28S ribosomal protein S16, mitochondrial [Lucilia cuprina]	ribosomal component
Mdes000544	5158	5498	6193	5141	4587	4546	5619	5444.4	-0.248016	0.000404518	0.0069745	eukaryotic translation initiation factor 3 subunit J [Danaus plexippus]	involved in the initiation phase of eukaryotic translation
Mdes005651	5367	5374	5526	4904	4541	4373	5442.3	5014.2	-0.248371	0.000454461	0.00770439	eukaryotic translation initiation factor 4H isoform X1 [Bactrocera cucurbitae]	involved in the initiation phase of eukaryotic translation
Mdes005605	5521	6397	6724	5794	5298	5265	6217	6015.9	-0.197657	0.00436782	0.0443067	eukaryotic initiation factor 1A, isoform A [Drosophila melanogaster]	involved in the initiation phase of eukaryotic translation
Mdes002072	8601	11448	9462	8460	8021	6921	9868.1	8616.8	-0.34302	0.00185369	0.0228482	60 kDa heat shock protein, mitochondrial [Anopheles darlingi]	ribosomal component
Mdes012242	19689	20213	19590	17799	17359	16877	19919.8	17980	-0.207703	0.00160462	0.0203556	eukaryotic translation initiation factor 4 gamma 3-like isoform X1 [Tribolium castaneum]	involved in the initiation phase of eukaryotic translation
		protein folding, heat shock proteins, and other chaperones
Mdes016766	858	950	725	587	540	623	851.1	630	-0.538698	0.0002099	0.00403215	heat shock protein 70, partial [Mayetiola destructor]	hsp70
Mdes003148	2180	1993	2285	1930	1793	1738	2159.2	2025.1	-0.253137	0.00304106	0.0337028	Heat shock 70 kDa protein 14 [Zootermopsis nevadensis]	hsp70
Mdes005178	2724	3027	3245	2627	2206	2036	3001.1	2819.8	-0.395173	6.0082e-05	0.00139125	dnaJ homolog subfamily C member 1 [Amyelois transitella]	Dna-J chaperone
Mdes008634	3637	3753	3823	3433	3208	3013	3750.1	3488.8	-0.228347	0.00210902	0.0253949	DnaJ domain-containing protein [Heliconius erato]	Dna-J chaperone
Mdes008961	4688	5121	5337	4716	4396	3973	5057.5	4832.7	-0.221225	0.00396641	0.0413263	Hsp70/Hsp90 organizing protein homolog [Drosophila melanogaster]	hsp70
Mdes005062	4825	5695	5663	4905	4556	4069	5401.7	5079.1	-0.267149	0.00179523	0.0223136	DNA-J/hsp40 [Anopheles darlingi]	Dna-J chaperone
Mdes013757	5886	5556	7323	5374	5386	5275	6250	6089.9	-0.232922	0.00435793	0.0442921	dnaJ homolog subfamily C member 11 [Bactrocera cucurbitae]	Dna-J chaperone
Mdes005064	6048	6518	4806	3755	3515	3897	5843.9	4109.3	-0.646628	2.57676e-07	1.31621e-05	heat shock protein 70-S1 [Stratiomys singularior]	hsp70
Mdes014901	7468	6505	7174	4953	5070	4349	7083.4	5812.3	-0.566724	1.40326e-09	1.3189e-07	lethal (2) 01289, isoform M [Drosophila melanogaster]	a protein disulfide isomerase that catalyzes the cis-trans isomerization of proline imidic peptide bonds in oligopeptides, accelerating protein folding by catalysing the cis-trans isomerisation of proline imidic peptide bonds in oligopeptides
Mdes002512	9745	8336	8488	7464	7439	6434	8918.3	7668.1	-0.330806	0.00146947	0.0191876	midasin [Bactrocera dorsalis]	chaperone required for maturation and nuclear export of pre-60S ribosome subunits
Mdes001028	11059	11781	12648	10560	10141	9601	11847.8	11148.9	-0.238448	3.13559e-05	0.000821114	heat shock 70 kDa protein 4 isoform X1 [Bactrocera cucurbitae]	hsp70
Mdes000482	11722	11996	14210	11229	11445	10533	12643.9	12212.4	-0.199954	0.00213438	0.0256725	DnaJ like protein subfamily A member 1 [Tupaia chinensis]	Dna-J chaperone
Mdes016654	22304	18183	25414	19406	18298	15360	21983.8	21507.7	-0.317821	0.00438052	0.0443548	heat shock protein beta-1-like isoform X1 [Drosophila melanogaster]	hsp21.4
Mdes000202	25076	19655	31396	19277	18345	14186	25334.1	24253.1	-0.548522	6.14047e-05	0.00141016	heat shock 70 kDa protein cognate 2-like [Ceratitis capitata]	hsp70
Mdes002782	25326	31311	28399	23561	21610	21443	28416.4	24959.2	-0.362327	6.01846e-06	0.0002001	heat shock protein 83-like [Musca domestica]	hsp90
		protein modification
Mdes009777	2290	2410	2550	2160	2153	2039	2421.8	2263	-0.201698	0.00318707	0.034973	dolichyl-phosphate beta-glucosyltransferase [Bactrocera cucurbitae]	glycosylation, converts dolichyl phosphate to dolichyl beta-D-glucosyl phosphate for protein glycosylation
Mdes003730	2832	3067	3616	2855	2276	2378	3168.9	3106.5	-0.346129	0.000417571	0.00713722	lactosylceramide 4-alpha-galactosyltransferase [Anopheles darlingi]	necessary for the biosynthesis of the Pk antigen of blood histogroup P, and catalyzes the transfer of galactose to lactosylceramide and galactosylceramide
Mdes006160	3408	3597	3366	3042	2433	2403	3473.3	3081.3	-0.407383	0.000105607	0.00222354	palmitoyl-protein thioesterase [Aedes aegypti] gi|108868516|gb|EAT32741.1| AAEL015038-PA [Aedes aegypti]	palmintoylates GABA receptors and glutamate receptors
Mdes010371	3866	4272	4701	3540	3332	2698	4281.1	3953.9	-0.42811	2.24723e-05	0.000618017	peptide methionine sulfoxide reductase [Culex quinquefasciatus]	protein repair, functions as a repair enzyme for proteins that have been inactivated by oxidation
Mdes012505	3992	3630	5022	3329	2932	3140	4209.6	4000.6	-0.430168	1.26396e-05	0.000383598	lipoyltransferase 1, mitochondrial-like [Musca domestica]	catalyzes the transfer of the lipoyl group from lipoyl-AMP to the specific lysine residue of lipoyl domains of lipoate-dependent enzymes
Mdes005479	4775	5374	5383	4797	4146	4005	5188	4894.3	-0.27275	0.000895027	0.0133095	palmitoyltransferase ZDHHC3 [Zootermopsis nevadensis]	palmintoylates GABA receptors and glutamate receptors
Mdes008921	7510	7635	8204	7387	6417	6520	7801.9	7496.7	-0.211964	0.00222499	0.02642	UDP-glucose:glycoprotein glucosyltransferase [Culex quinquefasciatus]	glycosylation, reglucosylates single N-glycans near the misfolded part of the protein, thus providing quality control for protein folding in the endoplasmic reticulum
		proteasome, ubiquitination, and protein degradation
Mdes009621	795	829	1105	733	660	724	906.9	880.5	-0.365311	0.00242121	0.0280911	microtubule-associated proteins 1A/1B light chain 3C [Zootermopsis nevadensis]	ubiquitination, ubiquitin-like modifier that plays a crucial role in antibacterial autophagy (xenophagy) through the selective binding of CALCOCO2
Mdes001432	2534	2341	2544	2131	2062	2105	2483	2245.9	-0.249117	0.00163113	0.0206449	membralin-like isoform X1 [Fopius arisanus]	protein degradation, required for clearance of misfolded proteins in the endoplasmic reticulum
Mdes010963	6495	6917	7335	6520	5713	5287	6928.4	6660.9	-0.253968	0.00179702	0.0223136	proteasome subunit beta type-2-like [Musca domestica]	component of proteasome, cleaves peptides with Arg, Phe, Tyr, Leu, and Glu adjacent to the leaving group at neutral or slightly basic pH
		proteases
Mdes002900	575	519	620	451	445	444	572.7	513.6	-0.36081	0.00259066	0.0294436	dorsal-ventral patterning protein tolloid, partial [Zootermopsis nevadensis]	metalloprotease
Mdes008667	1988	2020	2316	1779	1661	1737	2110.1	1965.2	-0.297624	4.48607e-05	0.00109815	dipeptidyl-peptidase [Aedes aegypti]	serine protease, dipepeptidase
Mdes013301	2283	1949	2146	1721	1423	1370	2137.3	1856.8	-0.506978	1.24472e-05	0.000382974	protease m1 zinc metalloprotease [Culex quinquefasciatus]	metalloprotease
Mdes002676	2535	3031	2755	2450	2352	2081	2782.1	2502.4	-0.283886	0.00315987	0.0347429	dipeptidyl peptidase iii [Aedes aegypti]	serine protease, dipepeptidase
Mdes013476	5569	4445	5375	4199	3491	3260	5153.2	4595.5	-0.498438	1.86036e-05	0.000524575	protease m1 zinc metalloprotease [Culex quinquefasciatus]	metalloprotease
Mdes009320	7004	7278	8345	4652	5148	4862	7546.5	6213.7	-0.631942	1.06473e-20	5.9295e-18	neprilysin-2-like isoform X3 [Nasonia vitripennis]	metalloprotease, a membrane metallo-endopeptidase
Mdes010657	7331	6282	8382	6049	6175	4966	7337.8	6920.2	-0.360431	0.000787085	0.0120077	proclotting enzyme [Tribolium castaneum]	serine protease, catalyzes the conversion of coagulogen to insoluble coagulin gel
Mdes003795	8046	7678	9036	6343	6175	5850	8266.5	7372.4	-0.439865	4.00324e-11	5.43758e-09	serine protease [Anopheles darlingi]	serine protease
Mdes000262	8583	9309	9513	8546	7364	7033	9156.1	8683.2	-0.267178	0.000787915	0.0120077	signal peptidase complex catalytic subunit SEC11A [Papilio xuthus]	component of the microsomal signal peptidase complex which removes signal peptides from nascent proteins as they are translocated into the lumen of the endoplasmic reticulum
Mdes004403	9466	10064	10611	9475	7933	7964	10067.1	9657.1	-0.259132	0.000819978	0.0123752	microsomal signal peptidase 23 kd subunit (spc22/23) [Aedes aegypti]	involved in signal peptide processing
Mdes005284	10655	10381	12338	9564	9374	9538	11135.5	10512	-0.238578	5.73502e-05	0.00135908	cathepsin L [Aedes aegypti]	cysteine endopeptidase
Mdes010962	15634	16482	17265	15231	13206	12854	16498.2	15621.4	-0.269258	0.000202267	0.00394544	signal peptide protease [Lucilia sericata]	component of the microsomal signal peptidase complex which removes signal peptides from nascent proteins as they are translocated into the lumen of the endoplasmic reticulum
		protease inhibitors
Mdes011750	3952	3786	4678	3111	2896	2713	4140.3	3731.5	-0.515332	4.49221e-10	4.72021e-08	serpin 4 [Plutella xylostella]	serine protease inhibitor
	Tansporters and Proteins Involved in Transport
		retrograde transport
		amino acid transport
Mdes002927	379	325	463	281	223	210	388.7	356	-0.688505	9.83896e-05	0.00209534	sodium-dependent nutrient amino acid transporter 8 [Aedes aegypti]	broad substrate spectrum amino acid:sodium cotransporter that promotes absorption of the D isomers of essential amino acids
Mdes015976	673	561	490	423	393	329	580.8	438.8	-0.588941	0.000882456	0.0131753	vesicular monoamine transporter [Anopheles darlingi]	amine transporter
Mdes004286	1363	1496	1571	1140	1014	1170	1478.9	1300.1	-0.421827	2.2281e-06	8.67714e-05	Y+L amino acid transporter 2 [Musca domestica]	involved in the sodium-independent uptake of dibasic amino acids and sodium-dependent uptake of some neutral amino acids
Mdes006678	1650	1628	2410	1352	1157	1251	1887.6	1798.7	-0.588571	3.13902e-06	0.000112123	chromaffin granule amine transporter [Anopheles darlingi]	amine transport, involved in the transport of biogenic monoamines, such as serotonin, from the cytoplasm into the secretory vesicles of neuroendocrine and endocrine cells
Mdes002926	2014	1713	2715	1564	1395	1427	2140.6	2046.5	-0.547706	2.50139e-05	0.000674588	sodium-dependent nutrient amino acid transporter 8 [Anopheles darlingi]	broad substrate spectrum amino acid:sodium cotransporter that promotes absorption of the D isomers of essential amino acids
Mdes005025	4972	4557	5723	4434	4134	4433	5088.6	4874.9	-0.239268	0.00219413	0.0261651	excitatory amino acid transporter 3 [Culex quinquefasciatus]	transports L-glutamate, L- and D-aspartate and L-cystein
Mdes000576	6130	6120	6694	5946	5230	4852	6329.7	6076.8	-0.251947	0.00204032	0.024728	proton-coupled amino acid transporter 2 [Stomoxys calcitrans]	involved in a pH-dependent electrogenic neuronal transport and sequestration of small amino acids amino acids such as glycine, alanine and proline
		ion and metal transport
Mdes012535	1099	1116	1264	871	761	771	1161.1	1023.2	-0.538896	2.00871e-08	1.46229e-06	organic cation transporter protein-like [Musca domestica]	organic ion transport, likely transports organic cations
Mdes010941	1158	1157	1264	1048	1017	940	1195.8	1110.6	-0.262003	0.00353426	0.0377417	V-type proton ATPase subunit S1 [Papilio machaon]	proton transport, responsible for acidifying a variety of intracellular compartments in eukaryotic cells
Mdes006994	1817	1836	2408	1729	1594	1596	2016.3	1983.7	-0.304393	0.00169652	0.0212551	TWiK family of potassium channels protein 18-like [Apis florea]	potassium transport, outwardly rectifying potassium channel protein
Mdes003443	2168	2218	2572	1990	1759	1803	2320.7	2189.5	-0.333524	2.68921e-05	0.000718284	sideroflexin-1-like isoform X1 [Ceratitis capitata]	required for iron utilization
Mdes011692	2854	2790	3284	2227	2389	2048	2979.4	2640.8	-0.428531	4.46856e-07	2.14529e-05	transmembrane channel-like protein 3 [Papilio xuthus]	ion channel
Mdes012852	3107	3247	3772	2198	2536	2052	3375.8	2855.6	-0.579661	8.78922e-10	8.51255e-08	sarcalumenin [Culex quinquefasciatus]	calcium transport
Mdes010283	3642	3802	3678	3160	3351	3066	3723	3286.1	-0.228803	0.00316757	0.0347933	ryanodine receptor 44F-like isoform X7 [Musca domestica]	calcium transport, a class of intracellular calcium channels in various forms of excitable animal tissue like muscles and neurons
Mdes008779	5035	4790	4819	3948	3845	3338	4906.5	4210.6	-0.407767	8.43912e-06	0.000272449	sodium/potassium-transporting ATPase subunit beta-2 [Cerapachys biroi]	sodium and potassium transport, catalyzes the hydrolysis of ATP coupled with the exchange of Na+ and K+ ions across the plasma membrane
Mdes001264	6151	6131	6163	5374	5349	5418	6174.6	5545.2	-0.206496	0.0017435	0.0217703	plasma membrane calcium ATPase, isoform R [Drosophila melanogaster]	sodium channel
Mdes000740	6231	6299	6982	5952	5642	5668	6516	6215	-0.187994	0.000713126	0.0110371	sodium/potassium/calcium exchanger CG1090 [Bactrocera cucurbitae]	calcium:sodium antiporter
Mdes004595	6627	5673	6253	5187	5034	5157	6216.7	5495.2	-0.284721	0.000957033	0.0139157	anion exchange protein 2, slc4a2 [Aedes aegypti]	anion transport, plasma membrane anion exchange protein of wide distribution
Mdes004075	18656	19352	20116	17121	16220	15268	19428.4	17892.6	-0.269915	9.66152e-06	0.000310115	calcium-transporting ATPase sarcoplasmic/endoplasmic reticulum type isoform X1 [Bactrocera cucurbitae]	a magnesium-dependent enzyme that catalyzes the hydrolysis of ATP coupled with the transport of the calcium
		Carbohydrate transport
Mdes015343	498	427	817	368	333	328	576.1	565.2	-0.72002	0.000224236	0.00421171	sugar transporter [Aedes aegypti]	sugar transport
Mdes004407	972	976	1262	876	762	720	1068.3	1024.8	-0.444695	0.000162073	0.00323508	sugar transporter [Anopheles darlingi]	sugar transport
Mdes015350	1975	1462	2157	1078	1022	1126	1867.5	1544.7	-0.787932	1.68098e-09	1.52218e-07	sugar transporter [Culex quinquefasciatus]	sugar transport
		lipid, steriod, and fatty acid transport
Mdes012094	1752	1651	2090	1267	1169	997	1831.3	1606.5	-0.676966	1.16983e-09	1.11364e-07	scavenger receptor class A-like, lysyl oxidase [Anopheles darlingi]	facilitates the flux of free and esterified cholesterol between the cell surface and extracellular donors and acceptors, such as HDL and to a lesser extent, apoB-containing lipoproteins and modified lipoproteins
Mdes009148	2650	2626	3160	2486	2385	2247	2813	2710.3	-0.253062	0.00115471	0.0160883	long-chain fatty acid transport protein 4 [Aedes aegypti]	fatty acid transporter
Mdes013783	3032	3227	3501	2987	2853	2890	3257.7	3117.6	-0.1714	0.00482483	0.0477255	scavenger receptor class B, croquemort type [Anopheles darlingi]	facilitates the flux of free and esterified cholesterol between the cell surface and extracellular donors and acceptors, such as HDL and to a lesser extent, apoB-containing lipoproteins and modified lipoproteins
Mdes011203	5074	7046	5948	4346	3673	3444	6034.7	4937.1	-0.657106	2.60117e-08	1.82657e-06	apolipophorins [Culex quinquefasciatus]	involved in transport for various types of lipids in hemolymph
		peptide and protein transport
Mdes013793	1351	1410	1546	1153	1192	1096	1437.8	1294.8	-0.332169	5.80496e-05	0.00137273	protein jagunal [Musca domestica]	involved in vesicle-mediated transport
Mdes015830	1351	1663	1601	1368	1179	1137	1540.3	1426.7	-0.331849	0.00164251	0.0207653	signal recognition particle 9 kDa protein-like [Musca domestica]	signal-recognition-particle assembly has a crucial role in targeting secretory proteins to the rough endoplasmic reticulum membrane
Mdes006806	2314	2377	2844	2293	1995	2044	2511.2	2466.7	-0.258122	0.00220607	0.0262794	Derlin-2 [Zootermopsis nevadensis]	protein channel, functional component of endoplasmic reticulum-associated degradation for misfolded lumenal glycoproteins
Mdes007684	2734	2918	2750	2589	2103	2193	2812.9	2568.6	-0.299539	0.00215254	0.0258351	ER lumen protein retaining receptor-like isoform X1 [Musca domestica]	required for the retention of luminal endoplasmic reticulum resident proteins via vesicular recycling
Mdes009108	2839	2398	3083	2096	2130	2044	2778.9	2481.8	-0.415261	1.16831e-05	0.00036046	graves disease carrier protein [Anopheles darlingi]	required for the accumulation of coenzyme A in the mitochondrial matrix
Mdes005815	2853	3064	3184	2590	2218	2208	3040.1	2772.9	-0.384737	2.80322e-06	0.000102705	endoplasmic reticulum-golgi family intermediate compartment protein 3 [Anopheles darlingi]	role in transport between endoplasmic reticulum and Golgi
Mdes003369	4440	4939	4980	4358	4260	4114	4796.6	4488.5	-0.184834	0.0031443	0.0346745	signal recognition particle subunit SRP68 [Bactrocera dorsalis]	signal-recognition-particle assembly has a crucial role in targeting secretory proteins to the rough endoplasmic reticulum membrane
Mdes013319	4644	4431	5219	3925	3890	3848	4772.2	4387.1	-0.30328	3.91836e-06	0.000137674	vesicle-associated membrane protein 2 [Diaphorina citri]	involved in the targeting and/or fusion of transport vesicles to their target membrane
Mdes011695	7666	9082	8353	7079	6554	6175	8391.8	7414.8	-0.352258	1.74103e-05	0.000499782	translocon-associated protein subunit gamma [Bactrocera dorsalis]	binds to calcium to the ER membrane and tregulates the retention of ER resident rpoteins
Mdes001943	7946	8141	8570	7346	6621	6275	8241.4	7648.4	-0.296083	3.51809e-05	0.000888538	dynamin-like isoform X1 [Musca domestica]	vesicular trafficking, involved in producing microtubule bundles and able to bind and hydrolyze GTP
Mdes008744	9285	9989	10075	9041	8375	8077	9809.9	9191.3	-0.215389	0.000801917	0.0121784	translocation protein SEC63 homolog [Musca domestica]	required for integral membrane and secreted preprotein translocation across the endoplasmic reticulum membrane
Mdes006161	16426	18990	17967	16722	14177	13520	17844.3	16686.6	-0.276192	0.00171564	0.0214706	translocon-associated protein subunit alpha-like [Musca domestica]	binds to calcium to the ER membrane and tregulates the retention of ER resident rpoteins
Mdes007778	29963	33149	31653	29448	26809	24543	31696.2	29391.5	-0.242406	0.00218067	0.0260604	preprotein translocase secy subunit (sec61) [Aedes aegypti]	a central subunit of the protein translocation channel SecYEG
		RNA transport
		Other transporters
Mdes009295	638	629	690	448	494	427	654	545	-0.518438	1.11833e-05	0.000346962	multidrug resistance protein homolog 65-like isoform X1 [Musca domestica]	xenobiotic transport, ATP-dependent active transporter
Mdes010403	185	216	247	147	135	129	215.7	188.5	-0.635001	0.000582342	0.00931193	monocarboxylate transporter [Aedes aegypti]	monocarboxylate transport, catalyzes the rapid transport across the plasma membrane of many monocarboxylates such as lactate, pyruvate, branched-chain oxo acids derived from leucine, valine and isoleucine, and the ketone bodies acetoacetate, beta-hydroxybutyrate and acetate
Mdes005711	315	257	344	249	200	185	305.9	284.4	-0.519045	0.00470833	0.0468226	sodium-coupled monocarboxylate transporter 1 [Bactrocera dorsalis]	monocarboxylate transport, catalyzes the transport across the plasma membrane of many monocarboxylates such as lactate, pyruvate, nicotinate, propionate, butyrate and beta-D-hydroxybutyrate
Mdes006570	491	555	660	438	431	338	567.6	526	-0.492159	0.000778509	0.0119108	pickpocket [Aedes aegypti]	component of a complex that plays a role in tracheal liquid clearance, likely involved in sodium transport
Mdes009254	925	816	956	746	692	752	901.9	817	-0.309564	0.00409205	0.0422012	nose resistant to fluoxetine protein 6-like [Musca domestica]	a role in the uptake of a range of molecules including lipids and xenobiotic compounds from the intestine to surrounding tissues
Mdes006681	967	1177	1247	683	705	642	1129.7	922.5	-0.738141	2.7833e-12	4.69703e-10	cis,cis-muconate transport protein MucK [Culex quinquefasciatus]	transmembrane transport
Mdes009395	1997	2018	2269	1800	1649	1606	2097.9	1953.5	-0.323108	3.38338e-05	0.000862335	abc transporter F family member 4-like isoform X1 [Aedes aegypti]	transporter for various substrates across membranes
Mdes005487	2138	2084	2561	1950	1808	1910	2261.4	2164.6	-0.266746	0.000962099	0.0139167	aquaporin AQPAe.a isoform X2 [Bactrocera dorsalis]	water transport, water channel
Mdes014181	2329	2547	2757	2018	1922	1884	2546.6	2290.2	-0.398478	1.18025e-08	9.10231e-07	drip1 aquaporin [Belgica antarctica]	water transporter
Mdes008048	2356	2468	2671	2141	2051	1937	2502.6	2310.5	-0.300041	2.73491e-05	0.000727003	endoplasmic reticulum-Golgi intermediate compartment protein 2-like isoform X2 [Amyelois transitella]	a role in transport between endoplasmic reticulum and Golgi
Mdes016168	3763	3613	3512	3012	3001	2659	3650.1	3135.1	-0.341627	0.000224081	0.00421171	sodium/potassium ATPase alpha subunit [Brachycera sp. FEA-2003]	sodiumand potassium transport, catalyzes the hydrolysis of ATP coupled with the exchange of Na+ and K+ ions across the plasma membrane
Mdes006220	4173	3547	4318	3376	3387	3242	4025.2	3693.2	-0.277697	0.00149194	0.0193223	abc transporter G family member 20 isoform X5 [Halyomorpha halys]	transporter for various substrates across membranes
Mdes002942	5000	5984	5721	5071	4562	4399	5579.2	5188.2	-0.261619	0.00142026	0.0187148	ribophorin [Aedes aegypti]	delivers substrates to the oligosaccharyltransferase core
Mdes002144	5278	4235	5323	3995	3495	3109	4963	4470.5	-0.491478	1.72387e-05	0.000497422	sodium/solute symporter [Aedes aegypti]	solute tranport, sodium/solute symporter
Mdes006756	6393	5645	6732	5561	5287	5373	6274.4	5904.7	-0.222262	0.00359755	0.0383074	m-rdgb2 retinal degeneration protein b [Aedes aegypti]	introacellular transport
	Regulatory Proteins
		Apoptosis
		proteins involved in cell cycle
Mdes005857	483	552	622	351	373	430	551.9	465.2	-0.517872	0.000123756	0.00255258	G2/M phase-specific E3 ubiquitin-protein ligase-like, partial [Eurypyga helias]	G2/M phase-specific E3 ubiquitin-protein ligase
Mdes006421	999	904	989	758	794	766	968.1	838.4	-0.329291	0.00153715	0.0197395	neuroligin-4, Y-linked [Musca domestica]	cell adhesion, cell cell interaction
Mdes004550	5785	6113	6797	5687	5144	5034	6237.4	5997.4	-0.246275	0.000228979	0.00427198	nuclear migration protein nudC [Papilio polytes]	a role in neurogenesis and neuronal migration, necessary for correct formation of mitotic spindles and chromosome separation during mitosis
Mdes006027	9460	10023	13730	9181	7015	7855	11027.5	10976.7	-0.462246	5.54086e-05	0.00131586	citron Rho-interacting kinase [Bactrocera cucurbitae]	a role in cytokinesis
		chromatin components or enzymes that modify chromatin structures
Mdes003839	1508	1423	1638	1274	1332	1216	1526.5	1397.7	-0.267141	0.00234335	0.0274739	arginine n-methyltransferase [Anopheles darlingi]	mediates the symmetric dimethylation of histone H4 'Arg-3' to form H4R3me2s
Mdes005903	3191	3447	3701	3140	3036	2857	3450.8	3287	-0.204817	0.00222823	0.0264303	nucleolar complex protein 2 homolog [Musca domestica]	acts as an inhibitor of histone acetyltransferase activity; prevents acetylation of all core histones by the EP300/p300 histone acetyltransferase at p53/TP53-regulated target promoters in a histone deacetylases (HDAC)-independent manner
Mdes003869	22297	15633	22244	5054	4825	3836	20128.7	12938.7	-2.09703	3.28988e-54	1.22142e-50	histone H3.2-like [Oryzias latipes]	component of chromatin
		proteins involved in regulation of growth and development
Mdes002929	567	449	534	412	379	363	519.3	454	-0.429529	0.003345	0.0364546	angiopoietin-related protein 2 [Bombyx mori]	vascular endothelial growth factor
Mdes006228	1902	1853	1972	1696	1680	1527	1915.6	1762.7	-0.235872	0.00485147	0.0478543	semaphorin-2A isoform X2 [Bactrocera dorsalis]	a role in growth cones guidance, required for both proper adult behavior and survival, functions in vivo as a selective target-derived signal that inhibits the formation of specific synaptic terminal arbors
Mdes006730	1984	1530	1588	1322	1337	1206	1715.5	1397.9	-0.412126	0.0019227	0.0235588	mmd, isoform I [Drosophila simulans]	regulating neuron differentiation, involved in the dynamics of lysosomal membranes associated with microglial activation following brain lesion
Mdes010650	2558	2306	2584	2217	2033	2043	2492.2	2307.1	-0.255443	0.00272485	0.0305633	protein abrupt isoform X1 [Stomoxys calcitrans]	its presence is vital for the development of many organs
Mdes002485	2820	2625	2813	1621	1556	1436	2764.2	2120.6	-0.846825	3.6913e-22	2.56961e-19	yellow isoform X4 [Bactrocera cucurbitae]	controls the pigmentation pattern of the adult cuticle and larval mouth parts
Mdes013896	4377	4656	5327	3670	3387	3602	4787.4	4312	-0.437411	2.39216e-11	3.37265e-09	yellow protein precursor, putative [Aedes aegypti]	controls the pigmentation pattern of the adult cuticle and larval mouth parts
Mdes008597	4966	4978	5244	4617	4270	4423	5078.5	4740.2	-0.203203	0.00115845	0.0160883	penguin [Bactrocera cucurbitae]	RNA binding, developmental regulation
Mdes010296	14572	16785	16458	14513	13463	13503	15971.9	14888.2	-0.216399	0.000676121	0.0105136	spermatogenesis associated factor [Anopheles darlingi]	involved in morphological and functional mitochondrial transformations during spermatogenesis
Mdes007077	21012	18007	22911	16872	16892	14052	20683.6	19082.2	-0.380393	8.92179e-05	0.00194845	muscle LIM protein Mlp84B isoform X1 [Danaus plexippus]	a role in cell differentiation late in myogenesis
Mdes013786	98371	84491	113083	81441	74973	63776	98719.3	93279.6	-0.431037	3.06519e-05	0.000807095	muscle LIM protein Mlp84B isoform X1 [Bactrocera cucurbitae]	plays a role in cell differentiation late in myogenesis
		DNA replication, nucleases, helicases, and proteins involved in DNA repair
Mdes002089	515	485	655	287	278	351	550.9	449.2	-0.835281	4.34333e-08	2.68756e-06	8-oxoguanine DNA glycosylase [Culex quinquefasciatus]	DNA repair, reparing 8-oxoguanin base
Mdes000670	523	455	626	394	286	265	534.6	488.3	-0.741885	2.53331e-05	0.000681545	alkaline nuclease [Culex quinquefasciatus]	a role in processing non linear or branched viral DNA intermediates thus promoting the production of mature packaged unit-length linear progeny viral DNA molecules
Mdes003021	1887	1895	2284	1387	1680	1472	2022.1	1756.8	-0.421718	2.32559e-05	0.000634637	nuclease HARBI1 [Acyrthosiphon pisum]	transposase-derived
		proteins involved in gene silencing
		proteins involved in immunity
Mdes001549	919	672	997	625	707	591	864.1	776.5	-0.42638	0.00493291	0.048536	lysozyme [Tribolium castaneum]	antibacteria
Mdes013976	4447	4820	5290	4223	4167	3689	4855.9	4567.5	-0.277554	0.000184812	0.00363682	fibrinogen alpha chain [Musca domestica]	has a major function in hemostasis as one of the primary components of blood clots
Mdes005478	9118	10283	9977	8989	7867	7434	9819.3	9119.6	-0.285393	0.000503894	0.00835175	lat [Drosophila busckii]	required for TCR (T-cell antigen receptor)- and pre-TCR-mediated signaling, both in mature T-cells and during their development
Mdes015794	28786	25182	38189	26257	18665	20836	30638.2	30886.4	-0.48279	0.000203804	0.00395247	lysozyme [Coprinopsis cinerea okayama7#130]	antibacteria
		proteins involved in sensory transduction and neurotransmission
Mdes015059	245	355	448	169	138	264	346.7	293.7	-0.803423	0.00107088	0.015233	retinol-binding protein [Anopheles darlingi]	visual development, delivers retinol from the liver stores to the peripheral tissues
Mdes004241	592	500	523	458	351	368	541.9	471.5	-0.460092	0.0033366	0.0363987	regulating synaptic membrane exocytosis protein 2-like, partial [Bactrocera dorsalis]	Rab effector involved in exocytosis
Mdes006303	923	746	875	630	651	687	852.3	721.7	-0.3784	0.00252412	0.0289533	inactivation-no-after-potential D protein [Anopheles darlingi]	involved in the negative feedback regulation of the light-activated signaling cascade in photoreceptors through a calcium-mediated process. Interacts with tetrapeptide ligand located in C-terminal sequence of 3 key components of the visual cascade, tethering them and forming a macromolecular signaling phototransduction complex
Mdes000308	1409	1097	1141	894	834	809	1225.9	976.8	-0.531492	9.56052e-05	0.00204817	metabotropic glutamate receptor 7-like [Bombus impatiens]	G protein-coupled receptors, responsible for the glutamate-mediated postsynaptic excitation of neural cells
Mdes010783	1480	1374	1431	1268	1061	1027	1435.3	1297.5	-0.363099	0.0010969	0.0155634	synaptogyrin [Anopheles darlingi]	involved in the regulation of short-term and long-term synaptic plasticity
Mdes009078	2368	2273	2606	1973	1975	1775	2420.7	2197.1	-0.349713	1.70593e-05	0.000493523	RIC-3 [Drosophila busckii]	promotes functional expression of homomeric alpha-7 and alpha-8 nicotinic acetylcholine receptors at the cell surface
Mdes007550	3065	2913	2962	2533	2424	2152	2994.7	2640.5	-0.342961	0.000212703	0.00406361	sodium- and chloride-dependent GABA transporter 1 [Bactrocera cucurbitae]	terminates the action of GABA by its high affinity sodium-dependent reuptake into presynaptic terminals
Mdes010745	3447	2919	3851	2522	2233	1926	3410.2	3052.6	-0.613531	1.24916e-07	6.75393e-06	rhodopsin 3 [Drosophila melanogaster]	light senstive G-protein receptor
Mdes001897	6175	6074	7528	5184	4787	4295	6591.2	6092.5	-0.475811	4.6405e-08	2.85558e-06	take out [Bactrocera dorsalis]	participates in a novel circadian output pathway that conveys temporal and food status information to feeding-relevant metabolisms and activities
Mdes006672	6697	4820	7332	5214	4708	3756	6291.5	6015.2	-0.461547	0.00121683	0.0165796	takeout [Bactrocera cucurbitae]	participates in a novel circadian output pathway that conveys temporal and food status information to feeding-relevant metabolisms and activities
Mdes008995	9240	8230	10210	7749	7222	6117	9242.9	8617.3	-0.399309	4.79742e-05	0.00115657	phosrestin ii (arrestin a) (arrestin 1) [Aedes aegypti]	regulates photoreceptor cell deactivation. Arr1 and Arr2 proteins are mediators of rhodopsin inactivation and are essential for the termination of the phototransduction cascade
		proteins involved in signal transduction
Mdes003046	176	167	158	113	102	85	168.1	129.9	-0.708832	0.00118067	0.0162952	octopamine receptor beta-1R [Stomoxys calcitrans]	G protein coupled receptor
Mdes007034	273	216	245	159	176	136	246.2	193.5	-0.622901	0.00159852	0.0203014	SCY1-like protein 2 [Tribolium castaneum]	singalling, serine/threonine-protein kinase
Mdes008277	340	322	336	267	193	212	334.1	289.5	-0.56388	0.00103312	0.0147713	GTP-binding protein Rhes [Zootermopsis nevadensis]	regulates signaling pathways involving G-proteins-coupled receptor and heterotrimeric proteins such as GNB1, GNB2 and GNB3
Mdes010670	527	476	496	384	355	317	502.4	422.4	-0.508187	0.000350316	0.00620322	adenylate cyclase type 3 [Ceratitis capitata]	catalyzes the formation of the signaling molecule cAMP in response to G-protein signaling
Mdes014651	604	489	620	439	449	384	572.8	507.7	-0.43117	0.00248894	0.0286841	guanine nucleotide-binding protein beta 2 [Danaus plexippus]	involved in the recruitment, assembly and/or regulation of a variety of signaling molecules
Mdes008468	610	489	675	429	420	352	592.2	528.6	-0.556912	0.000235117	0.00435006	calmodulin-A [Danaus plexippus]	calmodulin mediates the control of a large number of enzymes, ion channels, aquaporins and other proteins by Ca2+
Mdes002928	626	535	631	428	422	416	599.6	507.5	-0.504827	6.771e-05	0.00154224	diuretic hormone 44 receptor GPRdih2 [Aedes aegypti]	G protein-coupled receptor
Mdes002262	1037	1036	1110	913	883	826	1064	971.7	-0.289585	0.00178685	0.0222368	prohormone-4-like [Musca domestica]	hormone
Mdes010583	1399	1410	1782	1294	1208	1133	1528.7	1475.2	-0.340696	0.000561291	0.00906037	calmodulin [Anopheles darlingi]	calmodulin mediates the control of a large number of enzymes, ion channels, aquaporins and other proteins by Ca2+
Mdes004580	2303	1965	2163	1825	1643	1578	2155.1	1916	-0.361657	0.000529429	0.00869731	exchange protein directly activated by cAMP ortholog, isoform E [Drosophila melanogaster]	cAMP-dependent protein kinase regulator activity
Mdes004426	2646	2950	3270	2432	2361	2435	2955.3	2735.3	-0.302368	1.13961e-05	0.000352583	prostatic acid phosphatase-like isoform X1 [Musca domestica]	a non-specific tyrosine phosphatase that dephosphorylates a diverse number of substrates under acidic conditions (pH 4-6) including alkyl, aryl, and acyl orthophosphate monoesters and phosphorylated proteins
Mdes000648	2774	2702	2925	2600	2316	2192	2809	2656.2	-0.252611	0.00285908	0.0319892	inositol polyphosphate 1-phosphatase [Culex quinquefasciatus]	catalyzing the production of myo-inositol 4-bisphophate
Mdes013880	4230	3575	4560	3212	2696	2335	4130.6	3725.9	-0.586811	1.00365e-06	4.4328e-05	long-wavelength opsin [Mamestra brassicae]	membrane-bound G protein-coupled receptors
Mdes003278	4934	5087	6272	4644	4600	4740	5425.8	5236.3	-0.226969	0.0016667	0.0210235	NF-kappa-B inhibitor cactus-like [Ceratitis capitata]	negative regulator of the NF-kappa-B signaling pathway
Mdes010209	5931	5689	6631	5634	5261	5254	6094.1	5893.3	-0.187363	0.00417907	0.0428211	rho GTPase-activating protein gacZ isoform X7 [Stomoxys calcitrans]	G protein pathways
Mdes014146	6148	4986	7237	4124	4058	3882	6123.5	5432.9	-0.607053	1.07246e-08	8.35319e-07	membrane-bound alkaline phosphatase [Culex quinquefasciatus]	protien phosphatase
Mdes010681	11598	12338	14587	9120	10157	9324	12833.4	11349	-0.434676	2.56721e-09	2.16618e-07	transforming growth factor beta-1-induced transcript 1 protein [Bactrocera dorsalis]	functions as a molecular adapter coordinating multiple protein-protein interactions at the focal adhesion complex and in the nucleus, links various intracellular signaling modules to plasma membrane receptors and regulates the Wnt and TGFB signaling pathways
Mdes001251	11873	11942	12956	11566	10675	10156	12286.6	11789.9	-0.194536	0.00256382	0.0293182	calmodulin, isoform A [Drosophila melanogaster]	calmodulin mediates the control of a large number of enzymes, ion channels, aquaporins and other proteins by Ca2+
Mdes004242	13558	14912	15066	13376	12614	12162	14545.4	13673.6	-0.202159	0.000752059	0.0115378	proliferation-associated protein 2G4 [Bactrocera cucurbitae]	a role in a ERBB3-regulated signal transduction pathway and also involved in growth regulation
Mdes006914	31126	24622	34933	25332	25903	23058	30258.2	28901.1	-0.293944	0.00485486	0.0478543	twitchin isoform X1 [Tribolium castaneum]	protein kinase, regulator of muscle contraction and relaxation, senses mechanical strain that occurs during muscle activity by unfolding in clearly resolvable steps at differing forces
Mdes001246	41591	32657	35719	26635	29866	27264	36918.6	29913	-0.4056	0.000157809	0.00315562	twitchin isoform X5 [Bactrocera cucurbitae]	protein kinase, regulator of muscle contraction and relaxation, senses mechanical strain that occurs during muscle activity by unfolding in clearly resolvable steps at differing forces
		proteins involved in transcription
Mdes005889	417	437	329	282	274	282	398	293.6	-0.498439	0.00403934	0.0417604	senseless [Danaus plexippus]	transcription factor
Mdes010337	484	554	515	439	374	379	519.4	458.4	-0.386883	0.00347514	0.0372174	Homeobox protein CHX10, putative [Pediculus humanus corporis]	transcription factor
Mdes011870	591	542	709	404	276	280	614	532.2	-0.914782	7.06992e-08	4.16639e-06	chromodomain-helicase-DNA-binding protein 1 [Ceratitis capitata]	regulates polymerase II an ATP-dependent chromatin-remodeling factor which functions as substrate recognition component of the transcription regulatory histone acetylation (HAT) complex SAGA
Mdes008854	689	653	625	559	469	445	659.8	569.3	-0.424479	0.00221275	0.0263308	homeotic antennapedia protein, putative [Aedes aegypti]	transcription factor
Mdes008849	786	647	653	572	518	490	700.9	588.8	-0.409526	0.0045776	0.0459327	ultrabithorax homeotic protein IIa [Anopheles sinensis]	regulation of sequence-specific DNA binding
Mdes001817	1680	1611	1562	1300	1262	1132	1627	1374.8	-0.405135	9.56227e-05	0.00204817	hydrogen peroxide stress regulator 1 [Tribolium castaneum]	transcription factor that globally supports gene expression in response to hydrogen peroxide
Mdes004095	1796	2069	2290	1862	1546	1657	2050.5	1993.9	-0.287118	0.00229273	0.0269941	cellular Repressor of E1A-stimulated [Anopheles darlingi]	regulation of transcription
Mdes009876	3095	2961	3318	2863	2694	2470	3133	2970.5	-0.234907	0.00358741	0.038236	WD repeat-containing protein 75 [Bactrocera cucurbitae]	transcription activator
Mdes008396	3112	3268	3524	3029	2911	2935	3307	3149.1	-0.169274	0.00468618	0.046644	proline-, glutamic acid- and leucine-rich protein 1 [Stomoxys calcitrans]	coactivator of estrogen receptor-mediated transcription and a corepressor of other nuclear hormone receptors and sequence-specific transcription factors
Mdes000563	3298	3703	3550	3246	2887	2630	3527.8	3268.4	-0.278692	0.00241885	0.0280911	transcription factor BTF3 homolog 4 [Nasonia vitripennis]	transcription factor
Mdes005650	3770	3617	4139	3487	3251	3084	3850.2	3663.9	-0.24149	0.00117196	0.0162152	myb-binding protein 1A-like protein-like [Musca domestica]	activate or repress transcription via interactions with sequence specific DNA-binding proteins
Mdes008846	4588	4262	4898	3435	3492	3346	4594.9	3994.6	-0.430468	1.14669e-09	1.10102e-07	homeobox protein abdominal-A isoform X2 [Bactrocera cucurbitae]	transcription factor
Mdes000571	5315	5142	5705	4853	4840	4788	5401.7	5073.1	-0.170559	0.00477617	0.0472862	CCAAT/enhancer-binding protein zeta [Stomoxys calcitrans]	stimulates transcription from the HSP70 promoter
Mdes013183	7592	7198	8724	6839	6270	5713	7846.3	7470.6	-0.329157	7.16582e-05	0.00161892	four and a half LIM domains protein 2 isoform X7 [Athalia rosae]	as a molecular transmitter linking various signaling pathways to transcriptional regulation
Mdes014128	29380	28428	34239	21578	23451	20843	30706.9	26723.2	-0.489483	8.1669e-12	1.26337e-09	leupaxin isoform X6 [Bactrocera cucurbitae]	transcriptional coactivator for androgen receptor (AR) and serum response factor (SRF)
		proteins with other regulatory functions
Mdes013419	1637	1751	1125	1140	1114	737	1522.2	1090.7	-0.588245	0.00249293	0.0286841	reverse transcriptase [Bombyx mori]	reverse transcriptase [Bombyx mori]
Mdes006673	5814	5657	7472	4934	4811	3990	6305.2	5942.8	-0.464649	5.90001e-06	0.00019734	circadian clock-controlled protein [Drosophila melanogaster]	rhythms, component of the circadian clock or downstream effector of clock function
Mdes010658	16387	13747	18599	13507	13261	11064	16259.7	15397.3	-0.370544	0.000400249	0.00692231	circadian clock-controlled protein-like [Bombus terrestris]	rytheme, component of the circadian clock or downstream effector of clock function
Mdes002139	37740	33648	39341	32711	31726	33036	37023.8	34611.4	-0.196476	0.00450587	0.0453765	oxidation resistance protein 1-like isoform X2 [Drosophila melanogaster]	stress response, oxidoreductase
	Putative Secreted Salivary Gland Proteins (SSGPs)
Mdes001567	199	271	169	115	156	116	214.8	136.1	-0.682857	0.00484242	0.0478543	secreted protein F [Mayetiola destructor]
Mdes014460	15170	17174	18204	14937	12751	13322	16861.3	15917.3	-0.310425	1.33549e-05	0.000396658
Mdes003782	120224	106340	134060	86245	73008	76661	120391	105500	-0.618492	2.79881e-13	6.36187e-11
	Proteins with Functions Not Well Defined, Proteins with functions unknown, or Hypothetical Proteins
Mdes014878	208	320	402	178	165	199	307.4	276.6	-0.73014	0.000624189	0.00984856	uncharacterized protein LOC100680511 [Nasonia vitripennis]	uncharacterized protein LOC100680511 [Nasonia vitripennis]
Mdes016185	292	300	238	160	206	181	279.1	190.7	-0.589364	0.00271432	0.0304759	GI15661 [Drosophila mojavensis] gi|193908421|gb|EDW07288.1| GI15661 [Drosophila mojavensis]
Mdes002409	630	534	809	436	514	415	656.4	595	-0.520437	0.00090395	0.0133886	GA13106 [Drosophila pseudoobscura pseudoobscura] gi|198132983|gb|EAL28902.2| GA13106 [Drosophila pseudoobscura pseudoobscura]
Mdes009131	755	717	713	584	573	514	732.3	622.9	-0.395734	0.00102535	0.014679	MOXD1 homolog 2-like [Bactrocera dorsalis]	MOXD1 homolog 2-like [Bactrocera dorsalis]
Mdes004151	791	658	707	560	490	554	723.3	608.3	-0.434478	0.00118047	0.0162952	AGAP005257-PA [Anopheles gambiae str. PEST]
Mdes003013	837	802	994	778	636	610	878	850.6	-0.382145	0.00218929	0.0261354	conserved hypothetical protein [Culex quinquefasciatus] gi|167872058|gb|EDS35441.1| conserved hypothetical protein [Culex quinquefasciatus]
Mdes013974	979	989	1102	817	779	724	1025.1	920.5	-0.411022	1.79732e-05	0.000510676	UNC93A protein [Culex quinquefasciatus]
Mdes003235	1761	1726	1742	1442	1359	1307	1750.9	1529.4	-0.359908	4.57315e-05	0.00111214	hypothetical protein AaeL_AAEL001060 [Aedes aegypti] gi|108883598|gb|EAT47823.1| AAEL001060-PA, partial [Aedes aegypti]	hypothetical protein AaeL_AAEL001060 [Aedes aegypti] gi|108883598|gb|EAT47823.1| AAEL001060-PA, partial [Aedes aegypti]
Mdes005087	1854	1718	2188	1263	1299	1355	1920.7	1650.5	-0.559932	1.40913e-09	1.3189e-07	hypothetical protein [Rickettsia helvetica]	hypothetical protein [Rickettsia helvetica]
Mdes008170	2055	2103	2464	1983	1584	1702	2208.1	2135.3	-0.336223	0.000502193	0.00833596	regulator of microtubule dynamics protein 1 [Anopheles darlingi]	regulator of microtubule dynamics protein 1 [Anopheles darlingi]
Mdes011930	2624	2873	2912	2294	2063	2061	2809.5	2499.1	-0.399684	1.0486e-07	5.8106e-06	conserved hypothetical protein [Culex quinquefasciatus] gi|167880941|gb|EDS44324.1| conserved hypothetical protein [Culex quinquefasciatus]
Mdes011716	2654	2527	3310	2296	2062	2093	2828	2687	-0.400558	1.35612e-05	0.000400648	GI24877 [Drosophila mojavensis] gi|193916649|gb|EDW15516.1| GI24877 [Drosophila mojavensis]
Mdes000209	2837	2601	2790	2252	1950	1966	2754.9	2421.1	-0.426927	3.38253e-06	0.000119224	uncharacterized protein LOC101892540, partial [Musca domestica]	uncharacterized protein LOC101892540, partial [Musca domestica]
Mdes005023	3204	3147	3485	2761	3003	2791	3286.6	2998.6	-0.212165	0.00320474	0.0351323	HEAT repeat-containing protein 3 [Musca domestica]	HEAT repeat-containing protein 3 [Musca domestica]
Mdes011638	5970	6423	6811	5478	5631	5228	6411.9	5900.8	-0.243586	4.37354e-05	0.00107771	papillote [Operophtera brumata]	papillote [Operophtera brumata]
Mdes014787	9296	9915	10493	8333	7251	6379	9919.7	9038.3	-0.443109	1.16115e-06	5.01277e-05	receptor expression-enhancing protein 5 isoform X1 [Bactrocera oleae]	receptor expression-enhancing protein 5 isoform X1 [Bactrocera oleae]
Mdes004873	9456	8502	9399	8220	7839	7527	9157.2	8468.8	-0.227519	0.00287417	0.0321088	transmembrane protein 132B isoform X1 [Ceratitis capitata]	transmembrane protein 132B isoform X1 [Ceratitis capitata]
Mdes000316	9848	8859	11322	7968	7905	7614	10018.4	9247.5	-0.362164	2.86843e-06	0.000104067	myophilin [Ceratitis capitata]	hypothetical protein AND_000385 [Anopheles darlingi]
Mdes002588	12355	11843	14288	9948	10914	10354	12840.8	11617.1	-0.310307	9.92826e-06	0.000317761	Z band alternatively spliced PDZ-motif protein 52, isoform O [Drosophila melanogaster]	Z band alternatively spliced PDZ-motif protein 52, isoform O [Drosophila melanogaster]
Mdes012677	13873	14364	16254	12057	12375	11530	14843.9	13580.8	-0.316135	2.71625e-08	1.85605e-06	Neurochondrin-like protein [Zootermopsis nevadensis]
Mdes007079	78740	70027	95525	65730	68723	55229	81395.5	77283.9	-0.368303	0.000322405	0.00574551	muscle-specific protein 20 [Bactrocera cucurbitae]	muscle-specific protein 20 [Bactrocera cucurbitae]
	Proteins with no matches to any sequences in Genbank
Mdes013210	130	103	197	67	70	86	142.4	125.6	-0.853554	0.00141958	0.0187148
Mdes000008	150	159	182	118	91	103	163.7	143.7	-0.626359	0.00258981	0.0294436
Mdes009118	166	179	152	81	96	69	166.7	111.3	-0.956433	3.52702e-05	0.000888778
Mdes004116	173	150	165	71	59	96	163.5	112.5	-1.03452	2.296e-05	0.000628326
Mdes010195	181	174	230	142	93	127	194.8	178.1	-0.656817	0.00257607	0.0294162
Mdes010907	194	230	188	135	114	137	205.1	154.9	-0.644959	0.0013302	0.0178074
Mdes011110	196	186	239	154	121	143	206.9	188.2	-0.55248	0.00409813	0.0422248
Mdes015750	207	259	369	138	86	192	276.2	241.4	-0.905517	0.000676803	0.0105136
Mdes009519	218	227	249	156	166	138	231.7	193.9	-0.579847	0.00100063	0.0144179
Mdes012215	228	242	275	168	178	177	248.4	212	-0.502017	0.00226169	0.0266851
Mdes017061	240	237	253	187	121	175	244.1	211.1	-0.577848	0.00398256	0.0414172
Mdes005186	243	336	502	224	201	225	356.5	346.2	-0.684589	0.00137404	0.0183063
Mdes011252	243	243	368	123	137	110	283.2	233.5	-1.14137	2.50787e-08	1.79056e-06
Mdes007688	250	217	287	184	148	173	251.5	225.5	-0.563589	0.00200112	0.0244123
Mdes000366	263	242	270	181	202	152	259.2	216.1	-0.524484	0.00373655	0.0394854
Mdes005190	298	277	285	232	178	170	288.1	248.3	-0.559316	0.00215152	0.0258351
Mdes009668	299	258	295	199	144	199	285.2	236.7	-0.637054	0.000713475	0.0110371
Mdes011516	313	318	377	257	145	183	336.1	303.8	-0.751353	0.000263343	0.00483216
Mdes005246	335	403	390	252	301	233	376.6	307.5	-0.51437	0.00129477	0.0174169
Mdes002556	339	295	404	254	221	201	346	315	-0.604736	0.000370028	0.00650058
Mdes004911	341	302	376	271	246	208	340.3	310.3	-0.485087	0.00335123	0.0364869
Mdes003731	357	312	397	244	217	199	355.9	306.8	-0.679376	2.69573e-05	0.000718303
Mdes000106	359	350	455	292	296	250	387.6	357.7	-0.467567	0.00217337	0.0260011
Mdes015851	362	270	358	202	220	245	331.3	267.8	-0.559045	0.00188825	0.0231622
Mdes011929	378	434	436	338	297	294	416.7	371.5	-0.427191	0.00181527	0.022515
Mdes001061	383	409	400	308	300	311	398.7	339.8	-0.380237	0.00431563	0.0439374
Mdes010098	391	129	333	65	65	32	286.2	188.4	-1.99857	2.44784e-09	2.09724e-07
Mdes001416	397	427	549	264	305	317	456.4	388	-0.618561	4.62995e-05	0.00112305
Mdes010953	401	306	353	259	234	243	355.7	293.5	-0.523705	0.00207519	0.0250689
Mdes004704	406	341	348	284	244	267	367.7	303.5	-0.464127	0.00460274	0.0461163
Mdes016736	431	448	527	356	326	352	468.6	423.1	-0.443741	0.000493751	0.00825577
Mdes015412	433	408	558	330	357	340	465.6	424.8	-0.4412	0.0020427	0.0247299
Mdes008778	457	386	424	294	302	203	424.7	344.1	-0.650929	0.000427013	0.00726118
Mdes004761	483	469	562	296	278	223	505.1	409.9	-0.908672	1.75196e-09	1.56107e-07
Mdes002589	486	401	473	275	342	327	455.4	357.8	-0.523913	0.000838449	0.0125858
Mdes010782	493	438	520	377	344	361	485	430.2	-0.426893	0.00113945	0.0159698
Mdes009603	506	643	492	356	311	346	550	406.7	-0.690123	1.09825e-05	0.000342528
Mdes001312	510	526	670	429	428	413	567.7	526.3	-0.424411	0.00073962	0.0113783
Mdes009916	527	478	560	429	400	383	523.1	474.6	-0.373907	0.00315437	0.0347168
Mdes010217	564	492	563	428	369	320	541.8	475.5	-0.534475	0.000354618	0.0062604
Mdes001563	588	489	474	389	397	331	521.5	414.5	-0.477205	0.00314864	0.034688
Mdes005191	633	596	652	521	492	419	629.2	563.2	-0.398786	0.00194217	0.0237713
Mdes001644	645	648	765	545	522	505	686.4	628.1	-0.392924	0.000307802	0.00552952
Mdes002193	684	566	781	562	433	352	677.5	644	-0.578969	0.00102242	0.014656
Mdes003020	698	565	558	369	487	383	612.3	444.1	-0.553619	0.00119017	0.016339
Mdes010831	733	674	852	597	565	526	753.5	694.6	-0.423253	0.000306452	0.00551415
Mdes005470	754	746	821	602	584	546	775.5	682.5	-0.428806	3.96049e-05	0.000986843
Mdes015420	758	729	1048	698	435	546	842.3	836.5	-0.577451	0.000805011	0.0121784
Mdes002194	764	647	748	580	538	481	722.8	637.4	-0.438576	0.000788078	0.0120077
Mdes004559	777	837	898	677	680	647	838.5	755.7	-0.333156	0.000560563	0.00906037
Mdes008844	777	617	633	455	493	480	681.3	521.7	-0.51041	0.000582489	0.00931193
Mdes013854	797	792	880	634	612	563	824.7	726	-0.454559	1.25178e-05	0.000383032
Mdes016634	827	747	810	635	450	591	798.3	693.6	-0.510728	0.000392908	0.00682716
Mdes002051	871	943	959	722	599	547	926.6	806.5	-0.571767	3.37101e-06	0.000119195
Mdes003104	883	913	1069	736	719	724	955.2	865.1	-0.400068	2.48546e-05	0.000671919
Mdes003959	905	794	848	572	401	448	853.6	680.4	-0.834558	2.62984e-08	1.82657e-06
Mdes004501	925	770	1158	658	571	550	949.6	868.4	-0.671169	2.47068e-06	9.26547e-05
Mdes006115	957	880	875	466	359	333	909.5	640.8	-1.2097	6.84116e-16	2.45796e-13
Mdes012504	966	966	1126	869	665	747	1020.3	957.5	-0.426728	0.000266153	0.00487568
Mdes007161	993	1346	1167	882	870	654	1170.8	983.1	-0.539806	0.000202821	0.00394934
Mdes012432	1001	791	874	734	664	652	894.7	772.5	-0.388515	0.00371193	0.0392998
Mdes013932	1003	994	1157	730	720	663	1052.5	903.4	-0.581642	2.56067e-09	2.16618e-07
Mdes002646	1022	994	1207	867	685	653	1074.9	994.5	-0.546979	1.44037e-05	0.000423295
Mdes008421	1041	821	1193	782	789	735	1018.9	946	-0.406525	0.0019618	0.0239589
Mdes000580	1068	1010	1084	840	827	829	1058.1	923.4	-0.351471	0.000204429	0.00395301
Mdes014518	1071	1200	689	523	616	467	999.6	581.6	-0.85942	2.11732e-05	0.000588098
Mdes012751	1074	1194	1233	989	849	1005	1168.9	1066.9	-0.308472	0.00185354	0.0228482
Mdes015909	1086	886	1071	758	682	764	1018.5	876.9	-0.471606	8.72292e-05	0.00190876
Mdes016517	1118	1058	1470	755	863	663	1212.8	1062.8	-0.66658	7.5831e-07	3.40567e-05
Mdes009780	1157	1169	1373	1013	1094	964	1233.7	1144.5	-0.275095	0.00379369	0.0400513
Mdes000493	1195	1117	1449	1057	842	756	1253.4	1201.9	-0.50016	0.000199543	0.00389913
Mdes009546	1234	1025	1446	920	867	924	1235.2	1132.9	-0.452039	0.000146169	0.00297087
Mdes016252	1256	1185	1309	870	755	886	1254.1	1043.9	-0.58487	9.10331e-09	7.19097e-07
Mdes012784	1257	1161	1433	1049	981	979	1285.1	1190.4	-0.362802	0.00014222	0.00291185
Mdes005322	1307	1275	1695	835	666	717	1423.3	1207.9	-0.937338	7.63432e-15	2.36197e-12
Mdes010709	1366	1248	1467	1200	1092	1143	1363.7	1280.9	-0.258678	0.00506727	0.0495081
Mdes009178	1370	1567	1819	889	785	563	1582.9	1292.7	-1.06343	1.63411e-12	2.82283e-10
Mdes003791	1391	1469	1784	1195	1204	1087	1546.4	1427.3	-0.416934	1.07529e-05	0.000339281
Mdes010818	1465	1250	1636	943	983	795	1452.3	1233.5	-0.675065	2.95794e-08	1.96104e-06
Mdes007264	1766	1939	1798	1326	1205	1354	1842	1498.5	-0.511838	3.58699e-08	2.29608e-06
Mdes012922	1801	1628	1934	1440	1452	1301	1792.1	1618.6	-0.3635	0.000100353	0.00213308
Mdes006016	1932	1821	2097	1651	1437	1515	1954.6	1799.2	-0.355317	4.13961e-05	0.00102917
Mdes007263	1933	2090	2007	1447	1290	1484	2017.5	1656.3	-0.523844	5.06733e-09	4.13699e-07
Mdes004129	2077	2179	1975	1023	976	1043	2088.4	1432.1	-1.03867	1.17604e-26	2.18311e-23
Mdes011243	2088	2348	4390	856	1219	1554	2905.4	2483.8	-1.07013	0.00102158	0.014656
Mdes017022	2126	2059	2105	1869	1621	1652	2106	1910.5	-0.303254	0.000805503	0.0121784
Mdes003775	2176	2416	1979	1124	881	1223	2204.7	1483.8	-1.01956	8.38357e-14	2.12219e-11
Mdes012985	2242	2519	2588	2108	1712	1053	2453.4	2255.2	-0.579259	0.00121765	0.0165796
Mdes006422	2266	2355	2840	2258	1827	1882	2485.5	2447.6	-0.327416	0.000914284	0.0134307
Mdes016276	2377	3192	4691	1306	1625	1768	3386.6	2847.1	-1.02914	2.57122e-05	0.000688419
Mdes011244	2463	3660	4345	1654	1755	2367	3466.6	2856.3	-0.828627	2.8217e-07	1.41568e-05
Mdes003693	2509	2280	3052	2168	2292	2035	2612.6	2502.7	-0.276712	0.00502735	0.0491903
Mdes000009	2526	2473	3041	1704	1485	1099	2680.3	2268.6	-0.89422	8.16162e-11	1.033e-08
Mdes004078	2557	2631	2995	2345	2268	2310	2730.1	2563.3	-0.250566	0.000134903	0.00277223
Mdes002260	2614	2573	3064	2496	2298	2143	2752.3	2670.2	-0.258493	0.00195695	0.0239259
Mdes008032	2620	2272	2593	2242	1948	1975	2505.5	2323.7	-0.291806	0.00263881	0.0298387
Mdes008968	2679	2593	3143	2193	2053	2073	2806.8	2557.8	-0.420557	3.70378e-08	2.3439e-06
Mdes000951	2855	3217	3453	2939	2699	2598	3176.7	3071.4	-0.218494	0.0037319	0.0394738
Mdes014226	3001	3064	3940	2645	2568	2631	3329.2	3155	-0.354803	2.92316e-05	0.000775193
Mdes004910	3098	3189	3854	3150	2593	2491	3378.7	3363.8	-0.305873	0.00210115	0.0253438
Mdes002368	3131	2727	3256	2523	2453	2577	3047.4	2773.6	-0.282008	0.000903013	0.0133886
Mdes010585	3160	2506	2768	2276	2247	2148	2830.3	2422.6	-0.351321	0.0015104	0.0194484
Mdes004712	3363	3865	3987	3297	3050	3019	3742.2	3498.8	-0.269182	0.000143656	0.00293048
Mdes015024	3479	3495	3878	3221	3180	2996	3624.3	3410.1	-0.218445	0.000803225	0.0121784
Mdes005045	3490	3856	4275	3594	3029	3085	3874.3	3780.5	-0.267198	0.00129134	0.0173917
Mdes005308	3548	3759	4032	3296	2841	2863	3786	3519.4	-0.342816	6.95117e-06	0.000229059
Mdes003226	3656	4597	3070	952	944	895	3805.8	1911.3	-1.98694	1.49918e-43	4.17447e-40
Mdes008636	3772	3985	4152	3599	3395	3124	3979.1	3725.2	-0.246136	0.000747185	0.0114788
Mdes000695	3908	3551	4082	3040	2866	2643	3858.9	3416.6	-0.442576	1.58653e-07	8.45492e-06
Mdes014680	4068	5731	5978	2370	2306	3095	5244.5	3976.4	-1.00401	3.18484e-14	8.4459e-12
Mdes015589	4097	4941	4437	3408	2875	3279	4505.8	3764.8	-0.503457	7.60053e-08	4.36663e-06
Mdes014924	4112	4445	4654	4072	3739	3750	4411.8	4194.3	-0.203506	0.00132351	0.0177392
Mdes005914	4113	3570	4175	2912	2618	2938	3967	3397.1	-0.495359	2.68894e-08	1.84873e-06
Mdes005687	4210	4182	4387	3071	2926	3233	4274.1	3575.1	-0.480466	6.39586e-12	1.03242e-09
Mdes006132	4280	4252	4407	3754	3200	3402	4328.8	3921.4	-0.333457	2.17606e-05	0.00060291
Mdes015560	4379	4273	5045	4165	3714	3682	4570.7	4423.8	-0.253912	0.000720364	0.0111282
Mdes013946	4436	4717	5239	4149	4255	3828	4801.3	4507	-0.243479	0.000355112	0.0062604
Mdes002238	4893	4888	6021	4267	3911	4024	5265.6	4932.4	-0.379468	2.58799e-07	1.31621e-05
Mdes015362	5168	4969	5897	4164	3465	3656	5351.4	4823.4	-0.513783	6.8293e-10	6.85268e-08
Mdes002197	5472	6074	5942	5569	4730	4341	5845.8	5537.7	-0.267143	0.00443569	0.0447912
Mdes017269	5608	4688	6752	4547	4562	3872	5680	5413.8	-0.395208	0.000417195	0.00713722
Mdes017150	5618	6213	5915	5355	3892	4392	5936	5419.4	-0.389188	0.000287737	0.00522383
Mdes004491	6049	5623	6750	5434	5340	5114	6150.9	5850.5	-0.22367	0.00149096	0.0193223
Mdes005913	6111	5510	6328	4745	3851	3832	6002.6	5312.4	-0.538275	3.0511e-08	1.97576e-06
Mdes012113	7631	7216	9278	5380	6123	6292	8039.6	7010.9	-0.442901	8.25972e-07	3.67987e-05
Mdes010096	7801	7164	7960	4651	3610	3675	7669.6	6032.4	-0.944221	1.60509e-20	8.5131e-18
Mdes003785	8750	7565	9565	7094	5880	5465	8643.2	7991.3	-0.494467	2.85091e-06	0.000103769
Mdes013421	8807	9144	9429	5912	6525	4762	9153.4	7344.3	-0.674021	1.41784e-10	1.6623e-08
Mdes000133	8852	7672	9253	6813	5694	4591	8617.7	7706.2	-0.594149	1.81652e-06	7.33059e-05
Mdes005060	10245	10657	11312	9749	9097	9758	10762.3	10121.5	-0.183429	0.000662482	0.0103488
Mdes016379	11521	10928	11874	10198	9393	10571	11481.2	10606.9	-0.199681	0.00419041	0.0428584
Mdes004551	12658	11209	14451	10909	10204	9581	12785.2	12167.7	-0.327802	0.000117771	0.00244727
Mdes008096	13180	10804	13515	10269	9159	9842	12540.3	11412.5	-0.367684	5.93435e-05	0.00137989
Mdes001545	13846	17643	16252	9408	10224	6777	15939.9	12273	-0.846071	1.12056e-10	1.32775e-08
Mdes010830	13954	12996	15592	11043	11550	10236	14203.9	12769.6	-0.382503	2.98518e-07	1.49098e-05
Mdes010097	15897	14138	16242	9526	8207	8218	15480.3	12326.5	-0.841565	1.86475e-23	2.07696e-20
Mdes001546	16294	15567	17575	6895	8640	5651	16520.2	11654.4	-1.20942	3.97488e-22	2.60425e-19
Mdes014865	16633	15333	19148	14906	14823	14435	17053.6	16345.2	-0.219975	0.00168205	0.021154
Mdes008098	16962	14934	18025	10965	10465	9893	16683.9	13873.7	-0.680143	3.60271e-18	1.54335e-15
Mdes007615	17880	24204	18246	15445	14931	17763	20205.1	16187.6	-0.335645	0.00465234	0.0465151
Mdes005407	18639	22495	17594	13818	13124	17219	19693.1	15078.8	-0.421144	0.000540428	0.00882593
Mdes007163	18706	16743	24029	15376	15112	14968	19791	18869.1	-0.390093	3.67775e-05	0.000922584
Mdes005406	18752	22653	17688	13921	13248	17362	19815.8	15173.7	-0.418099	0.000603082	0.0095822
Mdes011280	20353	18066	24861	17978	15666	13878	21080.7	20543.5	-0.415694	0.000106785	0.00224409
Mdes010095	22712	21253	24264	20575	17536	16815	22803.8	21544.4	-0.323523	0.000110714	0.00231357
Mdes001440	22786	18393	22572	19199	16513	15668	21335.5	20071	-0.322236	0.00174181	0.0217703
Mdes014481	25055	24274	33881	25164	18788	19863	27662.8	28324.3	-0.382534	0.000961432	0.0139167
Mdes008951	39520	39520	41637	33557	29103	32383	40353.4	36106.9	-0.35675	6.76013e-08	4.00502e-06
Mdes003784	45918	42133	53250	37646	33099	33976	47134.8	43577.4	-0.439468	1.78302e-08	1.31519e-06
Mdes016974	50230	57466	62703	53076	32597	44325	56792.6	55628.6	-0.392387	0.00258164	0.0294213
Mdes002119	57528	52963	66452	49548	46965	50964	59030.2	55648.6	-0.271604	0.0001455	0.00296267
Mdes001171	67275	62314	70377	59620	45854	49802	66863.2	62460.6	-0.375337	5.23589e-05	0.00125414
Mdes004885	83335	86811	103428	73575	76474	71462	91157.7	84865.2	-0.311459	7.07993e-07	3.26621e-05
Mdes005353	87642	108554	104068	89165	71235	84624	100217	92856.9	-0.301929	0.000910651	0.0134307
Mdes003783	120220	106333	134054	86239	73005	76656	120386	105494	-0.618509	2.79752e-13	6.36187e-11
Mdes006858	150808	144657	196106	136789	130484	133635	163565	159571	-0.298297	0.000292496	0.00529726

## Sheet: Sub-Table B
GeneID	In 0.5 day resistant plants			In 1 day resistant plants			0.5 day mean	1 day mean	log2FC	P-val	Q-val	Protein name [First hit organism]	Functional category
	rep A	rep B	rep C	rep A	rep B	rep C
	Nutrient Metabolism
		citrate acid cycle and energy metabolism-related
Mdes011193	1009	1100	1110	1457	1342	1506	1075.7	1240	0.402568	4.23672e-06	0.000146548	hydroxypyruvate isomerase [Anopheles darlingi]	metabolism, glyoxylate metabolism, catalyzes the reversible isomerization between hydroxypyruvate and 2-hydroxy-3-oxopropanoate
Mdes003985	2068	2586	2574	3352	3127	2992	2410.1	2862.4	0.376254	1.69724e-05	0.000492289	1,5-anhydro-D-fructose reductase-like isoform X3 [Theobroma cacao]	energy metabolism, catalyzes the NADPH-dependent reduction of 1,5-anhydro-D-fructose (AF) to 1,5-anhydro-D-glucitol
Mdes004710	4009	4774	5394	5269	5555	6652	4718	5132.3	0.291034	0.00440664	0.0445699	aldehyde oxidase [Aedes aegypti]	aldehyde metabolism, converts an aldehyde to a carboxylate
		carbohydrate metabolism and glycolysis
Mdes000216	285	342	413	595	561	509	345.5	487.5	0.655409	4.21829e-06	0.000146365	maltase A1 [Drosophila mojavensis]	sugar metabolism, converts maltose to glucoses
Mdes007875	835	1377	1087	1529	1502	1687	1100.3	1264.8	0.491466	0.000927017	0.0135394	levanase [Bacillus sp. BSC154]	carbohydrate metabolism, hydrolyzing levan
Mdes016699	998	1432	1073	1596	1611	1755	1172.2	1291.2	0.476293	0.000417801	0.00713722	trehalose-phosphate phosphatase C [Bactrocera dorsalis]	trehalose biosynthesis, removes the phosphate from trehalose 6-phosphate (Tre6P) to produce free trehalose
Mdes014511	1341	1774	1693	2014	1878	2256	1603.1	1788.6	0.339475	0.00185332	0.0228482	trehalose-phosphate phosphatase B isoform X2 [Stomoxys calcitrans]	carbhydrate metabolism, trehalose biosynthesis
Mdes001072	2219	3135	3180	3945	3552	4302	2838.4	3439.5	0.452932	8.40534e-05	0.00184652	sorbitol dehydrogenase-like [Bactrocera dorsalis]	fructose biosynthesis, converts sorbitol to fructose
Mdes007874	6767	9067	8056	10251	9106	10209	7975.6	8840.2	0.292233	0.00233223	0.0273724	levanase [Bacillus subtilis]	carbohydrate metabolism, hydrolyzing levan
		lipid and steriod metabolism
Mdes002212	4432	6228	5156	9365	9027	9596	5283.6	7041.3	0.799507	2.8315e-14	7.8843e-12	lactosylceramide 4-alpha-galactosyltransferase [Aedes aegypti]	lipid biosynthesis, catalyzes the transfer of galactose to lactosylceramide and galactosylceramide
Mdes012394	904	890	983	1107	1109	1267	927.9	1007.7	0.310399	0.00153718	0.0197395	alkyldihydroxyacetonephosphate synthase isoform X1 [Nasonia vitripennis]	lipid metabolism, catalyzes the exchange of an acyl for a long-chain alkyl group and the formation of the ether bond in the biosynthesis of ether phospholipids
Mdes012083	3798	4150	4411	4866	4830	5332	4125	4471.9	0.269404	5.44702e-05	0.00129634	2-hydroxyacyl-CoA lyase 1-like [Ceratitis capitata]	lipid metabolism, catalyzes a carbon-carbon cleavage reaction; cleaves a 2-hydroxy-3-methylacyl-CoA into formyl-CoA and a 2-methyl-branched fatty aldehyde
Mdes009273	2189	3214	2670	3797	3614	4419	2694.8	3127	0.528928	2.41617e-05	0.000654776	acyl-coa dehydrogenase [Anopheles darlingi]	lipid metabolism, beta-oxidation
Mdes007117	296	303	270	429	382	410	291.5	338.4	0.459902	0.00186333	0.0229324	lipase 3-like [Musca domestica]	lipid hydrolysis, hydrolyzes triglycerides
		amino acid and other nitrogen compound metabolism
Mdes002808	923	1198	1191	1580	1497	1889	1103.7	1338.7	0.564712	2.07513e-06	8.16706e-05	serine--pyruvate aminotransferase, mitochondrial-like [Musca domestica]	amino acid metabolism, biosynthesis of alanine
Mdes005850	1163	1305	1431	1662	1527	1741	1299.8	1491.9	0.325324	0.000204047	0.00395247	aminomethyltransferase [Anopheles darlingi]	glycine metabolism, catalyzes glycine degradation
Mdes001496	1783	2694	2503	2993	2731	3638	2323.4	2651.9	0.405861	0.0030045	0.0333308	3-hydroxyisobutyrate dehydrogenase, mitochondrial [Musca domestica]	amino acid metabolism, valine degradation
Mdes006238	2323	2550	2844	3242	3431	3597	2572.7	2934.9	0.40006	7.60618e-08	4.36663e-06	phenylalanine-4-hydroxylase [Mayetiola destructor]	amino acid metabolism, catalyzes the following reaction: L-phenylalanine + tetrahydrobiopterin + O2 = L-tyrosine + 4a-hydroxytetrahydrobiopterin
Mdes013810	5898	7146	6918	9371	10527	11053	6663.8	7871.6	0.615987	6.61395e-13	1.31547e-10	4-hydroxyphenylpyruvate dioxygenase [Anopheles darlingi]	amino acid metabolism, key enzyme in the degradation of tyrosine
Mdes011540	8218	9743	10263	11163	10501	12725	9408.1	10326.5	0.273006	0.00126169	0.0171161	glycine hydroxymethyl transferase [Mayetiola destructor]	amino acid and methane metabolism, converts methylenetetrahydrofolate and glycine into tetrahydrofolate and serine
Mdes011539	10806	12556	13397	14264	13589	16076	12254.1	13328	0.245589	0.00168897	0.0212083	serine hydroxymethyltransferase, cytosolic isoform X1 [Bactrocera dorsalis]	one carbon metabolism, biosynthesis of tetrahydrofolate
Mdes000025	35412	39085	38719	43894	41372	43868	37839.3	39836.3	0.17589	0.0016463	0.0207897	porphobilinogen deaminase-like [Ceratitis capitata]	heme biosynthesis, tetrapolymerization of the monopyrrole PBG into the hydroxymethylbilane pre-uroporphyrinogen
		others
Mdes003411	977	949	1038	1123	1250	1373	990.9	1041.4	0.320335	0.00234617	0.0274781	epimerase family protein SDR39U1-like isoform X1 [Musca domestica]	oxidoreductase, specific function unknown
Mdes007185	2484	2647	2614	3248	3169	3369	2590.4	2829.9	0.321564	4.07477e-06	0.000142272	sulfide:quinone oxidoreductase, mitochondrial-like [Musca domestica]	hydrogen sulfide metabolism, catalyzes the oxidation of hydrogen sulfide with the help of a quinone, such as ubiquinone, giving rise to thiosulfate and ultimately to sulfane (molecular sulfur) atoms
Mdes007024	2879	3138	3249	3778	4025	4353	3094.6	3389.5	0.377111	6.64285e-07	3.08284e-05	dimethylaniline monooxygenase [Culex quinquefasciatus]	detoxification, involved in the oxidative metabolism of a variety of xenobiotics such as drugs and pesticides
	Proteins Involved in Redox and Detoxification
		Cytochrome P450s
Mdes010611	417	524	513	614	612	652	484.9	543.8	0.352122	0.00345579	0.0371506	cytochrome P450 6a8 [Anopheles darlingi]	involved in the metabolism of insect hormones, endogenous toxic compounds, and synthetic insecticides
Mdes003623	979	1012	1074	1262	1225	1351	1024.1	1126.9	0.308939	0.000355232	0.0062604	cytochrome P450 6B1 [Culex quinquefasciatus]	involved in the metabolism of insect hormones, endogenous toxic compounds, and synthetic insecticides
Mdes007962	1032	1126	1224	1314	1343	1743	1128.3	1223	0.362221	0.00265792	0.0299634	cytochrome P450 [Anopheles darlingi]	involved in the metabolism of insect hormones, endogenous toxic compounds, and synthetic insecticides
Mdes011859	1299	1860	1750	2327	2106	2679	1635	1969.8	0.515468	4.27846e-05	0.00106133	cytochrome P450 [Culex quinquefasciatus]	involved in the metabolism of insect hormones, endogenous toxic compounds, and synthetic insecticides
Mdes014823	3293	2989	3853	4201	3951	3942	3380	3881.8	0.242628	0.00363089	0.0385886	cytochrome P450 9b2 [Culex quinquefasciatus]	oxidation, P450
Mdes013947	6725	6001	7471	8963	8307	7895	6743.4	7930	0.302906	0.000229749	0.00427917	cytochrome P450 9e2 [Papilio xuthus]	oxidation, P450
		Glutathione transferases
Mdes003866	1411	1899	1618	2187	2048	2088	1646.5	1838.7	0.341765	0.00149155	0.0193223	delta GST [Mayetiola destructor]	conjugation of reduced glutathione to a wide number of exogenous and endogenous hydrophobic electrophiles
		Peroxidases
Mdes003726	5666	6493	6977	7840	6966	7810	6379.9	7144	0.229616	0.00126629	0.0171373	phospholipid glutathione peroxidase [Mayetiola destructor]	protects cells against membrane lipid peroxidation and cell death
		others
	Structural Proteins and Proteins involved in Cell Adhesion
		cytoskeleton component
Mdes002209	1577	2312	1994	3160	2779	2854	1962.3	2495.3	0.558871	2.55429e-06	9.54686e-05	tubulin gamma-1 chain-like [Ceratitis capitata]	the major constituent of microtubules
Mdes010353	9097	9904	12279	12572	14326	15510	10404.7	11968.2	0.428247	7.46381e-06	0.000243809	myosin-2 heavy chain-like isoform X7 [Ceratitis capitata]	actin binding protein, coordinates the interaction between the actin and microtubule cytoskeleton
		cell adhesion
Mdes009112	3113	3899	3614	4689	4456	5003	3548.4	4010.3	0.397147	5.05535e-06	0.000172191	galectin [Aedes aegypti]	binding specificity for beta-galactoside sugars, a broad variety of functions including mediation of cellûcell interactions, cellûmatrix adhesion and transmembrane signaling
		cuticle component
		others
	Proteins involved in RNA Processing, Modification, and Degradation
		RNA helicase, ribonuclease, and RNA processing
Mdes003100	585	961	708	1138	1063	1125	752.9	893.9	0.531413	0.000699301	0.0108479	mpv17-like protein [Bactrocera cucurbitae]	ribosome biogenesis, is required for the assembly and stability of the mitochondrial ribosome
Mdes008061	1022	1407	1294	1700	1612	1977	1241.4	1446.3	0.487066	5.99815e-05	0.00139125	endoU protein, putative [Aedes aegypti]	endoribonuclease that cleaves single-stranded RNAs at uridylates and releases products that have 2'-3'-cyclic phosphate termini
Mdes007748	2661	2863	3127	3420	3253	3267	2886.5	3155.6	0.18857	0.0025322	0.0289862	U4/U6.U5 tri-snRNP-associated protein 1-like [Musca domestica]	RNA splicing, plays a role in mRNA splicing as a component of the U4/U6-U5 tri-snRNP, one of the building blocks of the spliceosome
Mdes006557	3023	3365	3616	3734	3900	3897	3337.1	3540.1	0.193695	0.00280169	0.0313936	ATP-dependent RNA helicase DDX42-like isoform X1 [Ceratitis capitata]	binds to partially double-stranded RNAs (dsRNAs) to unwind RNA secondary structures
Mdes012007	4152	4304	4509	5163	4943	5080	4333	4664.5	0.214294	0.000154818	0.00311258	splicing factor 3A subunit 1 [Stomoxys calcitrans]	splicing, required for 'A' complex assembly formed by the stable binding of U2 snRNP to the branchpoint sequence (BPS) in pre-mRNA
Mdes012587	10622	9882	11499	12483	13180	13208	10692.8	11558.1	0.266635	6.30343e-05	0.00144163	RNA-binding protein Rsf1 [Bactrocera cucurbitae]	mRNA binding, negatively regulates mRNA splicing via spliceosome
Mdes004698	16742	17723	17820	20778	19838	19580	17482.7	18618.5	0.188783	0.000675846	0.0105136	ribosome biogenesis protein NSA2 homolog isoform X1 [Plutella xylostella]	ribosome biogenesis
Mdes011960	20234	24445	23746	25564	27835	28823	22841.4	23762.4	0.252153	0.000913521	0.0134307	serine/arginine-rich splicing factor 4 [Halyomorpha halys]	splicing
Mdes009004	58427	64594	66794	69196	71133	72233	63379	65502.3	0.151277	0.00294029	0.032749	ATP-dependent RNA helicase p62 isoform X3 [Bactrocera dorsalis]	involved in RNA interference (RNAi); double-stranded RNA induces potent and specific gene silencing
		RNA modification
		tRNA synthesis
		RNA degradation
		others
	Proteins involved in Protein Metabolism (Synthesis, Folding, Modification, and Degradation)
		protein synthesis including ribosomal proteins and proteins involved in initiation and elongation
Mdes017096	14945	15968	15800	17986	18778	17124	15622.3	16292.6	0.191472	0.00286059	0.0319892	cytosolic large ribosomal subunit L27A [Ochlerotatus taeniorhynchus]	ribosomal component
		protein folding, heat shock proteins, and other chaperones
Mdes001769	1084	1304	1343	1483	1467	1511	1244	1362.3	0.245525	0.00485503	0.0478543	proteasome assembly chaperone 2 [Papilio machaon]	chaperone, promotes assembly of the 20S proteasome as part of a heterodimer with PSMG1
Mdes008258	2413	2615	3184	3536	3355	3904	2732.9	3239.6	0.383263	1.81257e-05	0.0005137	gamma-interferon-inducible lysosomal thiol reductase [Ceratitis capitata]	lysosomal thiol reductase that can reduce protein disulfide bonds
		protein modification
Mdes011923	12252	13510	12987	15979	14326	14531	12959.4	13981.5	0.195043	0.00456964	0.0459327	oligosaccharyl transferase [Culex quinquefasciatus]	glycosylation, tranfers a 14-sugar oligosaccharide from dolichol to nascent protein
		proteasome, ubiquitination, and protein degradation
Mdes002878	794	1142	1012	1233	1333	1449	983.1	1083.5	0.426667	0.000908277	0.0134307	haloacid dehalogenase-like hydrolase domain-containing protein 2 [Ceratitis capitata]	ubiquitination, E3 ubiquitin-protein ligase Hakai
Mdes015085	854	1326	1014	1483	1497	1517	1067	1207.8	0.469081	0.000830964	0.0124903	E3 ubiquitin-protein ligase RFWD3 [Clupea harengus]	ubiquitination, ubiquitin-protein ligase
Mdes003753	4064	4024	4371	4638	4656	4999	4164.2	4340.6	0.184184	0.00460796	0.0461163	DDB1- and CUL4-associated factor 12 isoform X1 [Bactrocera dorsalis]	ubiquitination, a substrate receptor for CUL4-DDB1 E3 ubiquitin-protein ligase complex, also a role in ribosomal RNA processing
Mdes008319	4400	4825	5057	5387	5202	5873	4768	5032.3	0.192234	0.00468051	0.046644	E3 ubiquitin-protein ligase NRDP1-like [Musca domestica]	ubiquitination, ubiquitin-protein ligase
		proteases
Mdes003294	500	802	771	1336	1300	1488	688.9	1021.1	0.959498	5.46678e-11	7.08012e-09	salivary/fat body serine carboxypeptidase [Sitodiplosis mosellana]	carboxypeptidase
Mdes005785	5055	5993	5779	6993	7141	7905	5619.9	6163.6	0.374405	1.79134e-06	7.25526e-05	cathepsin b [Anopheles darlingi]	carboxypeptidase
Mdes008911	8034	7422	8742	9583	8925	9810	8083.9	8832.7	0.212894	0.00244116	0.0282343	plasma glutamate carboxypeptidase [Culex quinquefasciatus]	metalloprotease, catalyzes the hydrolysis of dipeptides with unsubstituted terminals into amino acids, an important role in the hydrolysis of circulating peptides
		protease inhibitors
Mdes003345	2933	3275	3415	3682	3833	3862	3211.9	3420.1	0.22932	0.000391401	0.0068116	Timp-3, putative [Aedes aegypti]	metalloproteinase inhibitor 3
Mdes002124	39751	41226	49297	58605	52066	64202	43408.7	52061.1	0.41209	5.15152e-07	2.43125e-05	protease inibitor Lg2A3 [Mayetiola destructor]	protease inibitor
	Tansporters and Proteins Involved in Transport
		retrograde transport
		amino acid transport
		ion and metal transport
Mdes004479	161	190	238	276	310	268	195.6	247.9	0.509672	0.00365916	0.038815	Sulfate transporter [Aedes aegypti]	sulfate transport
Mdes005788	257	280	306	441	353	426	281.2	361.3	0.507459	0.000551841	0.00897285	sodium-dependent phosphate transporter [Aedes aegypti]	phosphate transport, sodium-phosphate symporter
Mdes014262	685	719	743	917	890	830	717.6	801.3	0.280237	0.00440977	0.0445699	Slc39a9-prov protein [Culex quinquefasciatus]	metal ion transporter
		Carbohydrate transport
		lipid, steriod, and fatty acid transport
Mdes009408	965	1061	1184	1252	1244	1504	1070.1	1173.6	0.303396	0.00394255	0.041232	SERAC1-like [Musca domestica]	plays an important role in the phosphatidylglycerol remodeling that is essential for both mitochondrial function and intracellular cholesterol trafficking
		peptide and protein transport
Mdes007464	3411	3517	3648	4058	3901	4292	3535.7	3715	0.197587	0.00298792	0.0331799	ubiquitin-like modifier-activating enzyme ATG7 [Stomoxys calcitrans]	required for cytoplasm to vacuole transport (Cvt) and autophagy
Mdes010465	7734	7973	8256	9109	9004	9413	8011.4	8370.7	0.185868	0.000735412	0.0113292	vacuolar sorting protein [Culex quinquefasciatus]	component of the endosomal sorting complex required for transport II, which is required for multivesicular body (MVB) formation and sorting of endosomal cargo proteins into MVBs
		RNA transport
		Other transporters
Mdes008819	415	571	487	702	678	746	492	575	0.50508	0.000188079	0.00369458	alpha-tocopherol transfer protein [Culex quinquefasciatus]	controls the distribution of vitamin E
Mdes004292	2772	2938	3300	3963	3691	3863	3005.3	3504.7	0.341903	7.94957e-08	4.49454e-06	apolipoprotein D, putative [Aedes aegypti]	pigment transport, involved in binding and the transport of bilin
Mdes001523	4522	5545	5117	5941	5859	6744	5072.9	5333.8	0.273122	0.00200909	0.0244828	mitochondrial carnitine/acylcarnitine carrier protein [Aedes aegypti]	carnitine transport, mediates the transport of acylcarnitines of different length across the mitochondrial inner membrane from the cytosol to the mitochondrial matrix for their oxidation by the mitochondrial fatty acid-oxidation pathway
	Regulatory Proteins
		apoptosis
		proteins involved in cell cycle
		chromatin components or enzymes that modify chromatin structures
Mdes007365	114	122	145	241	209	169	126.9	187	0.651755	0.00158157	0.020155	fanconi anemia group J protein [Culex quinquefasciatus]	DNA-dependent ATPase and 5' to 3' DNA helicase required for the maintenance of chromosomal stability
		proteins involved in regulation of growth and development
Mdes003662	2670	2879	2966	3399	3170	3591	2844.7	3069.6	0.240644	0.000805844	0.0121784	pogo transposable element with krab domain [Lasius niger]	multicellular organismal development
Mdes000624	4064	3852	4080	4505	4760	5098	4015	4138.4	0.243117	0.00217127	0.0260011	microtubule-associated protein futsch-like [Musca domestica]	necessary for dendritic and axonal organization and growth at the neuromuscular junction through the regulation of the synaptic microtubule cytoskeleton during embryogenesis
Mdes002233	24160	27255	27334	30018	30549	31003	26302	27644.6	0.204856	0.000190947	0.00374431	axoneme-associated protein mst101(2)-like [Musca domestica]	sperm axoneme assembly
Mdes009688	29925	38149	38875	52726	44731	44534	35630.3	44266.8	0.395803	1.09556e-05	0.000342528	slit homolog 2 protein [Ceratitis capitata]	acts as molecular guidance cue in cellular migration, interacts with roundabout homolog receptors
		DNA replication, nucleases, helicases, and proteins involved in DNA repair
Mdes006780	1092	1269	1296	1389	1552	1621	1220.3	1293.8	0.304851	0.0015685	0.0200233	flap endonuclease-1 [Aedes aegypti]	structure-specific nuclease with 5'-flap endonuclease and 5'-3' exonuclease activities involved in DNA replication and repair
Mdes008712	2023	2386	2326	2560	2665	2761	2249	2355.2	0.232277	0.00336363	0.0365503	werner helicase interacting protein [Aedes aegypti]	DNA helicase, DNA repair
Mdes010219	4070	4487	4596	4843	5206	5870	4392.9	4547.4	0.261221	0.00176703	0.0220148	poly [adp-ribose] polymerase [Aedes aegypti]	DNA repair, nvolved in the base excision repair (BER) pathway, by catalyzing the poly(ADP-ribosyl)ation of a limited number of acceptor proteins involved in chromatin architecture and in DNA metabolism
Mdes006171	4427	4937	4877	6005	5594	6151	4759	5252.7	0.30303	6.00863e-06	0.0002001	activating signal cointegrator 1 complex subunit 2 [Bactrocera cucurbitae]	DNA helicase, 3'-5' DNA helicase involved in repair of alkylated DNA
		proteins involved in gene silencing
		proteins involved in immunity
		proteins involved in sensory transduction and neurotransmission
Mdes003362	1144	1221	1462	1817	1424	1692	1274.5	1582.9	0.351923	0.0011663	0.0161571	synaptic vesicle glycoprotein 2B isoform X3 [Ceratitis capitata]	plays a role in the control of regulated secretion in neural and endocrine cells
		proteins involved in signal transduction
Mdes008052	151	274	156	348	367	374	194.7	244.9	0.82878	0.000242567	0.00447303	protein phosphatase 1L [Serinus canaria]	protein phosphatase
Mdes001893	152	203	213	317	266	337	189	256.4	0.659094	0.000215361	0.00408636	protein phosphatase 1L [Erinaceus europaeus]	protein phosphatase
Mdes016209	185	220	294	369	322	333	231.7	320.1	0.525874	0.00236164	0.0275723	suppressor of cytokine signaling 6 [Capra hircus]	negative feedback system that regulates cytokine signal transduction
Mdes010673	272	269	315	422	367	366	285.6	356.1	0.410042	0.00379938	0.0400734	insulin receptor [Anopheles darlingi]	receptor kinase, mediates the pleiotropic actions of insulin
Mdes008157	1719	2351	1696	2815	2776	2641	1932.4	2185.2	0.486223	0.000167938	0.00333422	calcyphosin C (Calcium-binding protein. May play a role in cellular signaling events) [Mayetiola destructor]	calcium binding, intracellular signal transduction
Mdes010041	2996	3304	3724	4761	4730	5518	3340.7	4097.5	0.568213	7.11251e-12	1.1317e-09	inositol monophosphatase 1-like [Bactrocera dorsalis]	participate in synthesis of phosphatidylinositol and polyphosphoinositides that are implicated in signaling pathways
		proteins involved in transcription
Mdes011038	330	428	398	469	599	509	385.8	418.3	0.424972	0.00485965	0.0478575	msta [Anopheles darlingi]	regulating transcription by regulating histone deacelase activity
Mdes006048	1638	1988	1953	2402	2276	2439	1861.8	2102.1	0.337246	4.3019e-05	0.00106477	iroquois-class homeodomain protein IRX-1 [Stomoxys calcitrans]	transcription regulation
Mdes010288	2179	2290	2441	2571	2618	2817	2307.9	2414.6	0.199174	0.00497604	0.048874	TATA-box-binding protein [Culex quinquefasciatus]	general transcription factor that functions at the core of the DNA-binding multiprotein factor TFIID
Mdes012031	2238	2353	2509	2709	2922	2905	2371.3	2514.6	0.252453	0.00030487	0.00549467	phd finger protein 12-like isoform X1 [Ceratitis capitata]	acts as a transcriptional repressor
Mdes001717	2293	2477	2614	2796	2868	2785	2465.5	2606.9	0.181908	0.0047586	0.0471541	transcription elongation factor s-ii [Aedes aegypti]	transcription elongation
Mdes007624	2523	2429	2457	2946	2973	3205	2481.5	2607.1	0.282217	0.000604284	0.00958764	kruppel-like protein 1 [Glossina morsitans morsitans]	transcriptional repressor which binds to the consensus sequence 5'-GGTGTG-3', plays a role in the regulation of the circadian clock
Mdes010774	2791	3467	3243	3712	3852	3714	3172.6	3354.1	0.233739	0.00468422	0.046644	polycomb protein E(z) [Culex quinquefasciatus]	acts antagonistically and interacts with chromosomal elements, termed Cellular Memory Modules
Mdes005483	8818	10206	9654	12357	11789	12492	9586	10629.5	0.338135	4.95663e-07	2.35927e-05	elongator complex protein 2-like [Musca domestica]	acts as subunit of the RNA polymerase II elongator complex, which is a histone acetyltransferase component of the RNA polymerase II (Pol II) holoenzyme and is involved in transcriptional elongation
		proteins with other regulatory functions
	Putative Secreted Salivary Gland Proteins (SSGPs)
Mdes014066	74	71	69	178	169	130	71.7	120.2	1.05428	7.46443e-06	0.000243809	secreted protein F [Mayetiola destructor]
Mdes004987	84	127	111	203	175	152	107.3	152.3	0.660153	0.00342418	0.0370637	secreted protein B [Mayetiola destructor]
Mdes008976	151	194	213	278	289	285	185.6	237.2	0.581261	0.000538089	0.00881358	antigen 5-related salivary protein [Culicoides nubeculosus]
Mdes004226	256	281	266	428	390	338	268.7	336.1	0.495695	0.00128088	0.0172927	secreted protein F [Mayetiola destructor]
Mdes008763	304	654	364	735	727	793	442.2	533.5	0.70633	0.0014321	0.0188084	secreted protein E [Mayetiola destructor]
Mdes009240	365	489	504	651	580	670	451.9	557.8	0.466023	0.000582509	0.00931193	secreted lipase-like protein 1 [Mayetiola destructor]
Mdes003101	368	692	478	866	806	948	513.3	651.7	0.721918	0.00012008	0.00248598	secreted protein F [Mayetiola destructor]
Mdes003186	406	501	477	638	567	662	462	538.7	0.411465	0.00111454	0.0157336	secreted protein F [Mayetiola destructor]
Mdes014731	427	888	474	1009	915	949	599.1	720.4	0.625483	0.00384231	0.0403733	secreted protein E [Mayetiola destructor]
Mdes008716	433	610	486	871	716	740	511.2	657.9	0.574918	0.000116467	0.0024247	secreted protein B [Mayetiola destructor]
Mdes001219	461	507	503	798	649	612	491.7	629.9	0.460884	0.000539306	0.00882054	secreted protein B [Mayetiola destructor]
Mdes004227	514	733	643	1265	1078	967	630.5	926	0.776217	6.67815e-08	3.99899e-06	secreted protein B [Mayetiola destructor]
Mdes004275	608	1119	887	1509	1301	1527	870.3	1161	0.695321	3.70678e-05	0.000925696	secreted protein B [Mayetiola destructor]
Mdes000247	727	1257	1003	1749	1416	1375	995.3	1333.8	0.573565	0.000475563	0.00798917	secreted protein B [Mayetiola destructor]
Mdes001173	768	853	933	1142	1097	1074	851.6	1001.5	0.361416	6.15672e-05	0.00141098	secreted protein B [Mayetiola destructor]
Mdes014106	770	1399	857	1936	1671	1638	1012.7	1357.5	0.744086	4.51604e-05	0.00110065	secreted protein B [Mayetiola destructor]
Mdes001144	787	880	1029	1444	1125	1224	897.5	1195.6	0.47549	4.45911e-05	0.00109637	secreted protein B [Mayetiola destructor]
Mdes013655	1087	1387	1305	1779	1594	1539	1261.1	1490.5	0.361959	0.000500018	0.00831224	secreted protein F [Mayetiola destructor]
Mdes004180	1631	2223	1937	3039	2682	2738	1933.5	2408.8	0.52669	1.1172e-06	4.84177e-05	secreted protein F [Mayetiola destructor]
Mdes001124	1656	2078	2077	2836	2304	2343	1937.3	2374.4	0.349599	0.000884431	0.0131871	secreted protein B [Mayetiola destructor]
Mdes009361	2267	3180	2504	3738	3677	3830	2659	3019.9	0.477994	3.22087e-05	0.000830419
Mdes011265	2397	2864	2915	4148	3702	3613	2727.1	3415.2	0.47279	1.24571e-08	9.43858e-07
Mdes001138	2677	2575	2785	5657	4632	4910	2688	4098.6	0.895996	9.19873e-25	1.28069e-21	secreted protein B [Mayetiola destructor]
Mdes001207	4911	4943	4968	6975	5430	5713	4960.9	5773.9	0.270631	0.00502789	0.0491903	secreted protein F [Mayetiola destructor]
Mdes009722	5576	5695	5675	8004	7224	7514	5671.2	6613.6	0.406885	2.92871e-09	2.43433e-07
Mdes008186	6499	7408	7300	10501	10632	9444	7084.5	8608.5	0.51228	1.61788e-12	2.82283e-10	SSSGP-1E1 [Mayetiola destructor]
Mdes015834	6711	9293	8705	14218	12477	11888	8235.2	11102	0.624806	1.68043e-09	1.52218e-07
Mdes001139	8589	9739	10333	14216	11795	11950	9560	11865.5	0.391349	1.38606e-06	5.80373e-05	secreted protein B [Mayetiola destructor]
Mdes008184	21111	19939	22885	26114	24276	24792	21362.2	23629.4	0.219939	0.000301763	0.00545624	SSSGP-1C2 [Mayetiola destructor]
Mdes001194	33692	31552	38229	49988	41995	41681	34536	42612.7	0.354564	2.10777e-05	0.000587866	secreted protein F [Mayetiola destructor]
	Proteins with Functions Not Well Defined, Proteins with functions unknown, or Hypothetical Proteins
Mdes011078	613	846	747	1077	995	1365	736.2	882.1	0.610874	3.16268e-05	0.000824963	lipase 3 [Bactrocera oleae]	lipid metabolism, lipase
Mdes006413	991	849	1040	1181	1142	1263	962.7	1071	0.298799	0.00475653	0.0471541	large low complexity protein [Rhizoctonia solani 123E]	large low complexity protein [Rhizoctonia solani 123E]
Mdes011447	1165	1350	1234	1798	1495	1547	1254	1466.5	0.348975	0.000863253	0.0129233	Mde8i18_4 [Mayetiola destructor]
Mdes006128	2961	2699	3963	4248	4019	4796	3199.1	3956.7	0.427954	0.000172523	0.00341307	Juvenile hormone-inducible protein, putative [Aedes aegypti]
Mdes005107	2974	3085	3467	4297	3723	4313	3178.6	3747.9	0.358666	2.73978e-06	0.000101136	anterior fat body protein [Anopheles darlingi]
Mdes002255	3422	3620	3703	4134	4121	4345	3591.5	3778.3	0.21566	0.000558897	0.00906037	Armadillo repeat-containing protein 7 [Melipona quadrifasciata]
Mdes008364	4269	4777	4852	6251	5892	6214	4641.3	5362.3	0.387599	1.50614e-10	1.73211e-08	esterase FE4 [Papilio xuthus]	Esterase FE4 [Papilio xuthus]
Mdes001812	4398	5315	5011	5632	5804	6008	4918.2	5131.6	0.230774	0.00252738	0.0289608	AMP dependent CoA ligase [Anopheles darlingi]
	Proteins with no matches to any sequences in Genbank
Mdes017049	60	78	76	114	117	157	71.3	91.9	0.77656	0.00175019	0.0218293
Mdes013500	65	104	80	134	139	155	83.1	103.7	0.708217	0.00341962	0.0370637
Mdes010190	67	231	122	267	268	340	139.8	189	0.908178	0.00293202	0.0326895
Mdes014283	81	77	72	164	219	184	77.2	114.7	1.19692	1.15017e-07	6.34185e-06
Mdes007106	94	98	67	173	195	139	87.3	116.8	0.864349	0.000582727	0.00931193
Mdes015652	99	144	166	213	209	245	135.6	183	0.661718	0.0014378	0.0188345
Mdes013916	102	132	168	203	242	207	133.2	179	0.655299	0.00158671	0.0201975
Mdes008770	118	201	133	253	299	282	151.2	187.3	0.813333	0.000223921	0.00421171
Mdes005575	119	142	152	211	223	187	137.6	175.5	0.552293	0.00333389	0.0363987
Mdes014877	122	151	139	247	194	191	137.6	187.1	0.572742	0.00390953	0.0409636
Mdes008881	126	214	146	298	292	266	162.5	215.6	0.754455	0.000397419	0.00688407
Mdes003642	129	277	165	344	396	399	190.8	247.2	0.907723	0.000143049	0.00292345
Mdes007953	136	151	143	216	190	230	143.8	173.7	0.525783	0.00449044	0.045262
Mdes016771	148	174	171	297	290	251	164.6	226.8	0.725038	2.11121e-05	0.000587866
Mdes009056	150	176	199	277	276	217	174.8	230.1	0.520472	0.00447812	0.0451787
Mdes016841	151	120	131	222	226	234	134.9	171	0.708777	0.000226647	0.00423556
Mdes006562	153	265	152	358	336	390	191.1	248	0.848582	0.000147545	0.00299337
Mdes014606	154	199	177	334	287	294	177	247.9	0.74551	1.29488e-05	0.000387699
Mdes003484	172	151	136	223	241	239	154.4	173.9	0.565756	0.00343416	0.0370996
Mdes015361	174	198	155	291	346	305	176.9	216.3	0.784625	1.76406e-05	0.000503797
Mdes017089	174	351	296	552	441	399	272.7	411.3	0.707783	0.00120789	0.0165276
Mdes009614	175	250	192	300	337	351	206.4	238.2	0.636338	0.000516279	0.00853049
Mdes015835	176	226	211	314	418	400	204.6	254	0.839049	1.89859e-06	7.60666e-05
Mdes015856	176	476	292	576	539	572	314.3	421.3	0.759271	0.00224016	0.0265153
Mdes002344	177	245	212	357	318	336	211.7	275.7	0.637252	0.000136602	0.00280197
Mdes005194	200	214	279	328	313	343	230.3	292.8	0.482924	0.00234957	0.027489
Mdes010107	213	351	233	493	524	502	266.7	352.6	0.872489	4.26402e-06	0.000146582
Mdes009353	232	215	223	342	303	295	224.4	273.4	0.457359	0.00393633	0.0412057
Mdes006545	251	333	299	426	373	429	294.8	350.6	0.450073	0.00305914	0.0338359
Mdes004228	252	334	310	574	516	452	298.9	428.7	0.748691	1.0922e-06	4.77056e-05
Mdes016072	256	270	240	352	369	378	256.8	286.4	0.489715	0.00116451	0.0161523
Mdes016192	260	321	351	433	417	519	310.2	378.4	0.53046	0.000461937	0.00779554
Mdes016263	261	347	316	505	407	486	308.4	397.5	0.567688	0.000224758	0.0042144
Mdes005527	270	343	253	438	403	395	290.5	334.9	0.477679	0.00429032	0.0437196
Mdes016437	270	238	316	391	441	396	274.8	341.3	0.549247	0.000267881	0.00489928
Mdes000277	271	294	283	400	390	366	283.7	330.2	0.422417	0.00235659	0.0275421
Mdes016439	277	446	468	517	964	639	395	474.8	0.776452	0.000468683	0.00788549
Mdes015453	282	232	278	368	389	363	265.1	312.1	0.471024	0.00202009	0.0245363
Mdes014828	289	234	302	368	373	437	275.8	323.4	0.484284	0.0024658	0.0284602
Mdes011900	290	484	334	535	615	571	370.5	420.8	0.594443	0.00126275	0.0171161
Mdes015101	301	361	300	523	496	516	322.2	398.9	0.641733	5.29243e-06	0.000178749
Mdes010252	318	337	342	533	509	470	333.3	423.5	0.575426	6.50621e-06	0.000215673
Mdes014794	320	481	429	621	604	604	409.8	507.8	0.547363	0.000213766	0.00406995
Mdes015084	327	461	397	632	592	594	395.5	498.2	0.590274	3.17789e-05	0.000825066
Mdes010405	357	402	361	728	559	702	375	528.7	0.790954	4.0312e-08	2.50835e-06
Mdes014910	358	600	363	637	677	761	442.7	484.7	0.602832	0.00201805	0.0245363
Mdes003671	359	670	384	803	741	776	473.3	576.5	0.660479	0.00119164	0.016339
Mdes010214	368	342	365	477	470	512	359.9	406.7	0.41681	0.00127913	0.0172899
Mdes015270	374	616	452	880	796	896	481.7	646.4	0.792752	1.76409e-06	7.22368e-05
Mdes007978	384	617	493	752	635	832	498.4	602.5	0.538635	0.00149444	0.0193322
Mdes006996	396	354	315	530	459	535	358.2	409.4	0.479789	0.00241906	0.0280911
Mdes007089	397	496	509	721	645	706	467.2	594.7	0.543571	6.69006e-06	0.000221109
Mdes003931	412	508	419	682	671	577	448.4	533.2	0.499076	0.000417341	0.00713722
Mdes014876	417	459	471	662	540	637	449.9	547.8	0.427836	0.00062241	0.00984716
Mdes006924	424	549	502	645	687	664	492.4	553.9	0.416647	0.000841817	0.0126193
Mdes014012	453	670	597	956	902	917	573.2	752	0.664706	7.88996e-07	3.52925e-05
Mdes014147	460	764	585	1076	906	1054	603.7	805.5	0.710128	1.27497e-05	0.000385886
Mdes003834	472	685	667	859	825	842	606.9	737	0.451904	0.000643125	0.0101123
Mdes008158	479	643	444	782	829	749	525.4	594.3	0.555183	0.000460992	0.0077914
Mdes004420	499	746	475	870	832	862	577	652.3	0.536704	0.00168275	0.021154
Mdes005740	520	467	564	663	623	718	518.1	591.9	0.35059	0.00361993	0.0385088
Mdes006560	520	742	557	1038	1082	1128	608.7	773.6	0.800416	1.93516e-08	1.41802e-06
Mdes012357	523	602	556	722	797	828	562.2	617.3	0.459793	9.18663e-05	0.00199068
Mdes011604	530	750	708	1233	1274	1077	662.2	940.8	0.823328	2.93757e-10	3.23947e-08
Mdes006651	542	529	649	853	859	952	573.5	725.6	0.611727	2.52691e-08	1.79265e-06
Mdes000468	546	820	559	1048	988	1042	644.9	779.5	0.639403	5.3397e-05	0.00127626
Mdes006559	554	735	602	1028	1069	1118	632.5	789.8	0.736632	5.08859e-09	4.13699e-07
Mdes008979	557	692	704	893	854	818	651	771.1	0.377728	0.000564273	0.00906908
Mdes005537	560	666	577	951	893	986	603.5	740.1	0.624596	7.31304e-08	4.26454e-06
Mdes006159	560	608	637	965	821	764	602.7	775.2	0.477536	5.85495e-05	0.00137473
Mdes007269	570	1079	922	1405	1565	1384	854.4	1126.1	0.726275	2.29044e-05	0.000628326
Mdes012353	571	699	686	850	786	937	652.6	741.5	0.377852	0.00112331	0.0158373
Mdes006437	573	581	534	922	1027	1028	566	705.6	0.788036	2.00746e-11	2.98121e-09
Mdes002267	581	801	776	1097	1078	1067	718.8	905.6	0.56836	1.34042e-06	5.65514e-05
Mdes016831	585	656	726	810	962	797	655.6	740.5	0.369598	0.00184983	0.0228482
Mdes001186	595	913	648	1132	1125	1049	721.4	862.7	0.583639	0.000153537	0.00309239
Mdes009723	597	689	636	884	813	834	642.8	734.8	0.377535	0.000460004	0.00778651
Mdes016460	610	725	693	994	911	978	677.4	815.8	0.488369	2.33146e-06	8.95342e-05
Mdes016649	610	749	751	1250	1211	1288	703.7	969.3	0.808756	2.62832e-16	9.75809e-14
Mdes009194	615	565	748	968	900	752	642.4	828.8	0.423516	0.00141814	0.0187148
Mdes003462	633	821	737	953	911	1005	731.7	816.2	0.370452	0.00135569	0.0181052
Mdes014766	652	727	742	976	872	824	708.3	829.9	0.316392	0.00305222	0.0337929
Mdes000520	709	783	776	1171	1019	1052	758	942.1	0.495868	7.12827e-07	3.26621e-05
Mdes000823	725	798	768	1147	1029	1230	766.2	926.5	0.550051	2.16958e-07	1.11359e-05
Mdes009076	751	923	979	1348	1133	1112	883.6	1124.7	0.42141	0.000223581	0.00421171
Mdes014166	781	886	914	1123	1211	1329	861.4	983.2	0.487619	1.70713e-06	7.04224e-05
Mdes007952	784	879	954	1281	1165	1356	872.7	1079.9	0.522162	7.27758e-08	4.26454e-06
Mdes000466	791	1166	828	1505	1325	1440	932.5	1131.3	0.583875	7.25844e-05	0.00163653
Mdes002737	797	942	767	1085	1108	1151	840	895.4	0.392465	0.00094368	0.0137395
Mdes014799	810	727	804	1027	932	953	783.6	884.2	0.295664	0.00499341	0.0489583
Mdes006530	822	891	958	1278	1137	1255	891.4	1080.3	0.442296	1.11515e-06	4.84177e-05
Mdes000382	831	1381	1194	1732	1771	1656	1133.8	1415.1	0.575915	6.06212e-05	0.00139504
Mdes000416	832	1270	975	1809	1656	1875	1028.1	1350.3	0.762935	3.96691e-08	2.48221e-06
Mdes011982	834	794	768	1158	1010	1027	803.4	931.9	0.391278	0.000530405	0.00870052
Mdes002274	857	916	1006	1120	1092	1267	927.2	1024.9	0.309455	0.00143905	0.0188345
Mdes016059	862	1240	919	1579	1486	1593	1011.1	1210.5	0.595074	1.26097e-05	0.000383598
Mdes009129	908	1286	998	1511	1612	1729	1067.6	1214.1	0.577068	1.30235e-05	0.00038889
Mdes010422	918	1420	1028	1956	1615	1803	1125.7	1447.7	0.641352	1.73637e-05	0.000499733
Mdes007379	924	1119	1075	1322	1315	1300	1041	1157	0.32136	0.000506113	0.00837606
Mdes015100	930	1208	966	1813	1517	1640	1039.1	1348	0.650359	1.64187e-07	8.66688e-06
Mdes009631	941	847	821	1425	891	1421	875.8	1088.5	0.479219	0.00466466	0.0465964
Mdes009747	957	1572	1152	2053	2007	1906	1229.6	1553.8	0.664795	7.6507e-06	0.000249162
Mdes002277	966	1074	984	1354	1234	1163	1012.2	1130	0.291654	0.0051037	0.0497768
Mdes013944	975	991	893	1333	1298	1192	958.9	1077	0.395559	0.000315211	0.00563535
Mdes016827	979	1105	1130	1401	1429	1298	1073	1221.8	0.346217	9.39464e-05	0.00202003
Mdes014045	997	977	1142	1529	1311	1145	1040	1290.6	0.337379	0.00399582	0.0415162
Mdes006473	1014	1024	1205	1375	1337	1300	1081.5	1244.2	0.293995	0.000564181	0.00906908
Mdes014968	1021	1333	1294	1921	1546	2027	1216.1	1555.3	0.56935	3.2236e-06	0.000114345
Mdes000172	1034	1582	1315	1881	1831	1976	1311.3	1545.5	0.511281	8.0524e-05	0.00179017
Mdes015314	1042	1046	874	1428	1292	1422	995.3	1114.9	0.454531	0.000212345	0.00406361
Mdes008891	1091	1285	1442	1715	1634	1614	1271	1523.2	0.366535	4.89267e-05	0.00117445
Mdes008228	1108	1757	1455	1929	1887	2260	1440.3	1634.9	0.469859	0.000892493	0.0132896
Mdes009986	1128	2105	1489	2693	2630	2692	1575.5	2027.8	0.726358	9.15518e-06	0.000294712
Mdes006194	1143	1618	1436	2349	2214	1717	1399.9	1833.2	0.55697	5.89224e-05	0.00137585
Mdes011278	1144	1314	1045	1978	1760	1636	1175.3	1466.5	0.587075	2.35532e-06	8.95342e-05
Mdes012628	1154	934	1282	1788	1646	1538	1124.8	1484.1	0.539943	4.55676e-06	0.000155685
Mdes011250	1202	1938	1483	2213	2099	1940	1543.4	1788.1	0.4126	0.00403186	0.041735
Mdes016392	1219	1312	1546	1617	1732	1704	1358	1523.7	0.298415	0.000550927	0.00897109
Mdes016666	1221	1124	1160	1568	1392	1620	1174.5	1318.3	0.36435	0.0004041	0.0069745
Mdes012275	1226	1090	1338	1553	1426	1698	1220.5	1394.5	0.33903	0.0010695	0.0152329
Mdes000418	1246	1743	1420	1813	1846	2008	1473.5	1561.2	0.34274	0.00457567	0.0459327
Mdes000844	1247	1004	1522	1598	1676	1752	1256.5	1503.1	0.397554	0.00154386	0.0197877
Mdes002843	1272	1671	1661	2328	2087	2470	1533.9	1928.5	0.563397	8.71865e-08	4.87981e-06
Mdes007078	1277	1740	1538	2235	1835	1803	1520.4	1824.8	0.348037	0.00435842	0.0442921
Mdes010606	1283	1084	1503	2164	1630	1592	1290.3	1773.4	0.455016	0.000915239	0.0134307
Mdes015580	1285	1537	1465	2215	1926	2040	1431.9	1780.7	0.509844	2.64031e-08	1.82657e-06
Mdes000518	1304	1524	1459	2140	2210	2207	1432.4	1740.9	0.595608	3.37528e-13	7.37136e-11
Mdes007003	1455	1604	1664	2001	1919	2021	1577	1768.6	0.31711	1.32515e-05	0.000394638
Mdes009058	1464	2509	2182	3424	3035	3754	2047.6	2713.8	0.703143	1.97866e-06	7.84282e-05
Mdes014540	1555	2031	1828	2744	2506	2737	1807.8	2212.1	0.542204	3.69632e-08	2.3439e-06
Mdes009630	1573	1907	1973	2278	2032	2245	1817.7	2050.3	0.253233	0.00384703	0.0403848
Mdes010093	1605	1785	1785	2383	2134	2458	1729	2013.8	0.414159	6.23589e-07	2.90608e-05
Mdes002032	1653	1772	1821	2367	2041	2330	1752.9	2022.8	0.345031	3.19349e-05	0.000827189
Mdes011079	1663	1812	1918	2274	2140	2182	1800.3	2022.5	0.277265	7.28955e-05	0.00164022
Mdes016667	1703	1996	2152	2811	2388	2486	1949.8	2397.3	0.379925	2.18715e-05	0.000602982
Mdes005827	1739	1765	1885	2399	2232	2279	1801	2068.7	0.343529	1.25527e-06	5.33978e-05
Mdes014532	1764	1774	1477	2423	2134	2274	1685.1	1888.9	0.417798	0.000333509	0.00592443
Mdes005915	1848	1636	1882	2230	2079	2217	1795.1	1983.9	0.26543	0.00239746	0.0279319
Mdes005042	1851	1934	2254	2655	2599	2695	2013.2	2368.3	0.384342	5.64483e-08	3.3985e-06
Mdes016973	1859	2431	2126	3082	2902	2649	2143.6	2518.8	0.409759	9.37451e-05	0.00202003
Mdes016075	1945	2252	2157	4342	3219	3954	2123.3	3155	0.831304	1.83108e-14	5.367e-12
Mdes010493	1957	2375	2179	2997	2754	2550	2176	2501.8	0.333472	0.000441268	0.00749215
Mdes014545	1961	3007	2202	3117	2920	3600	2397.8	2571.8	0.401729	0.0047457	0.0471102
Mdes005383	2022	2108	2315	2803	2593	2828	2151.5	2469.9	0.338015	1.00691e-06	4.4328e-05
Mdes013536	2065	2130	2152	2682	2517	3111	2123.1	2333.7	0.370249	8.1594e-05	0.00180675
Mdes008895	2083	1744	2426	2885	2602	2967	2085	2562.5	0.418734	9.3743e-05	0.00202003
Mdes006745	2111	2461	2506	3148	3084	2596	2361.8	2729.8	0.304531	0.00119264	0.016339
Mdes010410	2153	1968	2322	3145	2818	2946	2152.8	2641.9	0.450807	3.45429e-08	2.22392e-06
Mdes009702	2172	2570	2776	3543	3350	3388	2504.7	3051.5	0.43942	6.72218e-09	5.34798e-07
Mdes010059	2239	2566	1999	4259	3460	3108	2283.8	3039.8	0.635341	2.34699e-06	8.95342e-05
Mdes006497	2271	2597	2540	3002	2737	3146	2475	2673.7	0.247457	0.0022787	0.0268573
Mdes016545	2273	2848	2791	3757	3520	4446	2638.9	3164.1	0.549146	1.21138e-07	6.61392e-06
Mdes011469	2302	2559	2520	3106	2631	3090	2466.9	2715.7	0.24231	0.00495285	0.0486892
Mdes002145	2308	2689	2335	4850	5613	3676	2454.9	3489.2	0.909666	4.60327e-11	6.10371e-09
Mdes006450	2311	2339	2372	3829	3214	3755	2349.5	3002.8	0.600057	3.8707e-12	6.33998e-10
Mdes006037	2338	3238	2654	3854	3602	3660	2750.6	3147.6	0.414059	0.000155182	0.00311427
Mdes009054	2353	2684	2773	3692	3015	3303	2606.3	3123.6	0.34314	8.39407e-05	0.00184652
Mdes012276	2378	2206	2716	3171	2831	3258	2436.1	2839.8	0.328699	0.000150623	0.00304291
Mdes003813	2391	3289	2782	4027	3575	4252	2826.7	3293.1	0.466009	3.2924e-05	0.000844949
Mdes008043	2421	2513	2336	3618	3357	3609	2435.9	2881.8	0.520695	4.79155e-10	4.96382e-08
Mdes002441	2441	2645	2522	3400	3216	3197	2545.7	2861.6	0.350099	2.90028e-06	0.000104881
Mdes000345	2467	2332	3028	3499	3186	3167	2607.7	3148.1	0.319798	0.000287972	0.00522383
Mdes003704	2477	2598	2773	3789	3341	3604	2621.2	3171.4	0.436661	4.46418e-10	4.72021e-08
Mdes004337	2478	2590	2872	3443	2819	3464	2649.8	3047.2	0.278169	0.00201945	0.0245363
Mdes015455	2551	2704	2756	3698	3563	3467	2677.8	3118.5	0.405991	5.51646e-10	5.63691e-08
Mdes005739	2575	2748	2699	3238	3123	3372	2683.3	2864.8	0.263129	0.000237551	0.00438781
Mdes009589	2576	2140	2792	3025	2925	3347	2507.7	2803.4	0.292244	0.00411327	0.0422634
Mdes000723	2630	2393	2806	3410	3111	3188	2616.5	2999.9	0.294998	0.000198782	0.0038911
Mdes005856	2688	2921	2804	3720	3500	3675	2814.5	3151.9	0.356268	7.15529e-07	3.26621e-05
Mdes000169	2852	3300	3356	4728	4578	4971	3173.2	3908.4	0.571839	1.60881e-16	6.17895e-14
Mdes003661	2946	3056	3099	3692	3345	3855	3043.7	3276.6	0.243227	0.00145194	0.0189809
Mdes010251	2973	3632	3535	4676	4437	5171	3384.1	3966.8	0.478587	2.95386e-08	1.96104e-06
Mdes015137	2973	3332	3484	4190	4035	4228	3266.9	3703.1	0.334496	7.76934e-08	4.41505e-06
Mdes006840	3010	3334	3465	4320	3899	3818	3274.7	3758.3	0.281696	9.02682e-05	0.00196753
Mdes000096	3035	4035	3458	4518	4003	4645	3517.9	3852.7	0.305196	0.00344986	0.0371506
Mdes005473	3088	3178	3654	5132	4707	4555	3308.9	4247.7	0.523199	1.43652e-13	3.40426e-11
Mdes000469	3121	3322	3203	4590	3966	4092	3228	3768.5	0.37266	4.39338e-06	0.000150565
Mdes007016	3237	3452	3499	4163	3955	4599	3405.5	3696.8	0.304293	6.8257e-05	0.00155152
Mdes007903	3250	4189	3497	4769	4272	4613	3658.1	3994.9	0.301777	0.00269689	0.0303413
Mdes014838	3258	3730	3741	5045	4734	4894	3582.5	4245.6	0.437405	2.1129e-11	3.08902e-09
Mdes004981	3319	3859	3725	5257	4543	4390	3642.6	4342.7	0.363735	2.93746e-05	0.000777135
Mdes006564	3347	3826	3581	4161	4294	4315	3596.3	3734.4	0.232661	0.00169428	0.021251
Mdes014177	3391	4166	3986	5801	5224	5838	3853.3	4733.6	0.5306	8.75483e-11	1.07697e-08
Mdes008140	3459	3920	3815	4738	4229	4357	3740.9	4128.9	0.236514	0.00128672	0.0173505
Mdes000417	3582	3752	3897	5376	4762	4926	3753.4	4482.2	0.408011	1.70795e-09	1.53412e-07
Mdes011385	3684	4730	4185	6465	5473	5345	4209.6	5154.6	0.437014	1.98365e-05	0.000557926
Mdes002131	3722	3953	3988	6193	5825	5878	3899.3	4927.9	0.601326	1.06941e-22	8.50795e-20
Mdes008076	3742	4120	3753	5959	6112	5591	3889.1	4702.1	0.584383	7.12097e-13	1.39146e-10
Mdes003399	3744	4031	4229	5234	4473	4653	4008.8	4568	0.244469	0.000928719	0.0135394
Mdes007890	3753	3996	4285	6255	5675	6484	4017.7	5098	0.598326	1.40041e-18	7.08991e-16
Mdes000594	3758	4162	4344	4584	4678	4749	4094	4301.3	0.180064	0.00257768	0.0294162
Mdes003658	3859	3933	4057	7325	6661	6263	3962.6	5518.8	0.753586	1.46113e-23	1.80823e-20
Mdes002033	3898	4263	4574	4892	4679	4797	4249.6	4561.3	0.162418	0.00468447	0.046644
Mdes015121	4004	4130	4354	4862	4652	5654	4173.4	4443.2	0.265086	0.00150651	0.0194208
Mdes011266	4047	4331	4503	6267	5350	5635	4303	5206.3	0.405984	2.26656e-08	1.63929e-06
Mdes003449	4096	3487	4169	4452	4711	5551	3931.1	4154	0.305911	0.00344712	0.0371506
Mdes015778	4108	3995	4606	5166	4876	5003	4243.5	4711.5	0.230487	0.000231344	0.00428737
Mdes015718	4247	5461	4856	6594	6263	5505	4865.5	5533.4	0.317758	0.00143368	0.0188084
Mdes009715	4328	4121	4133	6065	4903	4993	4215.8	4932.9	0.32198	0.00104181	0.0148575
Mdes009119	4463	4755	4954	6008	5300	5268	4734.5	5290.3	0.211982	0.00263382	0.0298387
Mdes010213	4894	5611	5420	7416	7277	7618	5321.7	6203.7	0.471093	6.1626e-13	1.27109e-10
Mdes015099	4946	5733	5622	6766	7042	7262	5444.5	5977.9	0.356218	1.82492e-07	9.4207e-06
Mdes014546	5009	5959	5365	7240	6858	7448	5462.6	6091.1	0.382378	1.8635e-06	7.49304e-05
Mdes007461	5043	5589	6252	7388	6343	6748	5627.4	6580.6	0.266961	0.00031245	0.00560128
Mdes002345	5230	5870	5384	7502	6531	7061	5516.7	6229.3	0.337624	3.14055e-05	0.000821114
Mdes010116	5326	5174	5689	6835	6334	6313	5411.4	6043.4	0.252493	7.85831e-05	0.00175052
Mdes000380	5329	5995	5823	7607	6641	7716	5731.3	6487.2	0.341026	1.03313e-05	0.000329714
Mdes010563	5504	4973	5307	6172	6295	6181	5287	5537	0.222941	0.00405506	0.0418585
Mdes009743	5677	8230	6187	9148	9556	9822	6722.4	7418.4	0.482207	5.85922e-05	0.00137473
Mdes016648	5764	7271	7398	11799	10663	10301	6808.8	9294.9	0.665935	3.8864e-15	1.28855e-12
Mdes000519	5873	5990	6274	7695	7106	7498	6063.4	6742.4	0.283257	1.45236e-06	6.03597e-05
Mdes012588	6040	5571	6796	6942	7049	7435	6144.5	6616	0.206478	0.00460832	0.0461163
Mdes014044	6491	6767	7457	9801	8409	7660	6914.6	8336.9	0.3059	0.000517742	0.00853049
Mdes002092	6548	6801	7404	8584	7924	7873	6929.6	7711.6	0.219593	0.000156334	0.00313174
Mdes013754	6604	7206	7192	9207	8220	8309	7019.7	7919.4	0.278278	3.31219e-05	0.000848072
Mdes010913	6705	7622	7824	8628	8222	8782	7393.6	7930.5	0.198358	0.000913808	0.0134307
Mdes003018	6852	8013	7843	9952	8887	8985	7583.5	8592.6	0.279053	0.000107139	0.00224729
Mdes009726	6886	8532	7629	12950	12252	13161	7703.6	9971.2	0.715727	1.61918e-18	7.84104e-16
Mdes002635	7388	6913	8342	10833	9743	9101	7558.3	9261.6	0.375539	4.25894e-06	0.000146582
Mdes001922	7497	7595	7981	9177	8713	8879	7714	8275.1	0.200061	0.000276451	0.00503946
Mdes011874	8343	9297	9687	11170	12215	11048	9121.6	10059.4	0.320854	1.25608e-06	5.33978e-05
Mdes013677	8773	9786	10053	11201	10459	11176	9553.3	10246.6	0.186054	0.00114537	0.0159863
Mdes011419	8774	9106	9776	10839	9977	10747	9237.6	9937.9	0.177564	0.00130685	0.0175582
Mdes012629	9383	8333	10720	13417	11644	10896	9487.9	11653	0.323754	0.000656861	0.0102899
Mdes015174	9862	10839	11176	14458	13478	14606	10645.5	12380.7	0.402628	1.11515e-12	2.06051e-10
Mdes007889	10035	10484	12125	15992	13754	14616	10884.1	13583.2	0.429752	6.51526e-10	6.597e-08
Mdes008933	10114	10547	10984	14260	13055	13093	10576.1	12192.9	0.33802	5.87823e-09	4.71019e-07
Mdes013778	10300	8877	11248	12804	11384	12162	10161.2	11598.6	0.242134	0.00416621	0.0427412
Mdes009059	10563	12649	12217	16307	16207	15995	11830.1	13781.8	0.439204	3.3068e-11	4.54705e-09
Mdes001488	10726	10394	11869	14262	13238	13458	11018.2	12609.5	0.298585	4.19682e-07	2.02356e-05
Mdes009060	11476	11745	13036	15206	15729	15345	12104.7	13623.2	0.339705	2.45331e-11	3.41562e-09
Mdes013678	12118	13660	14084	15935	15205	15154	13306	14474.9	0.203678	0.000215209	0.00408636
Mdes013653	12133	16205	14458	20724	18570	19103	14286.9	17013.2	0.431981	2.74224e-06	0.000101136
Mdes015365	12466	13914	15175	18820	16179	17494	13856.4	16410.5	0.324922	2.29434e-06	8.87303e-05
Mdes011476	12522	13284	14051	18534	16286	17494	13311.8	15741.6	0.378159	4.36325e-10	4.67287e-08
Mdes015744	13109	13294	13711	15575	15967	17303	13416.5	14122.2	0.268746	3.43098e-05	0.000872449
Mdes008378	13186	16539	14474	18666	17357	19180	14777.2	16005.4	0.304087	0.000420666	0.00717516
Mdes008185	14061	14663	15583	19868	19094	18211	14801.3	17119.2	0.354064	8.79907e-11	1.07697e-08
Mdes013879	14620	17502	16786	21080	19068	19674	16333.4	18282	0.276606	9.70752e-05	0.00207528
Mdes015272	15561	16056	19062	29219	24876	24588	16891.2	23366	0.620141	3.93345e-15	1.28855e-12
Mdes014732	15940	14134	18229	24360	20279	20459	16116.2	20577.7	0.414741	7.93512e-06	0.000257672
Mdes002116	16385	18927	19241	24508	21643	25976	18207.4	21126	0.388481	4.17951e-07	2.02356e-05
Mdes006607	23463	26461	27554	55408	51146	53895	25856.4	40273.8	1.03507	6.25952e-78	6.97186e-74
Mdes016155	24466	27120	26754	31513	27915	30793	26183.2	28109.8	0.189253	0.00363519	0.0385974
Mdes005936	27755	32536	34360	41240	38139	41157	31555.4	36480.1	0.337325	1.21808e-07	6.61803e-06
Mdes011946	38069	35417	42552	51893	44503	45320	38742.2	45582.5	0.274303	0.00035733	0.00628742
Mdes015119	48212	54304	50287	56913	60261	60430	51124.9	51691.2	0.201401	0.00396192	0.0413182

## Sheet: Sub-Table C
GeneID	In 1 day resistant plants			In 3 day resistant plants			1 day mean	3 day mean	log2FC	P-val	Q-val	Protein name [First hit organism]	Functional category
	rep A	rep B	rep C	rep A	rep B	rep C
	Nutrient Metabolism
		citrate acid cycle and energy metabolism-related
Mdes010959	245	213	184	210	85	161	231.1	182	-0.73704	0.0112045	0.0481879	Na/K ATPase-like protein [Phlebotomus papatasi]	energy metabolism, ATP synthesis
Mdes011806	401	403	402	447	209	310	433.9	393	-0.570119	0.0104043	0.0454513	NADPH:adrenodoxin oxidoreductase, mitochondrial [Lucilia cuprina]	energy metabolism, serves as the first electron transfer protein in all the mitochondrial P450 systems
Mdes002552	1206	1101	1122	1083	560	715	1233.6	1031.4	-0.789015	2.68595e-05	0.000230203	NADPH oxidase [Anopheles gambiae]	electron transport, a voltage-gated proton channel that mediates the H+ currents of resting phagocytes and other tissues
Mdes007126	2020	1970	1909	1862	989	1074	2122.5	1762.6	-0.840392	7.12318e-06	6.72889e-05	adenylate kinase isoenzyme 1 isoform X1 [Musca domestica]	ADP biosynthesis, catalyzes the reversible transfer of the terminal phosphate group between ATP and AMP
Mdes013898	3551	3304	2905	3434	1289	2247	3512.6	2921	-0.744254	0.00397573	0.0201117	electron transfer flavoprotein subunit beta [Bactrocera dorsalis]	electron transport
Mdes004023	6070	5666	5515	6467	4368	4048	6207	5524.5	-0.456156	0.00195708	0.010886	electron transfer flavoprotein-ubiquinone oxidoreductase [Anopheles darlingi]	electron transport
Mdes004159	14508	13274	13874	15750	11523	12430	14985.4	13691.6	-0.30283	0.00465402	0.0230255	oxoglutarate dehydrogenase [Mayetiola destructor]	citric acid cycle, converts 2-oxoglutarate, coenzyme A and NAD(+) to succinyl-CoA, NADH and carbon dioxide
		carbohydrate metabolism and glycolysis
Mdes014567	88	74	96	83	52	48	92.8	84.4	-0.728143	0.0112286	0.0481912	levanase [Bacillus sonorensis]	carbohydrate metabolism, hydrolyzing levan
Mdes006874	213	204	224	196	92	40	230.6	197.9	-1.21179	0.00288392	0.0152493	2-hydroxyacylsphingosine 1-beta-galactosyltransferase-like [Anopheles sinensis]	clucuronidation, involved in the conjugation and subsequent limination of potentially toxic xenobiotics and endogenous compounds
Mdes010391	262	249	245	187	170	168	272	205.6	-0.743953	3.85808e-05	0.000321783	short-chain dehydrogenase [Aedes aegypti]	carbohydrate metabolism, hydrolysis of various substrates
Mdes005472	329	287	291	226	167	134	326.3	245.7	-1.01468	5.92573e-07	6.67342e-06	carbonic anhydrase 4 [Anopheles gambiae]	carbon utilization, reversible hydration of carbon dioxide
Mdes008256	419	488	401	426	142	142	470.9	384.1	-1.15025	0.0007199	0.00451719	hyaluronidase-like [Trichogramma pretiosum]	carbohydrate metabolism, degrades hyaluronan to smaller oligosaccharide fragments
Mdes000216	595	561	509	271	250	228	599.2	380.3	-1.36817	2.72918e-16	1.10664e-14	maltase A1 [Drosophila mojavensis]	sugar metabolism, converts maltose to glucoses
Mdes004893	670	688	658	545	516	444	725.4	569.1	-0.641124	3.0824e-05	0.000262156	sulfotransferase 3, isoform C [Drosophila melanogaster]	carbohydrate metabolism, catalyzes the transfer of sulfate to position 6 of the N-acetylgalactosamine (GalNAc) residue of chondroitin
Mdes015186	1041	1011	928	914	883	781	1072.4	860.3	-0.427237	0.00506842	0.0247991	Serp4 [Glossina morsitans morsitans]	carbohydrate metabolism, chitinase activity
Mdes009894	2251	1938	1826	1806	1267	1324	2164.4	1695.9	-0.687504	2.33604e-06	2.38206e-05	glycoside hydrolase [Bacillus sp. J37]	carbohydrate metabolism, hydrolyzing O-glycosyl compounds
Mdes011181	3532	3528	3474	4141	3021	2949	3790.2	3506.8	-0.295866	0.0112199	0.0481912	alpha-amylase 3-like [Bactrocera oleae]	carboyhdrate metabolism, starch degradation
Mdes001072	3945	3552	4302	4190	3211	3081	4243	3969.7	-0.402925	0.00206613	0.0114148	sorbitol dehydrogenase-like [Bactrocera dorsalis]	fructose biosynthesis, converts sorbitol to fructose
Mdes003280	4183	3085	4375	4375	2193	1636	4185.2	4082.3	-0.766747	0.00598974	0.0285778	multiple inositol polyphosphate phosphatase 1-like [Megachile rotundata]	carbohydrate metabolism, regulates cellular levels of inositol pentakisphosphate (InsP5) and inositol hexakisphosphate (InsP6)
Mdes014222	5650	5662	5088	4934	2441	3123	5902.1	4686.4	-0.896021	3.70092e-06	3.64922e-05	N-acetylglucosamine-6-phosphate deacetylase [Anopheles darlingi]	metabolism of N-acetyl-D-glucosamine, catalyzes the first cytoplasmic reaction in the metabolism of N-acetyl-D-glucosamine
Mdes001121	6001	5398	5666	4844	4568	3763	6138.9	4960.1	-0.593313	3.91175e-05	0.000326084	glycosyl hydrolase family 32 [Sunxiuqinia dokdonensis]	carbohydrate metabolism, hydrolyzing O-glycosyl compounds
Mdes015104	6687	5440	6409	5448	5258	4202	6666	5598.2	-0.532486	0.00107107	0.00640006	levanase [Bacillus mojavensis]	carbohydrate metabolism, hydrolyzing levan
Mdes014217	6816	6005	6225	6446	4665	4165	6851.7	5896.4	-0.556483	9.97108e-05	0.000756847	UDP-glucuronosyltransferase 2B20 [Aedes aegypti]	clucuronidation, involved in the conjugation and subsequent limination of potentially toxic xenobiotics and endogenous compounds
Mdes001684	6828	6673	6367	6538	6197	4655	7149.1	6009	-0.414743	0.0096789	0.0429221	PQ-loop repeat-containing protein 3 [Stomoxys calcitrans]	carbohydrate metabolism, dolichol-linked oligosaccharide biosynthetic process
Mdes010040	7728	6865	7171	8528	5663	5788	7829.4	7230.7	-0.365411	0.00679697	0.0318518	aldose reductase-like [Bombus impatiens]	reduction, catalyzes the NADPH-dependent reduction of a wide variety of carbonyl-containing compounds to their corresponding alcohols with a broad range of catalytic efficiencies
Mdes008719	7839	6507	7358	6877	3116	2890	7806.1	6674.5	-1.01573	5.87708e-05	0.000467577	alpha-N-acetylgalactosaminidase [Musca domestica]	carbohydrate catabolism, removes terminal alpha-N-acetylgalactosamine residues from glycolipids and glycopeptides
Mdes005532	8406	7875	7671	6597	6962	5019	8618.1	6730.8	-0.580391	0.00101807	0.00612101	trehalase [Bactrocera dorsalis]	carbohydrate metabolism, hydrolysis of trehalose
Mdes001216	28161	25303	28009	28820	21061	23354	29304.8	26457.6	-0.386112	0.000526823	0.0034333	chitinase-like protein Idgf4-like [Musca domestica]	carbohydrate metabolism, enzymes that degrade chitin, a long-chain polymer of a N-acetylglucosamine
Mdes011456	156879	165425	160052	123359	109810	87847	173564	134757	-0.811966	1.21077e-08	1.71095e-07	glycogenin-1-like isoform X2 [Apis dorsata]	carbohydrate metabolism, glycogen synthesis
		lipid and steriod metabolism
Mdes000405	1139	1256	1084	876	656	658	1252.2	928.8	-0.899208	7.89459e-11	1.50803e-09	elongase, putative [Aedes aegypti]	fatty acid synthesis, participates in fatty acid elongation
Mdes008718	1422	1360	1230	1083	648	972	1443.8	1089.3	-0.802756	1.11099e-05	0.000101912	hydroxymethylglutaryl-CoA synthase 1 [Culex quinquefasciatus]	lipid biosynthesis, condenses acetyl-CoA with acetoacetyl-CoA to form 3-hydroxy-3-methyl-glutaryl-CoA
Mdes006636	2256	2211	2327	2619	1982	1878	2444.1	2287.4	-0.302944	0.0109113	0.0472011	5'-AMP-activated protein kinase catalytic subunit alpha-2 [Culex quinquefasciatus]	lipid metabolism, an energy sensor protein kinase that plays a key role in regulating cellular energy metabolism
Mdes002507	2716	2764	2860	3262	1996	2268	3000.4	2828.5	-0.392651	0.00606338	0.0288847	elongation of very long chain fatty acids protein AAEL008004 isoform X1 [Bactrocera cucurbitae]	fatty acid biosynthesis, catalyzes the first and rate-limiting reaction of the four that constitute the long-chain fatty acids elongation cycle
Mdes003149	3966	3941	3628	1551	242	201	4151	2559.5	-2.5403	0.000393796	0.00263265	farnesyl pyrophosphate synthase [Drosophila mojavensis]	chelesterol biosynthesis, catalyzes the formation of farnesyl diphosphate, a precursor for several classes of essential metabolites including sterols, dolichols, carotenoids, and ubiquinones
Mdes000404	4420	4263	3963	4488	2485	3795	4550.7	3906.6	-0.472602	0.00989045	0.0435865	elongation of very long chain fatty acids protein 2 [Anopheles darlingi]	lipid mitabolism, catalyzes the first and rate-limiting reaction of the four that constitute the long-chain fatty acids elongation cycle
Mdes009853	4990	4566	4669	4618	2794	3220	5117.6	4336.4	-0.663768	5.52708e-06	5.28869e-05	estradiol 17-beta-dehydrogenase 11-like [Musca domestica]	steriod biosynthesis, converts 17-beta-estradiol to estrone
Mdes014330	6209	6377	6059	2305	454	341	6709.2	4161.2	-2.59858	0.000202708	0.00145205	farnesyl-pyrophosphate synthetase [Drosophila erecta]	chelesterol biosynthesis, catalyzes the formation of farnesyl diphosphate, a precursor for several classes of essential metabolites including sterols, dolichols, carotenoids, and ubiquinones
Mdes014851	6423	6073	6253	5570	5119	3895	6745.1	5563.1	-0.586002	0.000159517	0.00116486	acyl-CoA Delta(11) desaturase-like [Musca domestica]	fatty acid biosynthesis, catalyzes the formation of Delta(11) fatty acyl precursors in the pheromone gland, with a preference for myristic acid
Mdes002509	6913	6895	6896	6351	4883	4337	7449.1	6218	-0.645169	3.0773e-07	3.61502e-06	elongation of very long chain fatty acids protein AAEL008004 isoform X3 [Halyomorpha halys]	lipid metabolism, fatty acid synthesis
Mdes006304	8877	8653	8058	7425	4453	5564	9207.9	7267.3	-0.794339	1.00073e-07	1.27703e-06	acyl-CoA desaturase-like [Bombyx mori]	lipid metabolism, long chain fatty acid synthesis
Mdes004822	260	237	241	234	208	136	265.5	222.1	-0.578644	0.0110516	0.0476489	fatty acyl-CoA reductase CG5065 [Stomoxys calcitrans]	catalyzes the reduction of saturated fatty acyl-CoA with chain length C16 or C18 to fatty alcohols
Mdes004133	436	358	356	365	178	272	413.7	335.8	-0.740018	0.00130596	0.00763613	glucosylceramidase-like [Musca domestica]	sphingolipid metabolism, converts D-glucosyl-N-acylsphingosine to N-acylsphingosine
Mdes012520	1755	1666	1918	1595	1047	1124	1920.2	1661.3	-0.742327	1.32277e-07	1.65134e-06	long-chain-fatty-acid--CoA ligase 5 [Bactrocera dorsalis]	fatty acid metabolism, activate long-chain fatty acids for both synthesis of cellular lipids, and degradation via beta-oxidation
Mdes007333	7259	7196	7160	7573	6072	6095	7776.9	6845.2	-0.359881	0.000315099	0.00215857	ceramide kinase [Copidosoma floridanum]	lipid metabolism, catalyzes specifically the phosphorylation of ceramide to form ceramide 1-phosphate
Mdes011566	150	127	109	53	51	162.7	111.3	-1.32307	1.16496e-05	0.000106548	8.636	lipid metabolism, lipase	gi|158297984|ref|XP_318096.4|
Mdes006767	151	162	165	89	58	176.3	152.4	-0.899679	0.00480407	0.0236848	5.773	lipid metabolism, lipase	gi|751465722|ref|XP_011187861.1|
Mdes010239	281	268	283	197	213	294.3	256	-0.473297	0.00515686	0.0251527	8.605	lipid hydrolysis, hydrolyzes triglycerides	gi|498961356|ref|XP_004524791.1|
Mdes013363	539	538	371	255	295	603.4	435.6	-1.09499	1.7881e-12	4.292e-11	20.674	lipid hydrolysis, hydrolyzes triglycerides	gi|157115033|ref|XP_001652527.1|
Mdes007826	786	854	821	759	636	915.4	783.7	-0.42158	0.00669028	0.0314468	16.064	lipid metabolism, releases diacylglyceral and carboxylate of a lipid molecule	gi|751460889|ref|XP_011185227.1|
Mdes004342	856	815	586	396	339	943.8	669.4	-1.22731	1.48292e-11	3.13757e-10	33.338	lipid hydrolysis, hydrolyzes triglycerides	gi|157114835|ref|XP_001652445.1|
Mdes013289	993	999	1132	836	749	1080.4	985	-0.3814	0.00738235	0.0341549	22.463	lipid metabolism, hydrolyzes the sphingolipid ceramide into sphingosine and free fatty acid	gi|665812213|ref|XP_008554611.1|
Mdes000240	1805	1581	1470	1133	1140	1803.9	1431.1	-0.651933	3.99129e-07	4.60511e-06	40.054	metabolism, fatty acid amine metabolism, degrades bioactive fatty acid amides like oleamide, the endogenous cannabinoid, anandamide and myristic amide to their corresponding acids, thereby serving to terminate the signaling functions of these molecules	gi|45550774|ref|NP_650893.2|
Mdes014323	1822	1859	1965	1160	1414	2031.2	1776.8	-0.558508	0.000281331	0.00194787	36.309	lipid metabolism, lipase, lipid degradation	gi|668446630|gb|KFB36616.1|
Mdes005166	2750	2807	3051	2397	2355	2933.2	2716.2	-0.29427	0.00867677	0.0390807	44.42	lipid metabolism, beta-oxidation	gi|668462110|gb|KFB49614.1|
Mdes001952	4071	4157	4342	3549	3154	4435.6	3952.4	-0.388988	0.00130287	0.00762094	31.214	lipid hydrolysis, hydrolyzes triglycerides	gi|568248277|gb|ETN58147.1|
Mdes008657	3734	3587	3519	1655	1795	4163.4	3320	-0.990161	9.17196e-06	8.49884e-05	138.506	fatty acid metabolism	gi|91079744|ref|XP_970506.1|
Mdes002728	14973	16080	13593	8576	9247	17189.3	14015.5	-0.84727	1.18152e-09	1.94787e-08	247.371	glycosphingolipid metabolism, catalyzes the degradation of the ganglioside GM2, and other molecules containing terminal N-acetyl hexosamines	gi|157106934|ref|XP_001649548.1|
		amino acid and other nitrogen compound metabolism
Mdes005993	134	150	102	126	55	31	139	104.7	-1.11227	0.00673579	0.0316128	aromatic amino acid decarboxylase [Anopheles sinensis]	catecholamine biosynthesis, neurotransmitter biosynthesis, catalyzes the decarboxylation of L-3,4-dihydroxyphenylalanine (DOPA) to dopamine, a neurotransmitter
Mdes008193	326	282	232	271	150	167	302.3	232	-0.758698	0.00117893	0.00697213	tryptophan hydroxylase, partial [Anopheles darlingi]	amino acid metabolism, aromatic amino acid family metabolic process
Mdes005312	612	594	557	664	413	421	634.4	562.3	-0.479583	0.00466193	0.0230572	cAMP 3,5-cyclic phosphodiesterase [Mayetiola destructor]	purine metabolism, hydrolyzes the second messenger cAMP, which is a key regulator of many important physiological processes
Mdes008812	696	657	676	662	540	558	729.9	625.2	-0.431518	0.000899598	0.0055068	cytidine deaminase [Anopheles darlingi]	pyridine ncleobase metabolism, converts cytidine and deoxycytidine to uridin and deoxyuridine
Mdes003610	887	775	762	794	356	311	872.1	723.7	-0.993214	0.000297092	0.00204333	tyramine beta-hydroxylase [Phormia regina]	neurotranmitter biosynthesis, converts tyramine into octopamine
Mdes013119	898	930	855	871	546	655	965.5	804.2	-0.612131	5.37977e-05	0.00043334	ester hydrolase C11orf54-like [Bactrocera oleae]	nitrogen metabolism, ester hydrolase activity on the substrate p-nitrophenyl acetate
Mdes007084	1035	955	793	978	332	412	1001.7	813.5	-0.963474	0.00155205	0.00891555	L-threonine 3-dehydrogenase, mitochondrial [Musca domestica]	amino acid metabolism, threonine metabolism
Mdes005269	1443	1293	1483	1379	802	909	1517.4	1342.4	-0.694633	2.81791e-05	0.000240451	allantoinase [Culex quinquefasciatus]	sllantoin assimilation, atalyzes the conversion of allantoin (5-ureidohydantoin) to allantoic acid by hydrolytic cleavage of the five-member hydantoin ring
Mdes000619	1672	1583	1518	1561	1450	1328	1717.4	1433.5	-0.357939	0.00884043	0.0396912	cAMP-specific 3,5-cyclic phosphodiesterase [Aedes aegypti]	purine metabolism, hydrolyzes the second messenger cAMP, which is a key regulator of many important physiological processes
Mdes001581	2192	2148	2144	1449	764	825	2332.9	1724.3	-1.34294	1.09962e-12	2.6893e-11	mycosubtilin synthase subunit C-like [Aedes aegypti]	mycosubtilin biosynthesis?
Mdes006596	2884	2649	2712	2974	2290	2372	2966.2	2634.7	-0.341507	0.00191449	0.0106873	NAD kinase-like isoform X3 [Musca domestica]	NAD kinase-like isoform X3 [Musca domestica]
Mdes001632	3404	2826	2758	3186	2268	1531	3233.8	2743.6	-0.607022	0.00603248	0.0287552	glutamate decarboxylase [Aedes aegypti]	neurotranmitter biosynthesis, converts glutamate to 4-aminobutanoate, which is the neurotransmitter GABA
Mdes014083	3442	2961	2962	3111	2435	2111	3369.3	2823.1	-0.523604	0.000354937	0.00239555	NAD nucleotidase [Microplitis demolitor]	nucleotide metabolism, catalyzes the hydrolysis of a nucleotide into a nucleoside and a phosphate
Mdes005298	3660	3670	3689	3233	1716	2611	3964.5	3260.9	-0.784973	1.99403e-05	0.000174767	aromatic amino acid decarboxylase [Anopheles darlingi]	catecholamine biosynthesis, neurotransmitter biosynthesis, catalyzes the decarboxylation of L-3,4-dihydroxyphenylalanine (DOPA) to dopamine, a neurotransmitter
Mdes008064	11541	10261	9900	6235	4978	3529	11406.7	7780.6	-1.33419	8.35857e-13	2.08027e-11	dopamine N-acetyltransferase [Lucilia cuprina]	nitrogen metabolism, tryptamine metabolism, melatonin biosynthesis, catalyzes N-acetylation of tryptamine, tyramine, dopamine, serotonin and octopamine
Mdes000744	21929	21347	21726	21615	18129	17621	23385.8	20228.4	-0.406576	7.46354e-05	0.000580415	saccharopine dehydrogenase domain-containing protein [Aedes aegypti]	catalyzing the condensation of l-alpha-aminoadipate-delta-semialdehyde with l-glutamate to produce saccharopineá
		others
Mdes015071	166	165	167	151	80	82	179.2	149.5	-0.913531	0.00023437	0.00165595	phosphotransferase, partial [Oryctes borbonicus]	metabolism
Mdes001191	321	357	327	347	244	224	361.7	313.1	-0.539712	0.00245036	0.0132454	vitellogenin [Athalia rosae]	nutrient storage
Mdes012368	333	325	326	329	181	202	354	305.4	-0.713045	0.000389693	0.00260859	beta,beta-carotene 15,15'-monooxygenase-like [Musca domestica]	retinoid metabolism, cleaves beta-carotene into two molecules of retinal
Mdes007705	401	354	385	370	292	190	410.1	353.3	-0.653978	0.00396056	0.0200415	chondroitin 4-sulfotransferase [Aedes aegypti]	proteoglycan metabolism, transfers sulfate to position 4 of the N-acetylgalactosamine (GalNAc) residue of chondroitin
Mdes003510	554	522	499	407	400	335	566.7	429	-0.680463	5.98262e-05	0.000475244	UDP-glucuronosyltransferase 2B13-like [Ceratitis capitata]	detoxification, is of major importance in the conjugation and subsequent elimination of potentially toxic xenobiotics and endogenous compounds
Mdes000204	725	590	628	507	341	351	698.9	537.9	-0.931866	2.07715e-08	2.88277e-07	carbonic anhydrase [Culex quinquefasciatus]	catalyzes the rapid interconversion of carbon dioxide and water to bicarbonate and protons (or vice versa)
Mdes008471	745	735	644	553	521	455	764.4	564.7	-0.693121	1.81563e-05	0.000160391	vitellogenin-2 [Lucilia cuprina]	nutrient storage
Mdes007926	1445	1520	1175	416	335	456	1490.5	794.6	-1.98452	1.04729e-24	1.41429e-22	2-succinylbenzoate-CoA ligase [Aedes aegypti]	menaquinone bioosynthesis, converts 2-succinylbenzoate to 2-succinylbenzoyl-CoA
Mdes001773	1992	2032	1796	1945	1616	1498	2094.6	1735.1	-0.430357	0.000995743	0.00600773	cysteine sulfinic acid decarboxylase [Bactrocera dorsalis]	organosulfur biosynthesis, converts 3-sulfino-L-alanine to hypotaurine
Mdes001867	4113	4028	3603	2621	1868	1695	4226.5	2971.5	-1.16178	3.41209e-15	1.18017e-13	dimethylaniline monooxygenase [Anopheles darlingi]	detoxification, involved in the oxidative metabolism of a variety of xenobiotics such as drugs and pesticides
Mdes009881	4450	4232	4008	3815	2921	2603	4566.3	3663.1	-0.676432	4.5665e-07	5.21454e-06	multicopper oxidase [Culex quinquefasciatus]	polyol metabolism, is required for synthesis of phosphatidylinositol and polyphosphoinositides
Mdes008362	6845	5978	5829	4434	1978	2343	6711	4884.4	-1.34682	2.72757e-09	4.2444e-08	alpha-esterase [Danaus plexippus]	carboxylic ester metabolism, hydrolyzes the ester bond in carboxylic esters
Mdes007375	16416	13588	12814	10056	7679	6751	15406.8	10860.2	-1.03802	6.47616e-11	1.24628e-09	senecionine N-oxygenase-like isoform X2 [Musca domestica]	detoxification, detoxifies senecionine and similar plant alkaloids that are ingested by the larvae
	Proteins Involved in Redox and Detoxification
		Cytochrome P450s
Mdes010669	68	71	22	32	10	27	58.1	24.5	-1.38703	0.010141	0.044476	cytochrome P450 [Aedes aegypti]	involved in the metabolism of insect hormones, endogenous toxic compounds, and synthetic insecticides
Mdes007746	103	130	81	81	43	74	113.1	75.6	-0.887301	0.00560601	0.027012	cytochrome P450 [Culex quinquefasciatus]	involved in the metabolism of insect hormones, endogenous toxic compounds, and synthetic insecticides
Mdes006899	201	189	164	148	105	115	199.4	146.7	-0.818062	8.76227e-05	0.000672654	cytochrome P450 9J10, partial [Aedes aegypti]	involved in the metabolism of insect hormones, endogenous toxic compounds, and synthetic insecticides
Mdes003766	213	189	160	168	147	124	202.3	152.5	-0.579195	0.00853291	0.038555	cytochrome P450 [Anopheles darlingi]	involved in the metabolism of insect hormones, endogenous toxic compounds, and synthetic insecticides
Mdes010177	234	167	215	175	108	103	221.5	184.7	-0.910317	0.000163702	0.00119356	cytochrome P450 CYP6N3v3 [Aedes albopictus]	involved in the metabolism of insect hormones, endogenous toxic compounds, and synthetic insecticides
Mdes016266	261	266	252	252	145	202	280.3	235.1	-0.616081	0.00224275	0.0122814	cytochrome P450 4d2-like isoform X2 [Musca domestica]	oxidation, P450
Mdes003637	1186	892	952	812	456	351	1089.9	832.7	-1.15287	4.35104e-06	4.24445e-05	cytochrome P450 9b2 [Anopheles darlingi]	involved in the metabolism of insect hormones, endogenous toxic compounds, and synthetic insecticides
Mdes006168	1196	1128	1056	659	296	373	1216.3	827.5	-1.59648	1.23674e-12	3.01043e-11	cytochrome P450 [Mayetiola destructor]	involved in the metabolism of insect hormones, endogenous toxic compounds, and synthetic insecticides
Mdes014823	4201	3951	3942	3656	2742	3039	4351.2	3564.6	-0.58814	8.87986e-08	1.14159e-06	cytochrome P450 9b2 [Culex quinquefasciatus]	oxidation, P450
Mdes003231	4844	4302	4168	1929	448	989	4790.5	2999	-2.22136	1.44003e-10	2.68471e-09	cytochrome P450 [Mayetiola destructor]	involved in the metabolism of insect hormones, endogenous toxic compounds, and synthetic insecticides
Mdes013947	8963	8307	7895	4986	4253	4681	9055	6210.3	-1.07335	4.78903e-17	2.18746e-15	cytochrome P450 9e2 [Papilio xuthus]	oxidation, P450
Mdes014306	15385	14391	13468	9315	4237	6719	15561	10915.9	-1.33797	4.1304e-10	7.21543e-09	cytochrome P450 [Mayetiola destructor]	involved in the metabolism of insect hormones, endogenous toxic compounds, and synthetic insecticides
		Glutathione transferases
		Peroxidases
Mdes011896	16757	16621	14347	14105	11194	12268	17177.2	13291	-0.571784	6.82105e-06	6.46315e-05	peroxidasin homolog [Ceratitis capitata]	participates in hydrogen peroxide metabolism associated with extracellular matrix formation
		others
	Structural Proteins and Proteins involved in Cell Adhesion
		cytoskeleton component
Mdes000322	75	44	56	34	26	23	62.9	43.5	-1.27231	0.000561064	0.00362753	titin [Stomoxys calcitrans]	structural, as a molecular spring which is responsible for the passive elasticity of muscle
Mdes007147	114	95	95	98	38	49	109.4	89.8	-0.963358	0.00362754	0.0185742	fibrillin-2 [Apis mellifera]	structural component of extracellular calcium-binding microfibrils
Mdes011230	128	104	154	93	106	60	138.7	119.4	-0.777256	0.0115026	0.0491838	band 4.1 [Culex quinquefasciatus]	a major structural element of the erythrocyte membrane skeleton
Mdes016365	235	236	214	236	73	119	246.5	208.4	-0.939804	0.00387289	0.0196556	tensin-4-like [Bactrocera oleae]	structural, actin binding, involved in cell migration, cartilage development and in linking signal transduction pathways to the cytoskeleton
Mdes001894	261	269	222	242	149	88	270.7	215.1	-0.895943	0.00293405	0.0154775	dynein beta chain, ciliary-like isoform X1 [Musca domestica]	cilium movement, force-generating protein of eukaryotic cilia and flagella
Mdes003143	328	330	288	309	122	101	340.5	277.1	-1.0936	0.00091121	0.00556911	Troponin C, isoform 1 [Camponotus floridanus]	a component of troponin that confers calcium-sensitivity to striated muscle actomyosin
Mdes013511	366	394	343	313	175	202	397	308.1	-0.919646	4.08844e-06	4.01095e-05	tektin-B1 [Ceratitis capitata]	structural component, component of ciliary and flagellar microtubules
Mdes010505	531	513	561	558	374	378	577.3	522.3	-0.531746	0.0006224	0.003981	band 4.1-like protein 4A [Culex quinquefasciatus]	structural, confers stability and plasticity to neuronal membrane via multiple interactions, including the spectrin-actin-based cytoskeleton, integral membrane channels and membrane-associated guanylate kinases
Mdes000721	722	825	887	830	695	597	875.6	805	-0.426094	0.00760918	0.0350031	ankycorbin, partial [Tribolium castaneum]	structural, actin cytoskeleton
Mdes012785	1001	1000	845	999	507	661	1024.4	849.7	-0.64379	0.00142889	0.00827703	trichohyalin isoform X3 [Bactrocera cucurbitae]	associates in regular arrays with keratin intermediate filaments of the inner root sheath cells of the hair follicle and the granular layer of the epidermis
Mdes009655	1034	984	1096	1019	875	756	1120.1	992.1	-0.459241	0.00114417	0.00678203	unconventional myosin-VIIa [Bactrocera dorsalis]	involved in directing the movement of organelles along actin filaments
Mdes017355	1144	1191	1175	1045	1075	924	1262.9	1044.7	-0.419573	0.00749671	0.0346191	titin [Tribolium castaneum]	structural, as a molecular spring which is responsible for the passive elasticity of muscle
Mdes000802	1224	1242	1255	1323	832	882	1338.7	1198.1	-0.536425	0.000270712	0.00188106	unconventional myosin-Ib-like [Ceratitis capitata]	involved in directing the movement of organelles along actin filaments
Mdes010662	2537	2731	2407	2566	1353	1786	2762.3	2309.2	-0.676432	0.000200055	0.00143637	titin-like [Tribolium castaneum]	structural, as a molecular spring which is responsible for the passive elasticity of muscle
Mdes008462	2981	2736	2974	2947	787	1252	3126.2	2764.3	-1.07592	0.00103433	0.00621397	titin [Camponotus floridanus]	structural, as a molecular spring which is responsible for the passive elasticity of muscle
Mdes011515	3122	2969	2804	2795	1810	2264	3200.7	2612.8	-0.609367	1.47744e-05	0.000132169	piopio, isoform B [Drosophila melanogaster]	structural, chitin-based cuticle attachment to epithelium
Mdes003717	3179	3127	3178	3357	2354	2829	3412.1	3036.5	-0.384236	0.00140268	0.00815258	myosin i [Culex quinquefasciatus]	actin binding protein, coordinates the interaction between the actin and microtubule cytoskeleton
Mdes008835	3384	3277	3367	3615	2997	2529	3607.7	3240.3	-0.364027	0.00634627	0.0300115	restin [Culex quinquefasciatus]	binds to the plus end of microtubules and regulates the dynamics of the microtubule cytoskeleton
Mdes014654	4567	4765	4521	4093	4208	3298	4984.9	4048.4	-0.4716	0.00323192	0.0168712	titin [Tribolium castaneum]	structural, as a molecular spring which is responsible for the passive elasticity of muscle
Mdes000529	4580	4420	3602	3175	1326	2409	4536.3	3191.3	-1.11162	7.11298e-06	6.72335e-05	actin 57B [Drosophila melanogaster]	forms microfilaments, participates in many cellular processes such as participates in many important cellular processes, including muscle contraction, cell motility, cell division and cytokinesis,
Mdes000395	5803	5424	5362	6090	4816	4644	5968.6	5292.7	-0.324334	0.00370488	0.0188769	actin-binding LIM protein 1-like [Musca domestica]	acts as a scaffold protein
Mdes001406	6084	5577	5801	6546	3294	4763	6281.9	5709.1	-0.507255	0.00712668	0.0331667	chitinase 2 [Bactrocera oleae]	structural, degrades chitin and chitotriose
Mdes006142	6169	6128	5885	6323	3538	4737	6542.3	5665.4	-0.561557	0.000587055	0.00377983	fibulin 1 [Culex quinquefasciatus] functions as a large actin-cross-linking protein	component of fibronectin-containing matrix fibers
Mdes007127	6689	6571	6628	4851	2936	2663	7155.3	5478.1	-1.17525	2.09582e-11	4.29961e-10	actin-binding Rho-activating protein isoform X2 [Tribolium castaneum]	actin-binding Rho-activating protein isoform X2 [Tribolium castaneum]
Mdes002579	9454	8569	7585	8066	2890	3648	9216	7268.8	-1.07864	0.00010384	0.000785499	collagen alpha-1(IX) chain-like [Stomoxys calcitrans]	structural
Mdes004554	12954	14205	14148	13391	10700	11046	14862.3	12900.5	-0.461472	1.92621e-05	0.000169197	titin [Bactrocera oleae]	structural, as a molecular spring which is responsible for the passive elasticity of muscle
Mdes004101	14425	16283	14270	17186	9576	11706	16188.7	14474.6	-0.474788	0.00482359	0.0237509	unc-89, isoform C [Drosophila melanogaster]	structural, structural component of the muscle M-line, responds to signals, localizes, and then participates in assembling an M-line
Mdes016067	14760	15013	14519	11993	5662	5878	15937.2	12543.4	-1.17102	1.03051e-07	1.31394e-06	myofilin, isoform K [Drosophila melanogaster]	structural, required for chaeta and wing development
Mdes010266	15463	15638	13849	14202	8682	9350	16177.5	13062.8	-0.725126	1.85025e-06	1.92074e-05	coronin-6 isoform X1 [Bactrocera cucurbitae]	actin filament binding
Mdes003692	17547	19126	16627	14359	7095	8667	19184.1	14613	-1.07629	4.17569e-08	5.56162e-07	Tropomyosin [Zootermopsis nevadensis]	maintains the length and dynamics of the actin filament by blocking the elongation and depolymerization of the actin filaments at the pointed end
Mdes000054	17733	15308	19723	19192	14769	14555	18971	18192.4	-0.352035	0.0107964	0.0468349	gelsolin [Culex quinquefasciatus]	structural, binds to the plus (or barbed) ends of actin monomers or filaments, preventing monomer exchange
Mdes002709	26881	26268	19354	24828	5168	11932	26104.7	20235.4	-1.0613	0.00446793	0.022268	LIM protein [Apriona germari]	structural, acts as scaffold protein
Mdes006337	33438	32720	29471	22022	12953	11915	34415	24537.9	-1.27599	4.78531e-12	1.08967e-10	alpha-actinin, sarcomeric-like [Diaphorina citri]	an F-actin cross-linking protein that anchors actin to a variety of intracellular structures
Mdes000990	33567	35898	30508	33277	19006	22557	35984.7	29567.8	-0.665176	5.59325e-05	0.000448442	titin-like isoform X12 [Ceratitis capitata]	as a molecular spring which is responsible for the passive elasticity of muscle
Mdes012002	37099	35764	31643	31643	12878	19550	37611.1	29526	-0.963259	4.42992e-05	0.000364196	wings up A, isoform J [Drosophila melanogaster]	structural, a component of the troponin complex
Mdes010149	39720	40668	38445	31302	14691	14785	42761.2	33033.2	-1.2264	5.80848e-08	7.64455e-07	myofilin, isoform O [Drosophila melanogaster]	structural, required for chaeta and wing development
Mdes006299	40347	41045	39448	43974	35689	33299	43481.5	38608.2	-0.327415	0.00277531	0.0147504	filamin-C isoform X1 [Bactrocera cucurbitae]	functions as a large actin-cross-linking protein
Mdes011802	48534	45863	39459	41779	18701	23743	48176.9	37741.5	-0.926915	3.13403e-05	0.000266255	troponin C, isoform 3-like [Ceratitis capitata]	a component of troponin that confers calcium-sensitivity to striated muscle actomyosin
Mdes008504	55241	56528	48592	61644	38915	38559	57718.4	50530.1	-0.451862	0.00411723	0.020735	myosin light chain alkali-like [Nasonia vitripennis]	component of muscle myosin complex
Mdes006799	65262	68824	59498	57554	37024	36322	69676.1	54744.6	-0.808538	1.23015e-07	1.55067e-06	troponin I isoform X15 [Bactrocera cucurbitae]	a component of troponin that confers calcium-sensitivity to striated muscle actomyosin
Mdes000315	67495	66053	61247	40870	25164	23770	70098	49048.4	-1.36167	1.8456e-16	7.6229e-15	muscle-specific protein 20 isoform X2 [Tribolium castaneum]	actin binding, musle protein
Mdes003690	68715	73476	64751	62666	31063	39899	74480.8	59590.1	-0.883744	4.09933e-06	4.0191e-05	tropomyosin-1, isoforms 9A/A/B-like isoform X31 [Apis dorsata]	maintains the length and dynamics of the actin filament by blocking the elongation and depolymerization of the actin filaments at the pointed end
Mdes012029	80608	79005	72019	41711	16422	29488	83357.5	55151.5	-1.64573	1.85014e-11	3.80565e-10	fibropellin-1 isoform X2 [Ceratitis capitata]	structural, a component of the extracellular matrix
Mdes003687	95770	97890	85246	75009	35238	43416	100383	75473.1	-1.11529	8.27537e-08	1.06919e-06	tropomyosin-2 [Bactrocera cucurbitae]	maintains the length and dynamics of the actin filament by blocking the elongation and depolymerization of the actin filaments at the pointed end
Mdes009201	144206	155183	124593	113246	39278	59046	152632	111746	-1.26504	3.91203e-06	3.84762e-05	troponin T isoform 1 [Anopheles gambiae str. PEST]	a component of troponin that confers calcium-sensitivity to striated muscle actomyosin
Mdes004757	159437	180210	158886	175820	87356	120668	179431	154988	-0.628985	0.00107351	0.00640968	myosin heavy chain, muscle isoform X12 [Ceratitis capitata]	actin binding protein, coordinates the interaction between the actin and microtubule cytoskeleton
Mdes016052	592313	614724	513312	448163	163138	241529	619249	453070	-1.27283	1.17616e-06	1.2597e-05	actin [Mayetiola destructor]	forms microfilaments, participates in many cellular processes such as participates in many important cellular processes, including muscle contraction, cell motility, cell division and cytokinesis,
		cell adhesion
Mdes006324	22	24	29	16	7	9	27	21.9	-1.39836	0.00584414	0.0279545	down syndrome cell adhesion molecule [Culex quinquefasciatus]	cell adhesion molecule
Mdes001550	42	41	61	24	33	20	51.8	42.2	-1.07171	0.00860103	0.0388071	mucin-5AC [Bactrocera cucurbitae]	plays a role in epithelial cell adhesion
Mdes013167	76	75	75	70	28	20	81.3	68	-1.17748	0.00398614	0.0201578	neurotrimin-like isoform X3 [Tribolium castaneum]	adhesion
Mdes008423	85	114	103	52	33	34	108.7	75.8	-1.55637	1.31341e-07	1.64229e-06	sushi repeat-containing protein SRPX2 [Aedes aegypti]	plays a role in cell adhesion, acts as a ligand for the urokinase plasminogen activator surface receptor
Mdes001688	138	137	118	97	80	97	141.4	101.8	-0.736236	0.00173428	0.0098297	flagellar radial spoke protein [Anopheles darlingi]	required to form a stable spoke structure
Mdes011520	186	244	202	140	85	78	227.5	163.8	-1.29405	1.57539e-07	1.95257e-06	neprilysin-2 [Stomoxys calcitrans	anchors the podocyte slit diaphragm to the actin cytoskeleton
Mdes010062	224	215	186	181	106	176	224.9	171.6	-0.660654	0.00618267	0.029355	mucin-17 isoform X2 [Tribolium castaneum]	plays a role in epithelial cell adhesion
Mdes000058	358	318	312	336	246	208	355.5	300.7	-0.558597	0.00302218	0.0158969	neural cell adhesion molecule 1-like [Ceratitis capitata]	a cell adhesion molecule involved in neuron-neuron adhesion, neurite fasciculation, outgrowth of neurites, etc
Mdes002059	452	349	347	283	82	97	413	298.3	-1.56884	1.42667e-05	0.000128591	integral membrane protein DGCR2/IDD-like isoform X2 [Bactrocera oleae]	involved in cell-cell or cell-matrix interactions required for normal cell differentiation and migration
Mdes015201	524	425	473	493	296	276	511.5	449.3	-0.663325	0.00112008	0.0066596	neural cell adhesion molecule 1 [Bactrocera oleae]	involved in neuron-neuron adhesion, neurite fasciculation, outgrowth of neurites
Mdes009602	556	502	448	511	384	315	542	443.1	-0.551447	0.0032359	0.0168862	nephrin isoform X1 [Tribolium castaneum]	anchors the podocyte slit diaphragm to the actin cytoskeleton
Mdes006134	830	801	798	827	509	466	873.9	756.1	-0.677735	0.000187777	0.00135196	beat protein [Anopheles darlingi]	motor neuron axon guidance
Mdes001322	857	744	679	617	369	444	820.5	608.9	-0.912254	4.05276e-07	4.66897e-06	CD151 antigen [Bactrocera cucurbitae]	integrin binding, essential for the proper assembly of the glomerular and tubular basement membranes in kidney
Mdes007720	2202	1999	1710	2176	1504	1234	2127.5	1780.9	-0.509781	0.00711936	0.0331514	neural-cadherin, partial [Stomoxys calcitrans]	calcium-dependent cell adhesion protein
Mdes008522	3908	3810	3835	3816	2977	2577	4156.5	3570.9	-0.535958	5.13168e-05	0.000415511	tetraspanin-18 [Anopheles darlingi]	acts as scaffolding protein, anchoring multiple proteins to one area of the cell membrane
Mdes001334	7508	7612	7526	8395	6590	5470	8148	7368	-0.38179	0.00662773	0.0311811	neurexin-1 isoform X1 [Bactrocera cucurbitae]	involved in cell-cell-interactions
Mdes006538	10762	10865	10962	12499	8879	6694	11724.9	10839.7	-0.459074	0.0112288	0.0481912	tubulointerstitial nephritis antigen-like [Bactrocera cucurbitae]	mediates adhesion of proximal tubule epithelial cells via integrins alpha3-beta1 and alphaV-beta3
Mdes009018	11219	10744	10267	10976	9006	8242	11597.2	9862	-0.420914	0.000386453	0.00258914	cell adhesion molecule [Aedes aegypti]	cell adhesion molecule
Mdes001164	48094	49542	43921	45583	28811	29281	50946.6	41643.4	-0.694265	3.2869e-06	3.27425e-05	dystonin [Cerapachys biroi]	cytoskeletal linker protein
		cuticle component
		others
Mdes012657	669	627	713	656	535	533	722.6	642.6	-0.447412	0.00100164	0.00603627	PRKCA-binding protein [Culex quinquefasciatus]	an adapter protein that bind to and organize the subcellular localization of a variety of membrane proteins containing some PDZ recognition sequence
Mdes001056	734	695	739	770	597	426	779.9	701.9	-0.510593	0.00843341	0.0381283	Ig-like and fibronectin type-III domain-containing protein [Anopheles darlingi]	glycoprotein of the extracellular matrix
Mdes012386	1086	866	776	992	442	365	981.7	810	-0.86619	0.00336399	0.0174576	sarcoplasmic calcium-binding protein [Drosophila grimshawi]	plays a role in muscle contracting
Mdes002546	2841	3120	3092	2864	2769	2126	3257.3	2794.5	-0.442927	0.00586039	0.0280123	ejaculatory bulb-specific protein 3-like [Musca domestica]	structure, protein component of the posterior mating plug
Mdes012468	21188	21186	18897	16439	7555	11427	22050.9	16655.6	-1.04012	7.17755e-07	7.96515e-06	lamin Dm0-like isoform X1 [Ceratitis capitata]	component of the nuclear lamina
	Proteins involved in RNA Processing, Modification, and Degradation
		RNA helicase, ribonuclease, and RNA processing
Mdes000859	1214	1178	1124	1289	1010	898	1265.2	1114.4	-0.370493	0.00709671	0.0330768	poly(rC)-binding protein 3-like isoform X4 [Musca domestica]	binds to RNA with a specificity for C-rich pyrimidine regions and plays a role in post-transcriptional processing
Mdes004220	1748	1661	1582	1905	1344	1459	1795.9	1604.6	-0.320061	0.0102109	0.0447448	tRNA (uracil-O(2)-)-methyltransferase [Anopheles darlingi]	tRNA processing
Mdes008532	2677	2359	2532	2594	1922	2151	2722.3	2387.3	-0.413676	0.000556289	0.00359815	ribonuclease t2 [Aedes aegypti]	involved in lysosomal degradation of ribosomal RNA
Mdes004503	7956	8362	7031	5806	4363	3746	8404.5	6073.6	-0.981475	1.81428e-10	3.32653e-09	nocturnin isoform X2 [Bactrocera cucurbitae]	plays an important role in post-transcriptional regulation of metabolic genes under circadian control
Mdes002581	13814	13416	13476	15665	10182	11846	14645.3	13444.7	-0.350911	0.00479208	0.0236407	ATP-dependent RNA helicase DDX17-like [Musca domestica]	RNA unwinding, plays multiple functions
		RNA modification
Mdes012758	5644	5622	5878	6521	4910	5197	6167.5	5740.4	-0.276167	0.00652577	0.0307759	non-canonical poly(A) RNA polymerase PAPD5 isoform X2 [Anopheles darlingi]	has a poly(A) RNA polymerase activity and is involved in a post-transcriptional quality control mechanism
		tRNA synthesis
		RNA degradation
Mdes012661	1487	1471	1516	1570	1157	1054	1609.6	1436	-0.47935	0.000374885	0.00252033	GTP binding protein 1 [Anopheles darlingi]	promotes degradation of target mRNA species
		others
Mdes000032	861	710	786	748	673	389	847.8	718.3	-0.607701	0.00995112	0.0438041	RNA-binding protein Musashi homolog Rbp6 isoform X4 [Tribolium castaneum]	RNA metabolism, regulates the expression of target mRNAs at the translation level
	Proteins involved in Protein Metabolism (Synthesis, Folding, Modification, and Degradation)
		protein synthesis including ribosomal proteins and proteins involved in initiation and elongation
Mdes007921	1318	920	926	757	357	266	1138.2	796.9	-1.44762	1.99104e-06	2.05046e-05	la-related protein 6 [Athalia rosae]	translation, regulates the coordinated translation of type I collagen alpha-1 and alpha-2 mRNAs, CO1A1 and CO1A2
Mdes005912	1674	1486	1644	1610	894	849	1727.9	1520.5	-0.771482	9.65002e-05	0.000733553	translation initiation factor IF-2, mitochondrial [Bactrocera cucurbitae]	involved in the initiation phase of eukaryotic translation
		protein folding, heat shock proteins, and other chaperones
Mdes015114	3088	2575	2560	2795	1745	1632	2958.4	2482.2	-0.660406	0.000206693	0.00147719	neuroendocrine protein 7b2 [Culex quinquefasciatus]	chaperone, acts as a molecular chaperone for PCSK2/PC2, preventing its premature activation in the regulated secretory pathway
Mdes008258	3536	3355	3904	3236	2813	2548	3882.4	3377.2	-0.552471	2.30047e-05	0.000199588	gamma-interferon-inducible lysosomal thiol reductase [Ceratitis capitata]	lysosomal thiol reductase that can reduce protein disulfide bonds
Mdes013718	4608	4302	4495	4973	3315	3320	4822.4	4384.3	-0.449553	0.000756807	0.00472586	endoplasmic reticulum resident protein 44 isoform X2 [Anopheles gambiae str. PEST]	mediates thiol-dependent retention in the early secretory pathway, forming mixed disulfides with substrate proteins through its conserved CRFS motif
Mdes013757	5374	5386	5275	5949	4210	4248	5769.5	5190	-0.392354	0.000727576	0.00456167	dnaJ homolog subfamily C member 11 [Bactrocera cucurbitae]	Dna-J chaperone
Mdes000202	19277	18345	14186	12197	4387	7688	18651.2	12446.2	-1.34541	8.31524e-07	9.13912e-06	heat shock 70 kDa protein cognate 2-like [Ceratitis capitata]	hsp70
Mdes016654	19406	18298	15360	10917	4418	4876	19099.7	12566	-1.64997	3.07001e-10	5.47385e-09	heat shock protein beta-1-like isoform X1 [Drosophila melanogaster]	hsp21.4
		protein modification
Mdes016254	111	92	112	95	62	46	113.3	97.7	-0.866784	0.00289536	0.0152994	annulin [Culex quinquefasciatus]	protein cross-linking transglutaminase, catalyzes the cross-linking of proteins and the conjugation of polyamines to proteins
Mdes010009	323	301	329	326	264	216	342.8	305.8	-0.472205	0.00839739	0.0380098	2-phosphoxylose phosphatase 1 [Stomoxys calcitrans]	protoglycan bioisynthesis, responsible for the 2-O-dephosphorylation of xylose in the glycosaminoglycan-protein linkage region of proteoglycans thereby regulating the amount of mature glycosaminoglycan (GAG) chains
Mdes002682	370	438	394	377	254	297	432.6	360.9	-0.607115	0.000340077	0.00231437	N-acetyltransferase 6 isoform X3 [Drosophila melanogaster]	acetylates the N-terminal methione resdues
Mdes000818	491	458	483	405	198	199	515.1	419.7	-1.08893	3.62362e-06	3.57755e-05	glycoside hydrolase [Aedes aegypti]	glycosylation, hydrolyzes O-glycosyl protein conjugates
Mdes015246	602	604	516	572	360	465	619.8	503.7	-0.538126	0.00185086	0.0104031	dolichyl glycosyltransferase [Culex quinquefasciatus]	glycosylation, catalyzes the transfer of a high mannose oligosaccharide from a lipid-linked oligosaccharide donor to an asparagine residue within an Asn-X-Ser/Thr consensus motif in nascent polypeptide chains
Mdes011762	885	866	785	792	542	543	912.6	735.3	-0.672181	7.2121e-06	6.80461e-05	protein disulfide-isomerase C1F5.02 [Drosophila melanogaster]	catalyzes the rearrangement of -S-S- bonds in proteins
Mdes015402	1244	1082	1117	1217	899	951	1238.6	1082	-0.399342	0.00219796	0.0120786	sulfhydryl oxidase 2-like [Musca domestica]	catalyzes the oxidation of sulfhydryl groups in peptide and protein thiols to disulfides with the reduction of oxygen to hydrogen peroxide
Mdes005309	1300	1132	1151	1126	978	850	1289	1064.1	-0.503946	0.000532098	0.00346075	N-acetylglucosaminyltransferase vi [Aedes aegypti] gi|108869600|gb|EAT33825.1| AAEL013897-PA [Aedes aegypti]	atalyzes the transfer of a single N-acetylglucosamine from UDP-GlcNAc to a serine or threonine residue in cytoplasmic and nuclear proteins resulting in their modification with a beta-linked N-acetylglucosamine
Mdes011215	1486	1449	1445	1466	1012	1103	1575.9	1356.7	-0.526951	1.99412e-05	0.000174767	N-acetylgalactosaminyltransferase [Anopheles darlingi]	catalyzes the transfer of an N-acetyl-D-galactosamine residue to a serine or threonine residue on the protein receptor
Mdes012724	1577	1735	1578	1789	1039	1308	1759.8	1556.3	-0.485965	0.00275513	0.014654	NAD-dependent protein deacetylase Sirt2-like [Musca domestica]	deacetylates proteins
Mdes015404	2412	2466	2473	2851	1945	1600	2644.8	2457.8	-0.445642	0.00913648	0.040855	peptidylglycine alpha-hydroxylating monooxygenase [Bactrocera dorsalis]	catalyzes an essential reaction in C-terminal alpha-amidation of peptides
Mdes012089	3170	2919	2903	3342	2266	2727	3235.2	2883.3	-0.344897	0.00770013	0.0353901	annosyl-oligosaccharide 1,2-alpha-mannosidase IB [Culex quinquefasciatus]	glycosylation, involved in the maturation of Asn-linked oligosaccharides
Mdes004892	3197	2943	2924	3084	2549	2029	3261.1	2792	-0.47371	0.00188227	0.0105377	peptidyl-glycine alpha-amidating monooxygenase [Anopheles darlingi]	catalyzes an essential reaction in C-terminal alpha-amidation of peptides
Mdes012505	3329	2932	3140	3238	1666	2309	3381.7	2968.9	-0.6303	0.00068372	0.00431809	lipoyltransferase 1, mitochondrial-like [Musca domestica]	catalyzes the transfer of the lipoyl group from lipoyl-AMP to the specific lysine residue of lipoyl domains of lipoate-dependent enzymes
Mdes006427	5838	5851	5778	6360	5360	4732	6284.6	5622.8	-0.314929	0.00917614	0.0409734	methionine-R-sulfoxide reductase B1-like isoform X3 [Musca domestica]	protein repair, reduces methionine (R)-sulfoxide back to methionine
Mdes007644	56921	52640	56768	58600	48681	39878	59830.7	53698.5	-0.407222	0.00348144	0.0179527	lysosomal alpha-mannosidase [Culex quinquefasciatus]	deglycosylation, hydrolyzes terminal, non-reducing alpha-D-mannose residues in alpha-D-mannosides
		proteasome, ubiquitination, and protein degradation
Mdes011317	57	59	57	38	26	42	62.2	45.6	-0.911733	0.006564	0.0309187	ubiquitin conjugation factor E4 A [Anopheles darlingi]	ubiquitination, ubiquitin-conjugating enzyme
Mdes001247	61	53	87	42	33	29	72.2	63.3	-1.1529	0.000822666	0.00508599	F-box only protein 39 [Musca domestica]	ubiquitination, E3 ubiquitin ligase
Mdes007764	247	307	244	259	194	175	287.3	233.6	-0.578414	0.00393394	0.0199328	midline, isoform A [Drosophila melanogaster]	ubiquination, E3 ubiquitin ligase activity towards IGBP1, promoting its monoubiquitination, which results in deprotection of the catalytic subunit of protein phosphatase PP2A, and its subsequent degradation by polyubiquitination
Mdes011700	439	438	451	353	232	221	477.8	381.9	-0.958408	3.22296e-08	4.35239e-07	E3 ubiquitin-protein ligase TRAIP [Musca domestica]	ubiquitination, ubiquitin-protein ligase
Mdes014388	918	893	791	715	588	513	936.4	707.9	-0.747149	1.08299e-06	1.16555e-05	E3 ubiquitin-protein ligase MYLIP [Ceratitis capitata]	ubiquitination, ubiquitin-protein ligase
Mdes001522	1364	1329	1436	1528	1205	1190	1485.3	1376.5	-0.304049	0.00916225	0.0409349	amsh [Culex quinquefasciatus]	ubiquitination, deubiquitinating enzyme, interacts with STAM and is implicated in the down-regulation of epidermal growth factor receptor
Mdes015907	1537	1429	1361	1510	982	1177	1557	1329.2	-0.47575	0.000855725	0.00527148	XTP3-transactivated gene B protein precursor, putative [Pediculus humanus corporis]	protein degradation, binds selectively to improperly folded lumenal proteins
Mdes014515	3108	2989	2834	3091	1663	2272	3213.7	2746.6	-0.592418	0.000740484	0.00463512	endoplasmic reticulum lectin 1-like [Bombyx mori]	protein degradation, binds selectively to improperly folded lumenal proteins, functions in endoplasmic reticulum quality control and endoplasmic reticulum-associated degradation
Mdes004098	41810	41709	43481	29486	24509	18061	45688.3	35008.2	-1.04667	2.0842e-10	3.78127e-09	RING finger protein nhl-1-like isoform X1 [Apis mellifera]	ubiquitination, ubiquitin-protein transferase
		proteases
Mdes013762	151	162	157	77	57	59	169.1	114.7	-1.50119	3.46932e-11	6.85477e-10	gag-pol polyprotein [Operophtera brumata]	aspartyl protease, and with many other functions
Mdes009077	182	157	146	113	62	45	174.5	123.1	-1.37548	6.44222e-06	6.11912e-05	angiotensin-converting enzyme-like [Papilio xuthus]	metalloprotease, carboxypeptidase, converts angiotensin I to angiotensin II by release of the terminal His-Leu, this results in an increase of the vasoconstrictor activity of angiotensin
Mdes005459	378	346	378	343	315	261	396.4	338.8	-0.48417	0.00484331	0.0238329	carboxylesterase clade B, member 6 precursor [Nasonia vitripennis]	carboxylesterase
Mdes013589	444	302	422	420	205	209	419.9	393	-0.739728	0.00504524	0.0247013	serine protease1/2 [Anopheles darlingi]	serine protease
Mdes002900	451	445	444	449	275	235	482.1	416.3	-0.729351	0.000391522	0.00261971	dorsal-ventral patterning protein tolloid, partial [Zootermopsis nevadensis]	metalloprotease
Mdes015601	604	581	543	678	358	426	621.8	560.3	-0.492385	0.0115987	0.0495626	gamma glutamyl transpeptidase [Culex quinquefasciatus]	cleaves the gamma-glutamyl bond of extracellular glutathione
Mdes015628	678	644	753	563	456	454	746.3	627.1	-0.720141	3.70887e-07	4.29521e-06	membrane alanyl aminopeptidase-like [Ceratitis capitata]	aminopeptidase, plays a role in the final digestion of peptides generated from hydrolysis of proteins by gastric and pancreatic proteases
Mdes011519	847	694	684	635	285	299	800.5	618.8	-1.12488	9.49438e-06	8.78188e-05	zinc metalloprotease [Culex quinquefasciatus]	metelloprotease
Mdes012088	1063	1013	902	1102	642	717	1071.7	921.2	-0.522222	0.00275529	0.014654	gamma glutamyl transpeptidase [Anopheles darlingi]	cleaves the gamma-glutamyl bond of extracellular glutathione (gamma-Glu-Cys-Gly), glutathione conjugates, and other gamma-glutamyl compounds
Mdes006842	1216	996	951	853	430	476	1138.1	848.4	-1.09711	5.23642e-07	5.93588e-06	gamma-glutamyl transpeptidase [Culex quinquefasciatus]	cleaves the gamma-glutamyl bond of extracellular glutathione
Mdes007182	1223	1294	1448	963	734	740	1426.2	1158.3	-0.931468	4.33157e-12	9.92172e-11	aminopeptidase 1 [Lucilia cuprina]	metalloprotease, aminopeptidase
Mdes010227	1387	1163	1249	1226	928	996	1366.5	1156.3	-0.500076	0.000176915	0.00127731	ubiquitin carboxyl-terminal hydrolase 7 [Lucilia cuprina]	cysteine protease, deubiquitinates target proteins such as FOXO4, p53/TP53, MDM2, ERCC6, DNMT1, UHRF1, PTEN and DAXX
Mdes001641	1582	1326	1357	1557	1115	1060	1534.3	1345.7	-0.42997	0.00395115	0.020007	tolloid-like protein 1 isoform X1 [Aedes aegypti]	metalloprotease, processes procollagen C-propeptides, such as chordin, pro-biglycan and pro-lysyl oxidase
Mdes011965	1631	1620	1490	1240	831	573	1706.1	1290.9	-1.08501	9.28406e-07	1.01536e-05	endothelin-converting enzyme [Aedes aegypti]	metallo protease, endopeptidase, onverts big endothelin-1 to endothelin-1
Mdes013301	1721	1423	1370	1058	257	258	1624.2	1154.3	-1.7807	8.88047e-06	8.24843e-05	protease m1 zinc metalloprotease [Culex quinquefasciatus]	metalloprotease
Mdes012927	1793	1837	1889	1936	1625	1565	1985.5	1781.3	-0.333156	0.00380817	0.0193461	lysosomal aspartic protease [Camponotus floridanus]	aspartic entopeptidase, degrades organelles involved in the biosynthesis and secretion of vitellogenin
Mdes001796	2330	2273	2227	2410	1873	1758	2457.5	2150.8	-0.409776	0.000564504	0.00364825	furin-like protease 2, partial [Bactrocera cucurbitae]	serine protease, endoprotease within constitutive secretory pathways and capable of cleavage at the RX(K/R)R consensus motif
Mdes008260	2449	2439	2518	2393	1898	1404	2664.4	2299.8	-0.613641	0.000364207	0.00245386	endothelin-converting enzyme [Anopheles darlingi]	metallo protease, endopeptidase, onverts big endothelin-1 to endothelin-1
Mdes013476	4199	3491	3260	2485	582	630	3940.1	2733.8	-1.82708	4.23171e-06	4.13755e-05	protease m1 zinc metalloprotease [Culex quinquefasciatus]	metalloprotease
Mdes008711	5060	5249	4480	3283	2947	2560	5323.1	3704.4	-0.97222	1.22492e-11	2.61665e-10	1 disintegrin and metalloproteinase with thrombospondin motifs 1 isoform X2 [Papilio xuthus]	metalloprotease
Mdes005432	5749	5790	5945	6395	4708	5328	6290.1	5726.2	-0.321263	0.00263282	0.0140943	Calpain-A, isoform B [Drosophila melanogaster]	calcium-dependent, non-lysosomal cysteine protease
Mdes010657	6049	6175	4966	4493	2177	2778	6188.1	4445.7	-1.11492	9.08072e-08	1.16548e-06	proclotting enzyme [Tribolium castaneum]	serine protease, catalyzes the conversion of coagulogen to insoluble coagulin gel
Mdes007199	6063	6043	5650	5630	5272	4389	6389.5	5264.1	-0.437161	0.00196898	0.0109364	CLIP-domain serine protease subfamily D [Anopheles darlingi]	serine protease
Mdes003795	6343	6175	5850	6601	4418	3981	6609.5	5757.2	-0.536439	0.000512467	0.00334677	serine protease [Anopheles darlingi]	serine protease
Mdes001929	6949	5841	6058	5593	3227	4832	6780.4	5467.8	-0.701681	0.000105076	0.000794464	thymus-specific serine protease [Anopheles darlingi]	serine protease
Mdes003262	8471	7864	8247	6963	5712	5217	8843.1	7184.8	-0.686753	3.30228e-09	5.06262e-08	gamma-glutamyltranspeptidase 1-like [Musca domestica]	cleaves the gamma-glutamyl bond of extracellular glutathione
Mdes008911	9583	8925	9810	8652	7020	7408	10185.9	8693.3	-0.520871	1.09981e-06	1.18283e-05	plasma glutamate carboxypeptidase [Culex quinquefasciatus]	metalloprotease, catalyzes the hydrolysis of dipeptides with unsubstituted terminals into amino acids, an important role in the hydrolysis of circulating peptides
Mdes008033	10537	10287	10105	10004	7132	6701	11128.3	9388.8	-0.614283	1.38301e-06	1.4611e-05	trypsin precursor [Mayetiola destructor]	serine entopeptidase, tripsin
Mdes008022	53566	48640	36341	27308	15176	28144	49880.3	30318.6	-1.19402	9.51241e-07	1.03814e-05	trypsin precursor [Mayetiola destructor]	serine entopeptidase, tripsin
Mdes008082	119748	96324	100584	66671	31566	23916	113911	80372.3	-1.62754	4.33007e-09	6.47841e-08	trypsin-4 [Nilaparvata lugens]	serine entopeptidase, tripsin
Mdes002844	125396	115926	104115	63384	27216	40687	124314	80956.5	-1.64303	3.37339e-13	8.77535e-12	scarface [Culex quinquefasciatus]	serine-type entopeptidase
		protease inhibitors
Mdes008980	1936	1705	2007	1909	1300	1429	2031.2	1833.8	-0.520634	0.000127171	0.000944956	leukocyte elastase inhibitor-like [Ciona intestinalis]	serine protease inhibitor
Mdes003830	2033	2149	1892	1950	1356	1224	2186.1	1788.5	-0.663605	1.76286e-05	0.000155995	antichymotrypsin-2-like [Musca domestica]	serine protease inhibitor
Mdes001434	2742	2323	2842	2761	1963	1810	2843.3	2619.7	-0.51304	0.000756731	0.00472586	protease inibitor G11C4 [Mayetiola destructor]	protease inibitor
Mdes008742	3084	2879	2957	3195	1953	2770	3209	2853.8	-0.408498	0.0108847	0.0471389	serpin 42Da, isoform G [Drosophila melanogaster]	serine protease inhibitor
Mdes011750	3111	2896	2713	2647	1412	2256	3137.8	2505.3	-0.704833	0.000322896	0.00220324	serpin 4 [Plutella xylostella]	serine protease inhibitor
Mdes007220	3352	2936	2851	3035	2364	1685	3288.2	2733.4	-0.603855	0.00157982	0.00904004	WAP, Kazal, immunoglobulin, Kunitz and NTR domain-containing protein 2 [Bactrocera cucurbitae]	serine and metalloprotease inhibitor, regulating cell proliferation
Mdes008542	9676	9450	8577	8112	5031	7005	9969.6	7818.3	-0.694631	1.29656e-05	0.000117752	tep3 [Aedes aegypti]	endopeptidase inhibitor
Mdes002120	30614	25001	27111	18134	12060	11315	29756.5	21728.3	-1.23424	5.35729e-15	1.77775e-13	protease inibitor S17B2 [Mayetiola destructor]	protease inibitor
Mdes002122	98267	84821	90791	90104	61973	74451	98518.4	84443.8	-0.507598	8.02856e-05	0.000620316	protease inibitor G14A4 [Mayetiola destructor]	protease inibitor
	Tansporters and Proteins Involved in Transport
		retrograde transport
Mdes008927	107	87	90	63	36	33	102.2	73.2	-1.32941	1.27744e-05	0.000116288	dynein heavy chain [Aedes aegypti]	acts as a motor for the intracellular retrograde motility of vesicles and organelles along microtubules
		amino acid transport
Mdes010943	250	209	289	255	138	162	268.9	256.1	-0.673831	0.0037543	0.0191007	Y+L amino acid transporter 2 [Musca domestica]	involved in the sodium-independent uptake of dibasic amino acids and sodium-dependent uptake of some neutral amino acids
Mdes002927	281	223	210	211	127	130	256.9	196.3	-0.848301	0.000207445	0.00148085	sodium-dependent nutrient amino acid transporter 8 [Aedes aegypti]	broad substrate spectrum amino acid:sodium cotransporter that promotes absorption of the D isomers of essential amino acids
Mdes008558	573	511	630	461	247	404	616.3	520.7	-0.857733	7.09202e-05	0.000553462	tyrosine transporter [Anopheles darlingi]	tyrosine tranport
Mdes006501	612	591	643	617	482	397	664	589.6	-0.53656	0.00100534	0.00605384	proton-coupled amino acid transporter 1 [Stomoxys calcitrans]	neutral amino acid/proton symporter, has a pH-dependent electrogenic transport activity for small amino acids such as glycine, alanine and proline, also recognize their D-enantiomers and selected amino acid derivatives such as gamma-aminobutyric acid
Mdes006463	1312	1286	1318	1107	782	884	1408.8	1145.9	-0.73078	2.50416e-09	3.9212e-08	proton-coupled amino acid transporter 4-like [Ceratitis capitata]	functions as a sodium-independent electroneutral transporter for tryptophan, proline and alanine
Mdes005006	1381	1330	1116	1259	845	962	1377.5	1098.2	-0.556569	0.000342318	0.00232712	tyrosine transporter [Anopheles darlingi]	tyrosine tranport
Mdes001483	1417	1299	1329	1240	970	955	1455.2	1204.7	-0.584025	1.47513e-06	1.55419e-05	sialin isoform X1 [Stomoxys calcitrans]	transports glucuronic acid and free sialic acid out of the lysosome after it is cleaved from sialoglycoconjugates undergoing degradation, this is required for normal CNS myelination
Mdes002926	1564	1395	1427	1420	731	858	1577.9	1328.7	-0.795632	3.54166e-05	0.000297469	sodium-dependent nutrient amino acid transporter 8 [Anopheles darlingi]	broad substrate spectrum amino acid:sodium cotransporter that promotes absorption of the D isomers of essential amino acids
Mdes004375	1721	1550	1454	1656	776	908	1700.2	1437	-0.759074	0.000546921	0.0035479	sodium- and chloride-dependent taurine transporter isoform X2 [Culex quinquefasciatus]	sodium-dependent taurine and beta-alanine transporter, chloride ions are necessary for optimal uptake
Mdes013931	1863	1957	2130	2137	1589	1463	2140.3	1990.3	-0.433097	0.00155776	0.00894016	tyrosine transporter [Aedes aegypti]	tyrosine tranport
Mdes006474	1966	1921	2020	1621	879	1188	2125	1726.2	-0.923016	9.05912e-08	1.16367e-06	proton-coupled amino acid transporter 1 [Stomoxys calcitrans]	neutral amino acid/proton symporter, has a pH-dependent electrogenic transport activity for small amino acids such as glycine, alanine and proline, also recognize their D-enantiomers and selected amino acid derivatives such as gamma-aminobutyric acid
Mdes005329	3675	3145	3433	3451	2290	2766	3688	3210.5	-0.505131	0.000244075	0.00171748	cystinosin homolog isoform X1 [Bactrocera cucurbitae]	transports cystine out of lysosomes
Mdes008594	4665	4096	4502	4899	3332	3805	4770.6	4358.6	-0.376557	0.00291664	0.0153961	sodium-dependent nutrient amino acid transporter 1-like [Musca domestica]	broad substrate spectrum amino acid:sodium cotransporter that promotes absorption of the D isomers of essential amino acids
Mdes005260	5490	5137	4955	4579	3713	3182	5606.6	4474	-0.672178	7.55135e-07	8.35274e-06	proton-coupled amino acid transporter 1 [Microplitis demolitor]	neutral amino acid/proton symporter, has a pH-dependent electrogenic transport activity for small amino acids such as glycine, alanine and proline, also recognize their D-enantiomers and selected amino acid derivatives such as gamma-aminobutyric acid
Mdes000973	6619	6575	6071	5921	4688	4264	6932.7	5605.2	-0.604989	1.1608e-06	1.24497e-05	excitatory amino acid transporter [Aedes aegypti]	transports L-glutamate and also L- and D-aspartate
		ion and metal transport
Mdes014705	51	45	50	38	29	20	52.5	41.9	-0.958768	0.00796282	0.0363179	acetylcholine receptor subunit alpha-like [Musca domestica]	cation transport, synaptic transmission, after binding acetylcholine, the receptor responds by an extensive change in conformation that affects all subunits and leads to opening of an ion-conducting channel across the plasma membrane
Mdes012513	78	94	67	63	42	48	86.1	60.9	-0.865485	0.00344127	0.0178262	sodium-and chloride-activated ATP-sensitive potassium channel [Aedes aegypti]	potassium transport, rectifying potassium channel
Mdes010796	85	69	89	65	57	47	87.4	73.5	-0.739415	0.0089194	0.0399995	TRP channel protein nanchung [Culex quinquefasciatus]	A light-sensitive calcium channel that is required for inositide-mediated Ca2+ entry in the retina during phospholipase C (PLC)-mediated phototransduction
Mdes000200	96	72	82	55	33	57	89.9	65.8	-0.996262	0.00160698	0.00916373	transmembrane protein 135-like [Ceratitis capitata]	ion transport
Mdes000201	100	77	81	71	26	43	92.8	71.6	-1.11587	0.00142669	0.00826735	transmembrane protein 135-like isoform X1 [Papilio machaon]	ion transport
Mdes000233	127	100	157	82	68	26	138	116.7	-1.32655	0.000607976	0.00389516	acetylcholine receptor protein alpha 1 [Anopheles darlingi]	cation transport, synaptic transmission, after binding acetylcholine, the receptor responds by an extensive change in conformation that affects all subunits and leads to opening of an ion-conducting channel across the plasma membrane
Mdes006851	158	115	119	111	57	58	141	107.9	-1.03315	0.000431183	0.0028641	gamma-aminobutyric acid receptor subunit alpha-2 [Bactrocera oleae]	chloride channel
Mdes002271	174	167	162	160	99	73	181	150.4	-0.841194	0.00155233	0.00891555	two pore potassium channel protein sup-9-like [Polistes canadensis]	potassium channel
Mdes002874	177	221	216	200	139	145	220.9	195.2	-0.576123	0.0046092	0.0228474	glutamate [NMDA] receptor subunit 3A [Papilio xuthus]	glutamate-gated ion channels with reduced single-channel conductance, low calcium permeability and low voltage-dependent sensitivity to magnesium
Mdes009095	189	167	185	149	128	87	194.6	158.3	-0.795681	0.000822415	0.00508599	potassium voltage-gated channel subfamily H member 2 isoform X10 [Pogonomyrmex barbatus]	potassium transport, mediates the voltage-dependent potassium ion permeability of excitable membranes
Mdes003966	207	167	141	146	88	119	185.4	133.6	-0.774794	0.00203343	0.0112622	pickpocket protein 28 [Musca domestica]	sodium channel
Mdes006222	281	254	272	250	93	126	290.3	245.1	-1.03948	0.000305286	0.00209505	organic anion transporter [Culex quinquefasciatus]	organic ion transport, likely transports organic cations
Mdes000234	284	280	331	226	146	82	321.9	267.1	-1.2149	4.17745e-05	0.000346374	acetylcholine receptor protein alpha 1 [Culex quinquefasciatus]	cation transport, synaptic transmission, after binding acetylcholine, the receptor responds by an extensive change in conformation that affects all subunits and leads to opening of an ion-conducting channel across the plasma membrane
Mdes002873	314	311	302	342	206	184	333.5	297.7	-0.58796	0.00529799	0.0257601	glutamate [NMDA] receptor subunit 3A [Papilio xuthus]	glutamate-gated ion channels with reduced single-channel conductance, low calcium permeability and low voltage-dependent sensitivity to magnesium
Mdes000307	448	417	461	470	324	280	476.9	433.7	-0.544088	0.00255821	0.0137613	bumetanide-sensitive sodium-(potassium)-chloride cotransporter isoform X2 [Bactrocera cucurbitae]	potassium and chloride transport, cation/chloride cotransporter
Mdes009563	530	454	389	479	221	246	494.1	398.8	-0.79448	0.00180219	0.0101627	TRP channel protein [Periplaneta americana]	A light-sensitive calcium channel that is required for inositide-mediated Ca2+ entry in the retina during phospholipase C (PLC)-mediated phototransduction
Mdes009623	546	534	458	592	355	304	553.6	480.6	-0.548561	0.0111129	0.0478469	glutamate [NMDA] receptor subunit 1 [Ceratitis capitata]	glutamate-gated ion channels with reduced single-channel conductance, low calcium permeability and low voltage-dependent sensitivity to magnesium
Mdes001920	570	573	668	571	330	320	651.3	584.7	-0.815716	4.25684e-05	0.000352392	organic cation transporter protein-like isoform X2 [Musca domestica]	organic ion transport, likely transports organic cations
Mdes008546	571	502	508	523	411	310	568.8	480	-0.579698	0.00221734	0.0121637	Na+/H+ antiporter [Aedes aegypti]	solute:protein antiporter
Mdes014693	827	829	804	901	700	712	885.2	788.8	-0.319545	0.00963294	0.0427427	calcium uptake protein 1 homolog, mitochondrial isoform X2 [Tribolium castaneum]	calcium transport
Mdes004705	941	897	751	950	582	530	931.9	779.9	-0.576722	0.00363003	0.0185808	sodium-dependent phosphate transporter [Aedes aegypti]	phosphate transport, sodium-phosphate symporter
Mdes007664	970	943	868	911	775	553	1000.8	827	-0.543057	0.00345813	0.0178897	voltage-dependent calcium channel subunit alpha-2/delta-3-like [Ceratitis capitata]	calcium transport
Mdes008534	1009	984	927	1073	837	706	1050.7	923	-0.393162	0.00982904	0.043402	slowpoke binding protein [Aedes aegypti]	regulator of calcium-activated channel Slo, which is a potassium channel activated by both membrane depolarization or increase in cytosolic Ca2+ that mediates export of K+
Mdes010290	1021	973	1049	823	486	680	1094.6	889	-0.849471	4.91791e-07	5.59936e-06	ion-transport peptide precursor [Aedes aegypti]	stimulates salt and water reabsorption and inhibits acid secretion in the ileum
Mdes010941	1048	1017	940	1158	667	787	1081.4	963.8	-0.448946	0.00760725	0.0350031	V-type proton ATPase subunit S1 [Papilio machaon]	proton transport, responsible for acidifying a variety of intracellular compartments in eukaryotic cells
Mdes009093	1112	1289	1288	1303	1029	740	1327.3	1207.8	-0.499756	0.00905177	0.0404996	potassium voltage-gated channel subfamily H member 7 isoform X7 [Microplitis demolitor]	potassium transport, mediates the voltage-dependent potassium ion permeability of excitable membranes
Mdes010951	1203	1127	1210	1097	866	680	1273.4	1084.1	-0.654858	6.38412e-05	0.000503276	potassium voltage-gated channel protein Shaker isoform X7 [Ceratitis capitata]	potassium transport, mediates the voltage-dependent potassium ion permeability of excitable membranes
Mdes000071	1255	1290	1116	1175	1027	691	1317.7	1064.8	-0.568785	0.00413143	0.0207776	voltage-gated potassium channel [Aedes aegypti]	potassium transport
Mdes007020	1406	1363	1334	1110	997	821	1476.3	1155.7	-0.710361	1.13084e-06	1.21451e-05	calmodulin-binding protein trpl [Anopheles darlingi]	a light-sensitive calcium channel that is required for inositide-mediated Ca2+ entry in the retina during phospholipase C (PLC)-mediated phototransduction
Mdes000073	1460	1453	1357	1377	1193	784	1536.6	1274.2	-0.578304	0.00358939	0.0184032	potassium voltage-gated channel protein Shab-like [Musca domestica]	potassium transport, mediates the voltage-dependent potassium ion permeability of excitable membranes
Mdes007510	1542	1550	1409	1586	1205	985	1619.8	1385.1	-0.490282	0.00226721	0.0123891	potassium voltage-gated channel protein Shal isoform X1 [Ceratitis capitata]	potassium transport, mediates the voltage-dependent potassium ion permeability of excitable membranes
Mdes010956	1838	1806	1781	2043	1481	1666	1951.9	1766	-0.296818	0.00999722	0.0439696	xenotropic and polytropic retrovirus receptor 1 [Stomoxys calcitrans]	G protein-coupled receptor, plays a role in phosphate homeostasis, mediates phosphate export from the cell
Mdes004727	1919	1715	1630	1690	1460	1041	1894.1	1544.8	-0.55791	0.0024253	0.0131283	transmembrane and TPR repeat-containing protein CG4341 [Bactrocera dorsalis]	calcium channel
Mdes001035	1951	2036	2032	2263	1429	1677	2165.6	1987.9	-0.405951	0.00315697	0.0165522	sodium-dependent phosphate transporter [Aedes aegypti]	phosphate transport, sodium-phosphate symporter
Mdes011692	2227	2389	2048	2462	1244	1830	2398.6	2075.6	-0.515955	0.00882201	0.0396319	transmembrane channel-like protein 3 [Papilio xuthus]	ion channel
Mdes007214	2423	2134	2323	2333	2027	1830	2474.7	2171.6	-0.377514	0.0036865	0.0188141	transient receptor potential channel pyrexia isoform X1 [Bactrocera dorsalis]	cation transport, a cation channel involved in protection or tolerance from high temperature stress
Mdes007704	2592	2541	2601	2872	2191	1900	2782.4	2534.7	-0.387328	0.00449896	0.0224154	calcium uptake protein 1 homolog, mitochondrial isoform X2 [Tribolium castaneum]	calcium transport, plays a role in mitochondrial calcium uptake
Mdes013578	2594	2669	2216	2409	1468	1463	2692.1	2144.5	-0.732814	2.54585e-05	0.000219284	inactive dipeptidyl peptidase 10 [Stomoxys calcitrans]	ion transport, promotes cell surface expression of the potassium channel KCND2
Mdes008415	2664	2598	2266	2392	1704	1250	2709.4	2164.5	-0.735431	0.000214093	0.00152517	SLC12-like K,Cl cotransporter [Aedes aegypti]	metal ion transporter
Mdes000248	2939	2906	2966	2642	2100	2035	3169.9	2638.8	-0.608409	1.94799e-08	2.7132e-07	solute carrier organic anion transporter family member 4C1 isoform X2 [Wasmannia auropunctata]	organic anion transporter, capable of transporting pharmacological substances such as digoxin, ouabain, thyroxine, methotrexate and cAMP
Mdes002882	3778	3804	3838	4039	3151	2347	4108.7	3661.1	-0.496648	0.00365683	0.0186934	unc79, isoform F [Drosophila melanogaster]	sodium channel, component of the NALCN sodium channel complex, a cation channel activated either by neuropeptides substance P or neurotensin that controls neuronal excitability
Mdes006675	3909	3624	3601	4169	2013	2533	4005.9	3585.9	-0.609947	0.00213564	0.0117487	sodium/solute symporter [Anopheles darlingi]	sodium transport
Mdes011161	4223	4266	3634	3758	2389	2778	4363.5	3440.2	-0.681934	4.4794e-06	4.36692e-05	plasmolipin-like isoform 1 [Megachile rotundata]	participates in ion transport events as addition of plasmolipin to lipid bilayers induces the formation of ion channels
Mdes001576	4824	4578	4584	5123	3568	3839	5031.9	4491.6	-0.395656	0.000590366	0.00379643	sulfate transporter [Aedes aegypti]	sulfate transport
Mdes010805	4993	4732	4899	5374	4104	4322	5261	4760.1	-0.314771	0.00205655	0.0113758	cation-transporting ATPase [Culex quinquefasciatus]	cation transport, copper ion symport
Mdes004595	5187	5034	5157	5718	4479	4060	5532.5	5035	-0.342354	0.00413728	0.0208002	anion exchange protein 2, slc4a2 [Aedes aegypti]	anion transport, plasma membrane anion exchange protein of wide distribution
Mdes000312	6433	6593	6600	7128	5503	5455	7061.2	6368.4	-0.349989	0.000708493	0.00445822	Ca[2+]-channel protein alpha[[1]] subunit D, isoform B [Drosophila melanogaster]	potassium transport, potassium channel activated by both membrane depolarization or increase in cytosolic Ca2+ that mediates export of K+
		Carbohydrate transport
Mdes015343	368	333	328	306	264	141	370.2	297.3	-0.760721	0.00418498	0.0210128	sugar transporter [Aedes aegypti]	sugar transport
Mdes004407	876	762	720	625	486	669	848.5	634.1	-0.624218	0.000694504	0.00437694	sugar transporter [Anopheles darlingi]	sugar transport
Mdes002181	1186	1174	1287	1177	931	861	1311.8	1157.2	-0.527409	4.89423e-05	0.000397113	sugar transporter [Culex quinquefasciatus]	sugar transport
Mdes006435	1352	1277	1233	1296	886	998	1389.6	1175.6	-0.516341	8.58677e-05	0.000661143	glucose transport protein [Culex quinquefasciatus]	glucose transport
Mdes002185	2186	1843	1742	1515	1062	1074	2076.5	1535.2	-0.895621	4.73305e-09	7.02046e-08	sugar transporter [Anopheles darlingi]	sugar transport
Mdes007721	2538	2289	2603	2542	1762	1759	2672.3	2404.6	-0.531523	6.91436e-05	0.000540957	facilitated trehalose transporter Tret1 [Ceratitis capitata]	treholose transport, low-capacity facilitative transporter for trehalose
		lipid, steriod, and fatty acid transport
Mdes007631	116	107	134	113	84	66	128.4	116.7	-0.670641	0.00878872	0.0395276	low-density lipoprotein receptor-related protein 1B [Papilio polytes]	involved in cellular lipid homeostasis
Mdes002527	151	133	116	121	100	86	144	110.2	-0.606356	0.0104545	0.0456191	scavenger receptor class B member 1-like [Musca domestica]	facilitates the flux of free and esterified cholesterol between the cell surface and extracellular donors and acceptors, such as HDL and to a lesser extent, apoB-containing lipoproteins and modified lipoproteins
Mdes004605	335	290	294	288	250	183	330.6	271.9	-0.57677	0.00457617	0.0227126	PCTP-like protein [Polistes canadensis]	able to transfer phosphatidylcholine (PC) and phosphatidyetanolamline (PE) between membranes
Mdes010977	794	729	709	600	395	421	803.1	618.2	-0.893798	4.76819e-09	7.06584e-08	scavenger receptor class B [Anopheles darlingi]	facilitates the flux of free and esterified cholesterol between the cell surface and extracellular donors and acceptors, such as HDL and to a lesser extent, apoB-containing lipoproteins and modified lipoproteins
Mdes012094	1267	1169	997	1065	438	773	1235.6	957.3	-0.842517	0.000812335	0.00504073	scavenger receptor class A-like, lysyl oxidase [Anopheles darlingi]	facilitates the flux of free and esterified cholesterol between the cell surface and extracellular donors and acceptors, such as HDL and to a lesser extent, apoB-containing lipoproteins and modified lipoproteins
Mdes001168	6542	6269	6330	6472	5200	4468	6886.5	5963	-0.478083	0.000237636	0.00167597	phospholipid-transporting ATPase 1 [Aedes aegypti]	involved in phospholipid transport
Mdes006345	6817	6940	6533	7210	5896	5375	7301.3	6365.1	-0.364772	0.00199516	0.01107	nose resistant to fluoxetine protein 6 [Bactrocera cucurbitae]	a role in the uptake of a range of molecules including lipids and xenobiotic compounds from the intestine to surrounding tissues
		peptide and protein transport
Mdes012445	133	148	156	134	93	99	157.2	136.8	-0.653027	0.00257482	0.0138363	calcium-dependent secretion activator isoform X5 [Tribolium castaneum]	involved in exocytosis of vesicles filled with neurotransmitters and neuropeptides
Mdes006548	188	163	173	178	115	104	188.5	163.4	-0.639388	0.00431778	0.0216076	nuclear pore complex protein DDB_G0274915 isoform X1 [Ceratitis capitata]	protein and RNA transport
Mdes007186	515	446	476	525	369	394	516.9	463.6	-0.39271	0.00968521	0.0429373	neurobeachin-like protein 1 isoform X2 [Ceratitis capitata]	binds to type II regulatory subunits of protein kinase A and anchors/targets them to the membrane
Mdes004621	950	893	866	962	689	719	974.7	846.2	-0.42792	0.00119143	0.00703801	conserved oligomeric Golgi complex subunit 8-like [Musca domestica]	involved in intra-Golgi protein trafficking
Mdes012923	1399	1498	1410	1410	882	765	1549.9	1315.7	-0.742109	5.6166e-05	0.000449386	vesicle-associated membrane protein 2 isoform X2 [Microplitis demolitor]	involved in the targeting and/or fusion of transport vesicles to their target membrane
Mdes014772	1439	1355	1181	891	648	906	1430.6	986.7	-0.922321	1.89031e-07	2.29887e-06	ATP-dependent permease MDL2, mitochondrial (transport) [Anopheles merus]	mediates export of peptides with molecular masses of 2100 to 600 daltons generated upon proteolysis of mitochondrial inner membrane proteins
Mdes009108	2096	2130	2044	1833	1229	1566	2256.1	1823.4	-0.671129	1.01536e-06	1.09885e-05	graves disease carrier protein [Anopheles darlingi]	required for the accumulation of coenzyme A in the mitochondrial matrix
Mdes006806	2293	1995	2044	2426	1458	1745	2278	2059.1	-0.413455	0.00777926	0.0356904	Derlin-2 [Zootermopsis nevadensis]	protein channel, functional component of endoplasmic reticulum-associated degradation for misfolded lumenal glycoproteins
Mdes006749	3512	2895	2697	3131	1511	2449	3275.9	2689.1	-0.606397	0.00600714	0.028652	transmembrane emp24 domain-containing protein 5 [Bactrocera cucurbitae]	plays a role in vesicular protein trafficking, mainly in the early secretory pathway
Mdes013319	3925	3890	3848	3938	2411	2135	4196.3	3626.3	-0.708635	7.25605e-05	0.000565411	vesicle-associated membrane protein 2 [Diaphorina citri]	involved in the targeting and/or fusion of transport vesicles to their target membrane
Mdes004874	5512	4954	4960	5772	4307	4040	5549.9	4951	-0.363469	0.00443956	0.022155	vacuolar protein sorting-associated protein 13B isoform X2 [Tribolium castaneum]	involved in protein sorting in post Golgi membrane traffic
Mdes008376	6611	5302	5527	6572	3612	4113	6273.7	5572.7	-0.537596	0.00348187	0.0179527	ATP-dependent permease MDL1, mitochondrial precursor [Microplitis demolitor]	mediates export of peptides with molecular masses of 2100 to 600 daltons generated upon proteolysis of mitochondrial inner membrane proteins
		RNA transport
		Other transporters
Mdes005978	5033	4378	4781	5554	3554	3567	5104.8	4768.5	-0.40778	0.00628215	0.0297354	spatacsin isoform X2 [Cerapachys biroi]	cargo transport
Mdes015034	186	166	170	182	123	95	187.8	163.4	-0.623543	0.00936713	0.0417662	cubilin-like [Linepithema humile]	a receptor for intrinsic factor-vitamin B12 complexes
Mdes009123	223	248	235	188	100	170	254.1	200.6	-0.855115	0.000339659	0.00231254	pickpocket protein 28-like [Ceratitis capitata]	component of a complex that plays a role in tracheal liquid clearance, likely involved in sodium transport
Mdes005711	249	200	185	224	121	118	228.1	188.1	-0.701628	0.00610052	0.0290261	sodium-coupled monocarboxylate transporter 1 [Bactrocera dorsalis]	monocarboxylate transport, catalyzes the transport across the plasma membrane of many monocarboxylates such as lactate, pyruvate, nicotinate, propionate, butyrate and beta-D-hydroxybutyrate
Mdes015261	293	246	283	265	189	180	295.6	256.9	-0.608336	0.000999218	0.00602401	proton-coupled folate transporter-like isoform X1 [Ceratitis capitata]	folic acid transport, acts both as an intestinal proton-coupled high-affinity folate transporter and as an intestinal heme transporter that mediates heme uptake from the gut lumen into duodenal epithelial cells
Mdes016073	354	336	320	297	130	216	363.4	289.4	-0.896051	0.000275301	0.00190952	multidrug resistance protein homolog 65-like isoform X1 [Musca domestica]	xenobiotic transport, ATP-dependent active transporter
Mdes008234	422	382	407	423	258	285	435.6	386.1	-0.567821	0.00115726	0.0068518	lipoma HMGIC fusion partner-like 2 protein-like [Ceratitis capitata]	transport
Mdes006570	438	431	338	362	157	244	434.5	324.9	-0.909675	0.000366696	0.00246848	pickpocket [Aedes aegypti]	component of a complex that plays a role in tracheal liquid clearance, likely involved in sodium transport
Mdes015253	669	622	689	688	401	509	712.2	642.5	-0.550853	0.00115337	0.00683138	proton-coupled folate transporter-like isoform X1 [Ceratitis capitata]	folic acid transport, acts both as an intestinal proton-coupled high-affinity folate transporter and as an intestinal heme transporter that mediates heme uptake from the gut lumen into duodenal epithelial cells
Mdes011623	728	690	695	649	543	413	760.2	630.2	-0.626415	0.00027236	0.00189166	kinesin heavy chain [Aedes aegypti]	organelle transport, plays a role in organelle transport
Mdes004002	984	917	946	784	480	520	1024.2	818.3	-0.916112	6.09745e-09	8.82511e-08	abc transporter [Anopheles sinensis]	transporter for various substrates across membranes
Mdes002683	1086	1048	1076	1030	958	696	1154.8	985.7	-0.482049	0.00535467	0.0259788	sodium-coupled monocarboxylate transporter 2-like [Ceratitis capitata]	monocarboxylate transport, catalyzes the transport across the plasma membrane of many monocarboxylates such as lactate, pyruvate, nicotinate, propionate, butyrate and beta-D-hydroxybutyrate
Mdes004416	2544	2490	2258	1751	985	1259	2624.2	1905.4	-1.11044	4.27736e-11	8.35564e-10	solute carrier family 46 member 3-like [Monomorium pharaonis]	transmembrane transport
Mdes010593	2552	2547	2384	2768	2066	1917	2692.7	2377.2	-0.384605	0.00286778	0.0151795	sodium/hydrogen exchanger 8-like [Musca domestica]	sodiumand hydrogen transport, involved in pH regulation to eliminate acids generated by active metabolism or to counter adverse environmental conditions
Mdes015803	2631	2771	2822	2749	2533	2186	2958.8	2604.2	-0.361235	0.00748105	0.034557	alpha-tocopherol transfer protein-like isoform X1 [Anopheles darlingi]	controls the distribution of vitamin E
Mdes000031	3017	2916	3150	3195	2602	1878	3267.3	2957.1	-0.476789	0.00666149	0.0313304	cubilin-like [Tribolium castaneum]	a receptor for intrinsic factor-vitamin B12 complexes
Mdes002213	3116	3078	3055	3369	2554	2065	3327.7	2975.4	-0.449072	0.00368184	0.0188027	ATP-binding cassette sub-family G member 1 [Bactrocera cucurbitae]	transporter for various substrates across membranes
Mdes006220	3376	3387	3242	3344	2309	2360	3600.1	3065.7	-0.558982	6.15603e-06	5.85086e-05	abc transporter G family member 20 isoform X5 [Halyomorpha halys]	transporter for various substrates across membranes
Mdes009861	3561	3150	3145	3854	1821	2332	3546	3216.5	-0.557401	0.00685195	0.0320707	major facilitator superfamily domain-containing protein 6 [Papilio xuthus]	transmembrane transport
Mdes008559	3614	3709	3519	3264	2229	2540	3901.4	3182.2	-0.668592	3.0161e-08	4.09799e-07	cubilin [Habropoda laboriosa]	a receptor for intrinsic factor-vitamin B12 complexes
Mdes002144	3995	3495	3109	2613	513	426	3814.3	2703.8	-1.73445	0.00786556	0.0359694	sodium/solute symporter [Aedes aegypti]	solute tranport, sodium/solute symporter
Mdes012469	4833	4274	4376	4426	3150	3729	4850.6	4103.1	-0.486053	0.000117982	0.000880047	ATP-binding cassette sub-family A member 3 [Culex quinquefasciatus]	transporter for various substrates across membranes
Mdes000743	5043	5178	4891	4264	4566	3443	5438	4314.5	-0.512897	0.00268279	0.0143125	abc transporter [Aedes aegypti]	transporter for various substrates across membranes
Mdes010306	5442	5442	5316	5210	4253	3764	5828.9	4918.2	-0.522764	1.89522e-05	0.000166947	lysosomal-associated transmembrane protein 4B-like [Copidosoma floridanum]	functions in the transport of nucleosides and/or nucleoside derivatives between the cytosol and the lumen of an intracellular membrane-bound compartment
Mdes003635	5535	4927	5024	5631	3691	4471	5571.3	4929.2	-0.404456	0.00269049	0.0143487	phosphatidylinositol transfer protein alpha isoform isoform X2 [Tribolium castaneum]	catalyzes the transfer of PtdIns and phosphatidylcholine between membranes
Mdes006595	8732	8312	8326	7936	6885	5318	9127.7	7613.9	-0.561055	0.000222485	0.00157988	major facilitator superfamily domain-containing protein 6 [Acromyrmex echinatior]	transmembrane transport
	Regulatory Proteins
		Apoptosis
Mdes013021	184	176	151	166	106	134	183.9	146.9	-0.56452	0.00940071	0.0418918	programmed cell death protein 4-like isoform X1 [Musca domestica]	participates in multiple cellular processes
Mdes014087	310	356	334	302	291	236	359.9	298.9	-0.490079	0.00814995	0.0370409	fas apoptotic inhibitory molecule 1 [Bactrocera dorsalis]	a role as an inducible effector molecule that mediates Fas resistance produced by surface Ig engagement in B cells
Mdes010572	565	562	586	574	383	416	616.3	542	-0.556501	0.000151812	0.00111314	kinase-(PK-like) protein [Rhizoctonia solani 123E]	regulates apoptotic process negatively
Mdes006889	2938	2735	2781	2990	2502	2478	3041.5	2678	-0.311164	0.00545241	0.0263624	death-associated protein kinase related [Ceratitis capitata]	serine/threonine kinase involved in multiple cellular signaling pathways that trigger cell survival, apoptosis, and autophagy
Mdes014960	4652	4236	4166	4713	3835	3647	4696.8	4104.8	-0.327371	0.0058447	0.0279545	mitochondrial fission 1 protein isoform X2 [Stomoxys calcitrans]	involved in the fragmentation of the mitochondrial network and its perinuclear clustering
		proteins involved in cell cycle
Mdes001568	218	237	205	213	120	131	237.6	194.5	-0.751625	0.000637705	0.00405717	cyclin-dependent serine/threonine-protein kinase DDB_G0292550 [Bactrocera oleae]	cyclin-dependent kinase
Mdes006421	758	794	766	749	584	513	834.1	708	-0.561224	0.000117674	0.000878174	neuroligin-4, Y-linked [Musca domestica]	cell adhesion, cell cell interaction
Mdes009401	1141	1100	1060	820	617	516	1187.8	893.7	-0.991158	3.38604e-10	5.97559e-09	centrosomal protein [Aedes aegypti]	plays a critical role in G2/M checkpoint and nuclear divisions
Mdes001829	2452	2111	2309	2131	1858	1710	2471.8	2083.8	-0.493857	0.000173692	0.00125755	serine/threonine-protein phosphatase PP1-beta catalytic subunit isoform X1 [Tribolium castaneum]	essential for cell division
Mdes014713	2866	2715	2667	2857	2108	2536	2967.6	2564.1	-0.366281	0.0032867	0.0170996	cell division cycle 7-related protein kinase [Bactrocera cucurbitae]	phosphorylates critical substrates that regulate the G1/S phase transition and/or DNA replication
Mdes003899	3612	3611	3679	3545	3121	2735	3922.2	3379.6	-0.438674	0.000443723	0.00293735	KTI12 homolog [Bactrocera cucurbitae]	chromatin associated and regulated cell cycle
Mdes009955	7430	7688	8155	8429	6299	5960	8372.1	7718.3	-0.405123	0.000749668	0.00468504	kinesin-like protein KIF23 (mitotic kinesin-like protein 1) [Aedes aegypti]	component of the centralspindlin complex that serves as a microtubule-dependent and Rho-mediated signaling required for the myosin contractile ring formation during the cell cycle cytokinesis
		chromatin components or enzymes that modify chromatin structures
Mdes007365	241	209	169	76	71	57	222.8	120.7	-1.80331	9.63445e-13	2.3712e-11	fanconi anemia group J protein [Culex quinquefasciatus]	DNA-dependent ATPase and 5' to 3' DNA helicase required for the maintenance of chromosomal stability
		proteins involved in regulation of growth and development
Mdes012358	70	64	60	61	35	28	69.8	56.4	-0.878464	0.00969766	0.0429685	lachesin [Bactrocera oleae]	a component of a septate junction-based mechanism that controls tube size and epithelial integrity in the Drosophila tracheal system
Mdes006123	76	93	93	68	59	54	94.3	76.8	-0.749583	0.00531835	0.0258348	sarcolemmal associated protein, putative [Aedes aegypti]	a role during myoblast fusion
Mdes016339	198	173	124	147	94	105	178.2	124.8	-0.748422	0.00399822	0.0201861	lachesin, putative [Aedes aegypti]	a component of a septate junction-based mechanism that controls tube size and epithelial integrity in the Drosophila tracheal system
Mdes012309	206	223	151	147	76	138	208.9	139.3	-0.910061	0.00146968	0.00848794	X-linked retinitis pigmentosa GTPase regulator-like [Musca domestica]	plays a role in ciliogenesis
Mdes008936	231	174	217	189	136	138	223.7	191.4	-0.655485	0.00162192	0.00923329	reticulon/nogo receptor [Aedes aegypti]	mediates axonal growth inhibition and regulates axonal regeneration and plasticity in the adult central nervous system
Mdes006902	252	282	214	265	165	154	269.3	220	-0.600459	0.00756469	0.0348501	lachesin-like isoform X1 [Tribolium castaneum]	a component of a septate junction-based mechanism that controls tube size and epithelial integrity in the Drosophila tracheal system
Mdes004273	265	269	273	275	196	163	290.3	255.5	-0.585363	0.00281519	0.0149316	faint sausage, isoform A [Drosophila melanogaster]	developmental regulator
Mdes011486	265	274	277	251	218	197	293.6	248.1	-0.51723	0.00252422	0.0135973	PDZ domain-containing protein 2 [Zootermopsis nevadensis]	a role in the regulation of cell morphology and cytoskeletal organization
Mdes006584	291	278	309	256	247	238	315.8	267.3	-0.460741	0.00937355	0.0417828	knirps-related protein [Stomoxys calcitrans]	negatively regulates development of multiple organs
Mdes002929	412	379	363	313	162	258	415.2	318.8	-0.891405	4.61528e-05	0.000377238	angiopoietin-related protein 2 [Bombyx mori]	vascular endothelial growth factor
Mdes016816	452	345	422	354	259	232	438.3	366.7	-0.761029	5.98596e-05	0.000475265	lachesin, putative [Aedes aegypti]	a component of a septate junction-based mechanism that controls tube size and epithelial integrity in the Drosophila tracheal system
Mdes001165	529	439	512	443	427	358	532.3	450.3	-0.48734	0.00537458	0.0260591	sex-determining region y protein, sry [Aedes aegypti]	controls a genetic switch in male development
Mdes006350	544	513	538	616	336	304	573.8	533	-0.599629	0.00639317	0.0302057	lachesin-like [Ceratitis capitata]	a component of a septate junction-based mechanism that controls tube size and epithelial integrity in the Drosophila tracheal system
Mdes008455	556	509	579	585	433	425	591.3	542.6	-0.421527	0.00388276	0.0196992	netrin-A-like isoform X1 [Ceratitis capitata]	a family of extracellular proteins that direct cell and axon migration during embryogenesis
Mdes010810	596	559	618	601	473	320	637.7	569.9	-0.582158	0.00528652	0.0257204	dyschronic, isoform G [Drosophila melanogaster]	photreceptor cell axon guidance
Mdes015027	725	704	728	780	576	395	776	700	-0.54131	0.00984865	0.0434516	transmembrane protein 138 isoform X1 [Camponotus floridanus]	cilium biogenesis
Mdes006730	1322	1337	1206	1464	921	683	1391	1227.9	-0.584348	0.00760198	0.0349907	mmd, isoform I [Drosophila simulans]	regulating neuron differentiation, involved in the dynamics of lysosomal membranes associated with microglial activation following brain lesion
Mdes002485	1621	1556	1436	1527	461	749	1660	1376.1	-1.02177	0.000749014	0.00468285	yellow isoform X4 [Bactrocera cucurbitae]	controls the pigmentation pattern of the adult cuticle and larval mouth parts
Mdes004306	1875	1796	1682	2077	1433	1248	1926.2	1726.5	-0.41293	0.0105878	0.0461229	nervous wreck M [Bactrocera cucurbitae]	regulates synaptic growth
Mdes005512	1958	2195	2176	2266	1572	1699	2277.2	2066.2	-0.429643	0.000834968	0.00515553	angiogenic factor with G patch and FHA domains 1-like [Ceratitis capitata]	nucleotide binding, promotes angiogenesis and the proliferation of endothelial cells
Mdes011951	2488	2223	2413	2477	1808	1842	2562.5	2277	-0.451976	0.000171259	0.00124167	gastrulation defective protein 1 homolog [Ceratitis capitata]	required for initiation of gastrulation
Mdes010559	5021	4863	4392	4635	3979	3028	5137.6	4194.8	-0.523486	0.00139893	0.00813382	beta-amyloid-like protein [Bactrocera oleae]	plays a role in the regulation of the neddylation pathway
Mdes006788	5117	4847	5010	5717	3858	4119	5387	4955.9	-0.368498	0.00234064	0.0127499	vascular endothelial growth factor A-A-like [Tribolium castaneum]	growth factor
Mdes009276	5341	5412	5148	5436	3377	4078	5721.8	4918.1	-0.544023	8.35715e-05	0.000644102	juvenile hormone esterase [Aedes aegypti]	plays a crucial role in the decrease juvenile hormone level by dydrolyzing the methyl ester
Mdes002806	6665	6204	6575	6990	5386	5128	6994.6	6300.1	-0.384551	0.000646344	0.00410205	PTB domain-containing adapter protein ced-6 [Ceratitis capitata]	plays a role in axon pruning in larval mushroom body neurons during metamorphosis
Mdes009779	14003	12385	12929	12369	10896	9776	14143.9	11841.4	-0.474832	0.000176906	0.00127731	interferon-related developmental regulator 2-like [Musca domestica]	development regulator
Mdes007077	16872	16892	14052	16613	7179	11272	17211.5	14130	-0.70257	0.0020796	0.011477	muscle LIM protein Mlp84B isoform X1 [Danaus plexippus]	a role in cell differentiation late in myogenesis
Mdes009688	52726	44731	44534	51192	40408	29807	51085.1	44201.6	-0.461936	0.0104477	0.0456024	slit homolog 2 protein [Ceratitis capitata]	acts as molecular guidance cue in cellular migration, interacts with roundabout homolog receptors
Mdes013786	81441	74973	63776	57404	24055	28721	79251.1	56976	-1.25867	2.97433e-07	3.50731e-06	muscle LIM protein Mlp84B isoform X1 [Bactrocera cucurbitae]	plays a role in cell differentiation late in myogenesis
		DNA replication, nucleases, helicases, and proteins involved in DNA repair
		proteins involved in gene silencing
		proteins involved in immunity
Mdes005842	573	505	514	513	454	411	572.7	479.2	-0.431817	0.00493589	0.0242271	toll [Aedes aegypti]	required for innate immunity
Mdes001549	625	707	591	556	406	489	692.2	537.5	-0.634709	6.66651e-05	0.000524207	lysozyme [Tribolium castaneum]	antibacteria
Mdes012863	942	967	1005	1045	856	840	1048.3	953.7	-0.316087	0.00984257	0.0434494	relish C8 isoform [Aedes aegypti]	a key role in the humoral immune response
Mdes008898	2670	2430	2540	2867	2272	2126	2748.4	2500.1	-0.304005	0.0112214	0.0481912	T-cell immunomodulatory protein-like [Musca domestica]	modulator of T-cell function, has a protective effect in graft versus host disease mode
Mdes015794	26257	18665	20836	12578	3754	3690	23650.9	16159	-1.97053	2.65615e-08	3.64174e-07	lysozyme [Coprinopsis cinerea okayama7#130]	antibacteria
		proteins involved in sensory transduction and neurotransmission
Mdes011878	34	41	43	11	13	16	42.5	27.4	-1.69664	0.000114442	0.000857765	glutamate receptor ionotropic, kainate 2 [Anopheles gambiae str. PEST]	responsible for the glutamate-mediated postsynaptic excitation of neural cells
Mdes014239	57	58	53	30	22	23	60.5	40.3	-1.36287	6.01811e-05	0.000477574	ionotropic receptor 75d [Bactrocera dorsalis]	acts as an excitatory neurotransmitter at many synapses in the central nervous system
Mdes004872	82	98	97	78	48	53	99.7	83	-0.858955	0.00158514	0.00906376	neuropeptide Y receptor isoform X2 [Stomoxys calcitrans]	sensory perception of pain, G protein receptor
Mdes000139	138	137	137	126	88	86	148.2	123.5	-0.689032	0.00167054	0.00948225	protein glass isoform X1 [Culex quinquefasciatus]	transcription factor required for gene expression specific to photoreceptor cells
Mdes009569	139	140	111	101	76	66	140.4	99.6	-0.907944	0.000267104	0.00186265	slow termination of phototransduction [Anopheles darlingi]	perception of sounds, deactivates rhodopsin-mediated signaling
Mdes012347	158	172	160	166	94	86	176.3	151.7	-0.747099	0.00278058	0.0147683	odorant receptor 83b [Loxostege sticticalis]	odorant receptor
Mdes012997	162	149	152	121	68	91	166.6	129.5	-0.95779	4.30689e-05	0.000355966	ionotropic receptor [Calliphora stygia]	acts as an excitatory neurotransmitter at many synapses in the central nervous system
Mdes005374	187	179	217	178	162	119	209.6	187	-0.567118	0.0107598	0.0467022	synaptic vesicle protein 2 [Culex quinquefasciatus]	plays a role in the control of regulated secretion in neural and endocrine cells
Mdes014544	199	218	189	168	104	87	218.1	168	-0.994468	3.73167e-05	0.000311742	olfactory receptor [Anopheles darlingi]	responsible for the detection of odor molecules, activated olfactory receptors are the initial player in a signal transduction cascade which ultimately produces a nerve impulse which is transmitted to the brain
Mdes008762	283	277	239	248	185	141	287.6	226.6	-0.711716	0.0010393	0.00623903	hemicentin-2 isoform X2 [Ceratitis capitata]	response to stimulus
Mdes001431	340	297	302	341	228	193	337.8	297.3	-0.543071	0.00755267	0.034805	pikachurin [Microplitis demolitor]	involved in both the retinal photoreceptor ribbon synapse formation and physiological functions of visual perception
Mdes013983	557	590	476	384	427	384	584.3	407.6	-0.647648	0.00108987	0.00649988	takeout [Anopheles gambiae str. PEST]	participates in a novel circadian output pathway that conveys temporal and food status information to feeding-relevant metabolisms and activities, involved in male courtship behavior
Mdes004818	577	537	502	439	340	280	581.5	443.4	-0.841564	1.41501e-06	1.49288e-05	sosie, isoform A [Drosophila melanogaster]	perception of sounds
Mdes006303	630	651	687	602	458	358	708	607.2	-0.707799	6.93438e-05	0.00054225	inactivation-no-after-potential D protein [Anopheles darlingi]	involved in the negative feedback regulation of the light-activated signaling cascade in photoreceptors through a calcium-mediated process. Interacts with tetrapeptide ligand located in C-terminal sequence of 3 key components of the visual cascade, tethering them and forming a macromolecular signaling phototransduction complex
Mdes006296	837	807	741	867	623	482	858.3	741.5	-0.515405	0.00640588	0.0302565	cyclic-nucleotide-gated cation channel [Aedes aegypti]	plays important roles in both visual and olfactory signal transduction, subunit of cyclic nucleotide-gated (CNG) channels, nonselective cation channels
Mdes002317	890	857	803	794	442	361	917.6	745.7	-0.928137	5.44244e-05	0.000437254	cyclic nucleotide-gated ion channel-like, isoform D [Drosophila melanogaster]	plays important roles in both visual and olfactory signal transduction, subunit of cyclic nucleotide-gated (CNG) channels, nonselective cation channels
Mdes000308	894	834	809	944	576	384	912.8	808.5	-0.666988	0.00785749	0.0359431	metabotropic glutamate receptor 7-like [Bombus impatiens]	G protein-coupled receptors, responsible for the glutamate-mediated postsynaptic excitation of neural cells
Mdes004217	1244	1270	1318	1434	1035	1042	1378.6	1275.9	-0.362061	0.00347988	0.0179527	syntaxin 1A [Bemisia tabaci]	mediates docking of transport vesicles
Mdes010783	1268	1061	1027	1267	620	610	1207.5	1053.7	-0.686953	0.00349107	0.0179882	synaptogyrin [Anopheles darlingi]	involved in the regulation of short-term and long-term synaptic plasticity
Mdes012228	1622	1512	1311	1348	1235	896	1599.8	1238	-0.577857	0.00185601	0.0104204	synaptotagmin-7 [Bactrocera oleae]	a regulatory role in the membrane interactions during trafficking of synaptic vesicles at the active zone of the synapse
Mdes003362	1817	1424	1692	1553	1413	1169	1774	1523.5	-0.476732	0.0037248	0.018966	synaptic vesicle glycoprotein 2B isoform X3 [Ceratitis capitata]	plays a role in the control of regulated secretion in neural and endocrine cells
Mdes000267	2058	2082	2285	1575	1432	1190	2311.1	1849.9	-0.835863	7.59218e-09	1.0857e-07	tachykinin-like peptides receptor 99D isoform X2 [Stomoxys calcitrans]	G protein-mediated neurotransmission
Mdes009237	2183	2094	2042	2013	1666	1484	2273.6	1893.9	-0.520405	4.36091e-05	0.000359283	cellular retinaldehyde-binding protein [Culex quinquefasciatus]	a functional component of the visual cycle
Mdes010745	2522	2233	1926	1658	474	517	2404.5	1690.6	-1.60009	5.74379e-06	5.48592e-05	rhodopsin 3 [Drosophila melanogaster]	light senstive G-protein receptor
Mdes002548	2648	2497	2458	2822	2166	1775	2735.5	2438.3	-0.405457	0.00782413	0.0358221	chemosensory protein 4 [Bactrocera dorsalis]	sensory transduction
Mdes001896	2983	2842	2873	2152	493	557	3129.3	2394.2	-1.70746	1.44704e-05	0.000129899	takeout [Anopheles darlingi]	participates in a novel circadian output pathway that conveys temporal and food status information to feeding-relevant metabolisms and activities
Mdes011507	3973	4192	4346	4584	3178	2857	4501	4149.9	-0.478175	0.00117463	0.00694935	cyclic nucleotide-gated cation channel beta-1-like [Musca domestica]	plays important roles in both visual and olfactory signal transduction, subunit of cyclic nucleotide-gated (CNG) channels, nonselective cation channels
Mdes001897	5184	4787	4295	4508	1198	2647	5134	4092.3	-1.03445	0.00139229	0.00809823	take out [Bactrocera dorsalis]	participates in a novel circadian output pathway that conveys temporal and food status information to feeding-relevant metabolisms and activities
Mdes006672	5214	4708	3756	2230	603	1072	4923.7	2898	-2.05463	4.32165e-10	7.50729e-09	takeout [Bactrocera cucurbitae]	participates in a novel circadian output pathway that conveys temporal and food status information to feeding-relevant metabolisms and activities
Mdes009909	5377	5266	5277	4981	4872	2804	5727.8	4806.3	-0.553258	0.01139	0.0487828	regulating synaptic membrane exocytosis protein 2 isoform X4 [Dinoponera quadriceps]	Rab effector involved in exocytosis
Mdes008995	7749	7222	6117	5302	2652	1752	7590.1	5383.8	-1.37417	2.54826e-06	2.57479e-05	phosrestin ii (arrestin a) (arrestin 1) [Aedes aegypti]	regulates photoreceptor cell deactivation. Arr1 and Arr2 proteins are mediators of rhodopsin inactivation and are essential for the termination of the phototransduction cascade
Mdes003364	8072	7832	8293	5723	3462	3496	8704.5	6716.5	-1.17713	4.83053e-14	1.41544e-12	synaptic vesicle glycoprotein 2B [Bactrocera oleae]	plays a role in the control of regulated secretion in neural and endocrine cells
Mdes015157	33730	32301	30374	38936	23134	21975	34690.4	31745.8	-0.450107	0.00962917	0.0427382	general odorant-binding protein 99a [Culex quinquefasciatus]	a major role in chemical communication
		proteins involved in signal transduction
Mdes000004	4932	4258	4236	4246	3852	2548	4830.4	3956.6	-0.561014	0.00411812	0.020735	leucine-rich repeat-containing G-protein coupled receptor 4 [Amyelois transitella]	potentiates the canonical Wnt signaling pathway and is involved in the formation of various organs
Mdes015043	77	63	69	52	42	45	75.2	57.6	-0.80185	0.00575288	0.0276174	allatostatin-A receptor [Stomoxys calcitrans]	G protein-coupled receptor
Mdes011686	92	79	81	60	47	53	90.7	67.2	-0.870339	0.00131471	0.00767863	protein phosphatase-7 [Aedes aegypti]	protein phosphatase
Mdes007758	96	90	81	87	55	47	96.1	78	-0.733512	0.0102771	0.0449628	serine/threonine-protein phosphatase 6 regulatory ankyrin repeat subunit A isoform X2 [Musca domestica]	protein phosphatase
Mdes009024	115	73	80	72	51	51	96.4	71.5	-0.843487	0.00519405	0.0253102	BTB/POZ domain-containing protein KCTD12 [Bactrocera cucurbitae]	auxiliary subunit of GABA-B receptors, which determine the pharmacology and kinetics of the receptor response. Increases agonist potency and markedly alter the G-protein signaling of the receptors by accelerating onset and promoting desensitization
Mdes005400	130	142	114	126	58	87	139	111.1	-0.752264	0.0071899	0.0334207	glycoprotein hormone beta-5-like [Ceratitis capitata]	regulation of thyroid hormone mediated signaling pathway
Mdes011817	132	141	117	97	95	50	140.4	101.2	-0.901317	0.0028292	0.0150008	5-hydroxytryptamine receptor 2A-like [Bactrocera dorsalis]	G-protein coupled receptor for 5-hydroxytryptamine and plays various signaling roles
Mdes006695	139	147	115	129	54	62	144.4	112.9	-0.960982	0.00204819	0.0113399	GTPase-activating Rap/Ran-GAP domain-like protein 3 [Bactrocera dorsalis]	GTPase activator
Mdes005835	149	112	133	110	60	86	141.7	115	-0.852661	0.00119062	0.00703588	somatostatin receptor [Anopheles darlingi]	G protein-coupled receptor
Mdes015735	162	136	160	152	101	63	164.7	146.1	-0.774283	0.00824827	0.037422	guanylate cyclase 88E-like, partial [Musca domestica]	regulating cGMP abundance
Mdes013154	167	148	128	124	93	76	159.4	117.8	-0.824794	0.000757384	0.00472756	muscarinic acetylcholine receptor DM1-like, partial [Musca domestica]	mediates various cellular responses, including inhibition of adenylate cyclase, breakdown of phosphoinositides and modulation of potassium channels through the action of G proteins. Primary transducing effect is Pi turnover
Mdes000383	174	134	190	163	98	121	179	166.6	-0.616564	0.0100847	0.0442792	tachykinin-like peptides receptor 86C-like [Bombus impatiens]	a receptor for tachykinin-like peptides
Mdes014573	187	129	181	168	86	81	178.7	163.7	-0.815452	0.00500674	0.0245438	GTPase activating Rap/RanGAP domain-like 3 [Anopheles darlingi]	G protein signaling pathway
Mdes014433	198	207	184	121	83	82	212	146.6	-1.26946	2.25152e-09	3.55708e-08	cAMP-dependent protein kinase catalytic subunit [Aedes aegypti]	protein kinase
Mdes004252	208	248	212	200	185	131	240.4	193	-0.595021	0.00796149	0.0363179	neuronal calcium sensor 2 [Diaphorina citri]	neuronal calcium sensor, regulator of G protein-coupled receptor phosphorylation in a calcium dependent manner
Mdes009568	217	186	199	146	172	100	216.5	164.6	-0.730853	0.00597609	0.0285214	guanylate cyclase soluble subunit beta-1-like [Musca domestica]	G protein pathway, synthesizes cGMP from GTP
Mdes012499	223	232	242	216	190	158	250.7	215.5	-0.529742	0.00494506	0.0242644	frequenin-1 [Anopheles sinensis]	guanylate cyclase, involved in neuromuscular junction development
Mdes005053	248	244	223	233	171	166	257.3	212.1	-0.559398	0.00212074	0.0116709	tyrosine-protein kinase receptor TYRO3 [Papilio machaon]	protein kinase
Mdes001704	250	293	257	257	214	184	287.9	239.8	-0.516215	0.00581321	0.0278554	FMRFamide receptor (receptor of neuropeptide FMRFamide) [Culex quinquefasciatus] gi|167866618|gb|EDS30001.1| FMRFamide receptor [Culex quinquefasciatus]	a receptor for the FMRFamide peptides
Mdes001064	253	236	224	227	168	199	256.6	210.2	-0.490843	0.00672743	0.0315831	leucine-rich repeats and immunoglobulin-like domains protein 1 [Bactrocera dorsalis]	acts as a feedback negative regulator of signaling by receptor tyrosine kinases, through a mechanism that involves enhancement of receptor ubiquitination and accelerated intracellular degradation
Mdes012988	260	225	278	242	141	121	274.4	245.1	-0.842896	0.000469629	0.00309302	muscarinic acetylcholine receptor M3 [Anopheles darlingi]	G protein pathways
Mdes014058	296	258	242	261	161	148	286.4	233.4	-0.724367	0.000894617	0.00547847	5-hydroxytryptamine receptor 1 [Aedes aegypti]	G-protein coupled receptor for 5-hydroxytryptamine and plays various signaling roles
Mdes002444	326	305	275	324	204	163	326	276.1	-0.636735	0.00549885	0.0265703	dopamine 2-like receptor, isoform B [Drosophila melanogaster]	dopamine receptor, G protein pathways
Mdes014260	352	375	386	362	250	206	400.4	350.6	-0.683677	0.000453032	0.00299473	GPCR class b orphan receptor 3 [Anopheles darlingi]	G protein-coupled receptor
Mdes007009	363	374	408	366	261	226	411.9	364	-0.661204	0.000256546	0.00179791	protein kinase 4-like, partial [Stomoxys calcitrans]	protein kinase
Mdes006321	367	447	409	384	230	161	440.1	371.7	-0.906132	0.00050388	0.00329762	beta-2 adrenergic receptor [Bactrocera oleae]	G protein-coupled receptor, mediates the catecholamine-induced activation of adenylate cyclase through the action of G proteins
Mdes002959	380	378	361	356	285	206	402.7	334.9	-0.634308	0.00155846	0.00894084	wingless [Aedes aegypti]	binds as a ligand to a family of frizzled seven-transmembrane receptors and acts through a cascade of genes on the nucleus
Mdes010670	384	355	317	391	233	260	380	325.2	-0.500072	0.00916852	0.0409511	adenylate cyclase type 3 [Ceratitis capitata]	catalyzes the formation of the signaling molecule cAMP in response to G-protein signaling
Mdes002928	428	422	416	461	283	274	455.5	406.1	-0.559839	0.00238278	0.0129523	diuretic hormone 44 receptor GPRdih2 [Aedes aegypti]	G protein-coupled receptor
Mdes008468	429	420	352	408	146	270	432.3	350.7	-0.797929	0.00542032	0.0262317	calmodulin-A [Danaus plexippus]	calmodulin mediates the control of a large number of enzymes, ion channels, aquaporins and other proteins by Ca2+
Mdes014651	439	449	384	454	227	224	457.8	386.1	-0.747451	0.00176894	0.00999331	guanine nucleotide-binding protein beta 2 [Danaus plexippus]	involved in the recruitment, assembly and/or regulation of a variety of signaling molecules
Mdes007145	450	443	488	454	299	246	496.7	441.8	-0.709759	0.000356728	0.00240555	serine/threonine-protein kinase CBK1-like [Drosophila melanogaster]	protein kinase
Mdes001234	457	383	335	433	240	187	422.9	351.5	-0.704192	0.00812317	0.0369516	mangetout, isoform G [Drosophila melanogaster]	G protein-coupled receptor
Mdes000763	500	477	515	402	344	298	536.7	435.6	-0.740226	1.90839e-06	1.97451e-05	dual specificity protein phosphatase 18-like [Ceratitis capitata]	protien phosphatase
Mdes016509	509	522	503	467	420	408	552	455	-0.465617	0.00151552	0.0087397	TBC1 domain family member 4 isoform X6 [Bactrocera dorsalis]	Rab GTPase activator, act as a GTPase-activating protein for Rab family protein
Mdes001620	553	522	483	523	454	353	560.7	466.6	-0.456028	0.00977259	0.0432389	octopamine receptor beta-2R [Bactrocera cucurbitae]	G portein coupled receptor, roles in synaptic plasticity and metaplasticity
Mdes004528	629	567	621	706	422	448	653.6	613.2	-0.451238	0.00900787	0.0403148	atrial natriuretic peptide receptor 1-like [Musca domestica]	receptor for the atrial natriuretic peptide NPPA/ANP and the brain natriuretic peptide NPPB/BNP which are potent vasoactive hormones playing a key role in cardiovascular homeostasis
Mdes013798	669	561	590	464	289	310	654.7	500.4	-1.01436	5.12426e-09	7.5431e-08	protein kinase DC2 [Bactrocera cucurbitae]	protein kinase
Mdes014743	676	593	574	596	536	378	663.1	544.3	-0.513586	0.00853879	0.0385599	calcium/calmodulin-dependent 3,5-cyclic nucleotide phosphodiesterase [Anopheles sinensis]	hydrolase, cyclic nucleotide phosphodiesterase with a dual-specificity for the second messengers cAMP and cGMP, which are key regulators of many important physiological processes
Mdes008795	755	741	648	709	610	387	771.6	628.9	-0.560243	0.010267	0.0449447	G-protein coupled receptor 158-like [Musca domestica]	G protein-coupled receptor
Mdes011381	770	744	656	751	517	579	781	649.9	-0.467993	0.00181561	0.0102272	syndecan, isoform B [Drosophila melanogaster]	acts as a coreceptor, especially for G protein-coupled receptors
Mdes011148	804	760	734	869	445	389	826.9	738.6	-0.692068	0.00369035	0.0188276	GTP-binding protein Di-Ras2 [Zootermopsis nevadensis]	ras pathway
Mdes013147	814	760	799	893	659	555	853.7	782.9	-0.409427	0.0108462	0.0469981	TBC1 domain family member 16 [Musca domestica]	acts as a GTPase-activating protein for Rab family proteins
Mdes000692	912	868	701	473	257	456	893.1	563.5	-1.28957	3.21663e-08	4.34762e-07	insulin-like growth factor-binding protein complex acid labile subunit-like [Ceratitis capitata]	insulin induced pathway
Mdes005897	942	938	839	991	729	758	978.5	843.3	-0.367672	0.00635581	0.0300474	tyrosine-protein kinase transmembrane receptor [Aedes aegypti]	protein kinase
Mdes010811	977	1058	934	953	798	559	1068.6	879.1	-0.593561	0.00196314	0.0109118	disks large homolog 5 isoform X3 [Bactrocera cucurbitae]	plays a role at the plasma membrane in the maintenance of the structure of epithelial cells and in the transmission of extracellular signals to the membrane and cytoskeleton
Mdes003238	995	934	917	954	673	787	1024	870.4	-0.470148	0.000435381	0.00289075	tyrosine kinase receptor Cad96Ca-like [Drosophila melanogaster]	protein kinase
Mdes012204	1012	861	975	1025	808	740	1024.3	929.6	-0.377777	0.00825364	0.0374355	fgf receptor activating protein [Culex quinquefasciatus]	tyrosine kinase
Mdes011786	1070	1093	997	1070	924	932	1137.2	959.3	-0.334649	0.010437	0.0455685	ganglioside induced differentiation associated protein 2 [Culex quinquefasciatus]	a role in a signal transduction pathway during neuronal developemnt
Mdes003237	1072	1030	971	943	921	838	1105.8	894.9	-0.402465	0.00739883	0.0342077	tyrosine kinase receptor Cad96Ca [Stomoxys calcitrans]	protein kinase
Mdes012346	1099	1072	1029	1175	849	814	1151.4	1018.2	-0.410138	0.00241715	0.0130978	ras-like protein family member 10B [Bactrocera cucurbitae]	ras pathway
Mdes001454	1195	1175	1149	1199	931	830	1266.2	1092	-0.482929	0.000374079	0.00251709	inositol polyphosphate 5-phosphatase isoform X1, 72 kDa [Bactrocera cucurbitae]	hydrolyzes the 5' phosphate from phosphatidylinositol (3,4,5)-trisphosphate and inositol-1,3,4,5-tetrakisphosphate, thereby affecting multiple signaling pathways.
Mdes006694	1224	1110	1220	1061	626	552	1278.4	1075.2	-0.91522	3.46399e-06	3.43523e-05	GTPase activating Rap/RanGAP domain-like 3 [Anopheles darlingi]	G protein signaling pathway
Mdes010583	1294	1208	1133	1318	838	725	1308	1130.7	-0.582729	0.00166435	0.00945058	calmodulin [Anopheles darlingi]	calmodulin mediates the control of a large number of enzymes, ion channels, aquaporins and other proteins by Ca2+
Mdes012433	1354	1320	1357	1389	987	995	1450.2	1278.9	-0.494448	7.48751e-05	0.000581696	calcium/calmodulin-dependent protein kinase kinase [Culex quinquefasciatus]	involved in calcium-triggered signaling cascade involved in a number of cellular processes
Mdes004821	1419	1220	1315	1261	961	817	1422.3	1205.6	-0.61417	7.53147e-05	0.000584527	neuropeptide Y receptor-like [Musca domestica]	neuropeptide receptor
Mdes001446	1449	1413	1455	1535	1250	1165	1553.1	1389.5	-0.357602	0.00285221	0.0151095	rab19, isoform A [Drosophila melanogaster]	G protein pathways
Mdes012311	1715	1574	1567	1167	659	438	1747.1	1303.1	-1.34933	2.84471e-07	3.36725e-06	arrestin, Arr2 [Anopheles darlingi]	regulates the activity of G protein-coupled receptors (GPCRs) in the visual rhodopsin system
Mdes015148	1751	1587	1177	1270	533	1065	1625.5	1135.2	-0.895009	0.00110787	0.00658954	Casein kinase I isoform alpha [Myotis davidii]	protein kinase
Mdes010744	1805	1726	1801	1495	778	700	1918.2	1558.9	-1.09761	6.88293e-07	7.67902e-06	adenylate cyclase [Culex quinquefasciatus]	production of cAMP, a signaling second messenger
Mdes010604	1865	1897	1865	2231	1247	1268	2024.6	1885.7	-0.49921	0.00581567	0.0278585	receptor tyrosine phosphatase type r2a [Aedes aegypti]	protein phosphatase
Mdes006438	1926	1798	1654	1925	1407	1024	1935.3	1651.1	-0.545293	0.00534334	0.0259481	1-phosphatidylinositol-4,5-bisphosphate phosphodiesterase epsilon-1, partial [Zootermopsis nevadensis]	mediates the production of the second messenger molecules diacylglycerol (DAG) and inositol 1,4,5-trisphosphate
Mdes008372	2012	1904	2089	1923	1810	1391	2160	1883.2	-0.450915	0.00454339	0.0225861	insulin-like growth factor-binding protein complex acid labile subunit-like [Mayetiola destructor]	involved in protein-protein interactions that result in protein complexes, receptor-ligand binding or cell adhesion
Mdes006847	2298	2146	1915	2203	1530	1092	2288.5	1901.4	-0.642637	0.00224999	0.012308	low-density lipoprotein receptor-related protein 4-like [Ceratitis capitata]	functions as a specific facilitator of SOST-mediated inhibition of Wnt signaling
Mdes009653	2305	2339	2410	2589	2028	2052	2537.8	2319.9	-0.311315	0.0035862	0.0183929	activin receptor type I, putative [Aedes aegypti]	transduces signals for a variety of members of the transforming growth factor beta superfamily of ligands
Mdes000648	2600	2316	2192	2257	1850	1337	2557.6	2071.2	-0.617148	0.000790496	0.00491253	inositol polyphosphate 1-phosphatase [Culex quinquefasciatus]	catalyzing the production of myo-inositol 4-bisphophate
Mdes010674	2776	2889	2691	3007	2254	2644	3007	2636.6	-0.309459	0.0106206	0.0462269	calcium/calmodulin-dependent serine protein kinase [Culex quinquefasciatus]	calcium/calmodulin-dependent protein kinase involved in the regulation of Ca2+ homeostatis and excitation-contraction coupling
Mdes007554	2847	2794	3121	3133	2438	2562	3151.6	2917	-0.336785	0.00276832	0.0147183	leucine-rich repeat-containing G-protein coupled receptor 6 isoform X2 [Stomoxys calcitrans]	potentiates the canonical Wnt signaling pathway and acts as a marker of multipotent stem cells in the epidermis
Mdes012159	3185	3249	3249	3496	2894	2923	3483.9	3129.8	-0.282798	0.00762844	0.0350813	dedicator of cytokinesis protein 1-like isoform X2 [Ceratitis capitata]	involved in cytoskeletal rearrangements required for phagocytosis of apoptotic cells and cell motility
Mdes013880	3212	2696	2335	2010	611	525	2966.6	2049.6	-1.65229	7.67205e-06	7.21229e-05	long-wavelength opsin [Mamestra brassicae]	membrane-bound G protein-coupled receptors
Mdes010041	4761	4730	5518	3968	3070	2948	5397.9	4532.6	-0.81811	1.21977e-10	2.28505e-09	inositol monophosphatase 1-like [Bactrocera dorsalis]	participate in synthesis of phosphatidylinositol and polyphosphoinositides that are implicated in signaling pathways
Mdes012085	4763	5061	5092	5551	4166	3906	5366.6	4933.8	-0.366273	0.00254361	0.013697	kalirin isoform X3 [Aedes aegypti]	promotes the exchange of GDP by GTP, activates specific Rho GTPase family members, thereby inducing various signaling mechanisms that regulate neuronal shape, growth, and plasticity, through their effects on the actin cytoskeleton
Mdes001033	4875	5102	5147	5298	4269	3488	5441.4	4862.7	-0.445191	0.00195709	0.010886	asator, isoform F [Drosophila melanogaster]	protein kinase
Mdes007279	6554	6746	7132	6531	5355	3573	7350.2	6415.9	-0.63574	0.00102914	0.00618517	serine/threonine-protein kinase SIK2 [Papilio machaon]	protein kinase
Mdes000429	7027	7025	7815	7549	6747	5952	7865.3	7186.4	-0.33451	0.0099431	0.0437812	serine/threonine-protein kinase PRP4 homolog isoform X3 [Bactrocera cucurbitae]	protein kinase
Mdes007816	16863	15213	14588	15818	12570	8342	16790.5	14101	-0.581708	0.0039072	0.0198103	receptor-type tyrosine-protein phosphatase N2 [Musca domestica]	protein phosphotase
Mdes010795	20311	20474	18819	17243	10929	11250	21449.5	16933.4	-0.840146	5.05544e-09	7.44886e-08	BAG domain-containing protein Samui isoform X4 [Bactrocera dorsalis]	a role in transmitting a signal which both protects non-diapause eggs from cold injury and terminates diapause in diapause eggs
Mdes006914	25332	25903	23058	18556	9065	10759	26737.8	19725.6	-1.20627	1.4941e-09	2.43221e-08	twitchin isoform X1 [Tribolium castaneum]	protein kinase, regulator of muscle contraction and relaxation, senses mechanical strain that occurs during muscle activity by unfolding in clearly resolvable steps at differing forces
Mdes007548	99996	85495	86485	58730	43497	34991	97847.2	69664.7	-1.2218	2.12093e-13	5.65945e-12	protein phosphatase, Mg2+/Mn2+ dependent, 1Lb [Danio rerio]	protein phosphatase
		proteins involved in transcription
Mdes013156	39	51	46	27	21	16	48.9	35.4	-1.28231	0.000857643	0.00527696	zinc finger protein 862-like [Acyrthosiphon pisum]	transcriptional regulation
Mdes010915	46	76	111	58	37	39	83.7	82.5	-1.00692	0.00882212	0.0396319	thyrotroph embryonic factor [Bactrocera cucurbitae]	transcription factor that binds to and transactivates the TSHB promoter
Mdes005647	64	62	66	53	25	19	69.1	56.4	-1.21355	0.00153204	0.00881859	homeobox protein aristaless [Lucilia cuprina]	transcription factor involved in skull and limb development
Mdes009737	86	74	70	44	49	33	82.8	55	-1.06463	0.000780173	0.00486004	basic-leucine zipper transcription factor A [Bactrocera cucurbitae]	transcriptioin, transcription factor
Mdes008589	104	119	114	95	57	72	121.3	98.8	-0.819289	0.00108181	0.00645675	fig-alpha [Culex quinquefasciatus]	transcription factor
Mdes005162	113	136	139	102	96	85	139.6	115	-0.670674	0.00456125	0.0226603	forkhead box protein (AaegFOXM1) [Aedes aegypti]	transcription factor
Mdes001255	160	147	143	125	110	99	161.9	126.3	-0.650821	0.00227161	0.0124088	homeobox protein SIX4-like [Musca domestica]	transcription factor
Mdes003479	166	157	158	165	102	103	173.1	150.2	-0.617788	0.0049782	0.0244193	myelin transcription factor 1 [Tribolium castaneum]	transcription factor
Mdes010386	229	148	172	147	129	97	197.4	150.6	-0.776482	0.0027147	0.014453	mediator of RNA polymerase II transcription subunit 26 [Ceratosolen solmsi marchali]	transcriptioin, transcription regulator
Mdes001577	245	194	221	209	171	132	237.4	201.4	-0.594543	0.0059597	0.028452	mediator of RNA polymerase II transcription subunit 26 [Bactrocera dorsalis]	component of the Mediator complex, a coactivator involved in the regulated transcription of nearly all RNA polymerase II-dependent genes
Mdes002044	251	254	260	225	154	192	275.2	228.7	-0.651457	0.000296555	0.00204054	nuclear receptor subfamily 2 group E member 1 [Bactrocera dorsalis]	transcription regulation, binds DNA as a monomer to hormone response elements (HRE) containing an extended core motif half-site sequence 5'-AAGGTCA-3' in which the 5' flanking nucleotides participate in determining receptor specificity
Mdes004390	352	369	363	383	304	246	390	346.7	-0.44919	0.011274	0.0483424	chorion transcription factor Cf2 [Bactrocera oleae]	a transcription factor that binds to the promoter region of Cp15
Mdes001458	457	397	375	371	334	273	442.2	348.3	-0.55282	0.00240516	0.0130374	LIM homeobox transcription factor 1-beta [Tribolium castaneum]	transcription factor
Mdes004521	465	374	362	420	307	238	432.1	360.8	-0.553261	0.00933595	0.041651	LIM/homeobox protein Lhx3 isoform X2 [Bactrocera dorsalis]	transcription factor
Mdes011156	560	517	472	521	404	282	557.4	459.9	-0.595796	0.00481621	0.0237371	teneurin-a isoform X4 [Culex quinquefasciatus]	DNA binding, regulates transcription factor
Mdes002707	752	771	744	707	504	618	815.7	679.5	-0.539819	0.000128719	0.000955547	zinc finger protein 572 [Bactrocera cucurbitae]	transcriptional regulation
Mdes007232	1098	1108	1277	1253	928	947	1252.7	1182	-0.388057	0.00375618	0.0191007	histone deacetylase [Dastarcus helophoroides]	transcriptional suppression through deacetylation
Mdes009545	1164	1116	931	1079	809	633	1155.8	927.6	-0.586523	0.00191674	0.0106921	transcriptional-regulating factor 1 isoform X2 [Tribolium castaneum]	binds DNA and activates transcription of CYP11A1. Interaction with CREBBP and EP300 results in a synergistic transcriptional activation of CYP11A1
Mdes011953	1250	1184	1203	1369	966	942	1308.5	1188.5	-0.388559	0.00356464	0.0183065	myelin regulatory factor isoform X4 [Tribolium castaneum]	transcription factor that specifically activates expression of myelin genes such as MBP, MOG, MAG and PLP1 during oligodendrocyte (OL) maturation, thereby playing a central role in oligodendrocyte maturation and CNS myelination
Mdes010751	1605	1548	1634	1632	1486	1259	1722.1	1523.9	-0.352529	0.0109375	0.0473012	longitudinals lacking protein, isoforms J/P/Q/S/Z-like [Musca domestica]	required, together with Trl, for maintaining the repressed state of target genes including homeotic genes Scr and Ubx
Mdes007323	1902	2093	2053	2132	1584	1650	2176.2	1947.1	-0.405718	0.000597758	0.00383761	transcription factor grauzone [Bactrocera cucurbitae]	transcription factor
Mdes001248	2117	2415	2119	2107	1361	1455	2393.9	1972.5	-0.675398	4.98216e-06	4.81175e-05	myb-like protein A isoform X2 [Musca domestica]	strong activator via specific binding to the sequence 5'-YAAC[GT]G-3'
Mdes015736	2218	2108	2056	1722	1208	1120	2296.3	1785.7	-0.894156	2.77784e-10	4.9815e-09	Krueppel-like factor 10 [Aedes aegypti]	transcriptional repressor which binds to the consensus sequence 5'-GGTGTG-3', plays a role in the regulation of the circadian clock
Mdes003132	2227	2259	2370	2401	2046	2026	2466.4	2223.8	-0.307681	0.00692263	0.0323723	cyclic AMP-dependent transcription factor ATF-6 alpha isoform X3 [Athalia rosae]	transcription factor
Mdes002689	2237	2108	2227	2021	1049	1537	2364.2	1996.1	-0.756784	4.66622e-05	0.000380529	esr1 protein [Aedes aegypti]	nuclear hormone receptor, regulator of gene expression and development
Mdes001754	2638	2633	2806	2462	2440	1480	2905.5	2481.5	-0.56034	0.0073382	0.0340287	transcription factor SPT20 homolog [Bactrocera oleae]	transcription factor
Mdes005300	2920	2627	2716	2820	2466	2128	2972.6	2575.6	-0.382174	0.00445708	0.0222282	cyclic AMP response element-binding protein A [Zootermopsis nevadensis]	stimulates transcription upon binding to the DNA cAMP response element
Mdes010856	3299	2996	2968	3559	2547	2627	3332.7	3004.4	-0.321352	0.00856484	0.0386663	BRI1-KD interacting protein, putative [Aedes aegypti]	transcription initiation
Mdes008846	3435	3492	3346	3631	2393	2844	3696.5	3235.5	-0.449984	0.000426623	0.00283867	homeobox protein abdominal-A isoform X2 [Bactrocera cucurbitae]	transcription factor
Mdes002688	3719	3604	3854	3867	2586	3347	4020.6	3601.3	-0.423126	0.00196249	0.0109118	esr1 protein [Aedes aegypti]	nuclear hormone receptor, regulator of gene expression and development
Mdes013592	4753	4960	4912	4949	3790	3653	5262.1	4598.1	-0.472113	2.19333e-05	0.000190932	forkhead box protein [Aedes aegypti]	transcription factor
Mdes013183	6839	6270	5713	5609	3045	3904	6773.3	5289.4	-0.830348	2.85171e-06	2.87578e-05	four and a half LIM domains protein 2 isoform X7 [Athalia rosae]	as a molecular transmitter linking various signaling pathways to transcriptional regulation
Mdes000437	14896	15129	14622	14231	11022	10279	16065	13488.3	-0.562445	7.44981e-07	8.2463e-06	transcription factor kayak isoform X1 [Megachile rotundata]	transcription factor
Mdes014128	21578	23451	20843	26060	15868	15962	23707.7	21522.6	-0.435494	0.00653919	0.0308299	leupaxin isoform X6 [Bactrocera cucurbitae]	transcriptional coactivator for androgen receptor (AR) and serum response factor (SRF)
		proteins with other regulatory functions
Mdes012525	9414	9674	10184	10516	8719	8065	10530.4	9634.7	-0.329001	0.00382143	0.0194007	P53 regulated pa26 nuclear protein sestrin [Culex quinquefasciatus]	stress response
Mdes010658	13507	13261	11064	9324	4543	5891	13617.5	9632	-1.1874	5.64233e-09	8.21231e-08	circadian clock-controlled protein-like [Bombus terrestris]	rytheme, component of the circadian clock or downstream effector of clock function
Mdes006178	24332	22518	21140	26652	15627	18685	24465.4	21917.1	-0.403796	0.00951295	0.0423192	reverse transcriptase [Takifugu rubripes]	reverse transcriptase [Takifugu rubripes]
	Putative Secreted Salivary Gland Proteins (SSGPs)
Mdes014296	440	351	360	279	246	269	414.1	303.7	-0.751853	4.42163e-05	0.000363868	secreted protein E [Mayetiola destructor]
Mdes003186	638	567	662	488	559	467	671.4	548.5	-0.507793	0.00827706	0.0375088	secreted protein F [Mayetiola destructor]
Mdes008058	671	570	539	585	438	482	640.5	521.2	-0.471725	0.00286083	0.0151479
Mdes006436	787	770	838	487	451	347	861.5	642.4	-1.11765	2.93441e-11	5.88777e-10
Mdes001219	798	649	612	527	383	489	740.9	537.3	-0.782061	1.40732e-05	0.000126994	secreted protein B [Mayetiola destructor]
Mdes009593	1372	1222	1152	1238	1036	885	1347.9	1109.1	-0.474595	0.00184676	0.0103838
Mdes014788	1754	1204	1280	939	578	518	1524.4	1058.8	-1.29756	3.86973e-09	5.81771e-08	secreted protein B [Mayetiola destructor]
Mdes000724	2136	1787	1860	1371	1321	1018	2080.4	1541.2	-0.858027	4.535e-07	5.18238e-06	secreted protein B [Mayetiola destructor]
Mdes004277	2526	2012	2086	1878	1562	1336	2382.9	1863.8	-0.699286	1.06075e-05	9.76492e-05	secreted protein F [Mayetiola destructor]
Mdes001124	2836	2304	2343	1765	1711	1836	2692	1956.5	-0.704573	2.48434e-05	0.000214344	secreted protein B [Mayetiola destructor]
Mdes001140	3159	2742	2674	2651	2520	2125	3085.3	2486	-0.452628	0.0032089	0.0167736	secreted protein F [Mayetiola destructor]
Mdes004188	3646	3059	3169	2295	2164	1722	3552.1	2609.5	-0.894524	2.76313e-08	3.78074e-07	secreted protein F [Mayetiola destructor]
Mdes011265	4148	3702	3613	2394	2160	1841	4124.4	2886.7	-1.06285	1.06156e-13	2.92306e-12
Mdes000698	4293	3466	4434	3621	3039	2476	4384	3814.1	-0.643662	9.43556e-05	0.000719716	secreted protein B [Mayetiola destructor]
Mdes001172	4534	3577	3827	2712	2005	1424	4294.2	3127.7	-1.19335	5.43259e-09	7.92934e-08	secreted protein E [Mayetiola destructor]
Mdes001143	4564	4250	5087	3453	3354	2805	4999	4097.1	-0.7483	1.04028e-06	1.12425e-05	secreted protein B [Mayetiola destructor]
Mdes001195	4937	3717	4126	3317	2980	1906	4596.6	3528.3	-0.863182	5.60828e-05	0.000449183	secreted protein B [Mayetiola destructor]
Mdes014375	5546	4547	4530	3707	3149	3109	5261	3899.7	-0.775947	3.42388e-08	4.6157e-07	secreted protein E [Mayetiola destructor]
Mdes001138	5657	4632	4910	3409	3268	4084	5467.4	3984.8	-0.703766	0.000136298	0.00100652	secreted protein B [Mayetiola destructor]
Mdes001207	6975	5430	5713	4274	4364	3527	6517.4	4758.7	-0.786794	7.78399e-06	7.29545e-05	secreted protein F [Mayetiola destructor]
Mdes009722	8004	7224	7514	5578	4633	4544	8181.3	6241.6	-0.849528	2.51553e-14	7.66004e-13
Mdes000700	8020	6474	6417	3851	3475	2396	7523.3	4967.6	-1.32463	1.02911e-11	2.22128e-10	secreted protein B [Mayetiola destructor]
Mdes001229	9036	7327	6978	4594	3756	3469	8398.3	5563.4	-1.2065	2.7382e-15	9.6646e-14	secreted protein E [Mayetiola destructor]
Mdes015177	9809	7945	8423	6016	4934	4069	9416.4	6902.6	-1.02925	5.02764e-11	9.75991e-10	secreted protein B [Mayetiola destructor]
Mdes008186	10501	10632	9444	7906	5397	5983	11004.6	8200.7	-0.901142	1.4061e-12	3.40135e-11	SSSGP-1E1 [Mayetiola destructor]
Mdes001139	14216	11795	11950	9218	7632	10450	13656.9	10064.4	-0.689039	0.000114438	0.000857765	secreted protein B [Mayetiola destructor]
Mdes011111	20372	16636	17110	15114	12495	10985	19468.7	15171.8	-0.715442	7.98432e-07	8.80032e-06	secreted protein E [Mayetiola destructor]
Mdes001152	22366	18652	21212	19862	18413	12773	22381.6	19256.2	-0.509743	0.00538122	0.0260831	secreted protein B [Mayetiola destructor]
Mdes006593	24282	19697	22484	17612	15264	11561	23903.7	19042.9	-0.806658	1.70486e-06	1.78053e-05	secreted protein B [Mayetiola destructor]
Mdes008184	26114	24276	24792	21355	14126	13150	27047.7	21767	-0.871227	3.5059e-09	5.35365e-08	SSSGP-1C2 [Mayetiola destructor]
Mdes003781	29259	25692	30556	25543	16470	16558	30750	26518.8	-0.78799	1.24574e-07	1.5661e-06
Mdes008202	33465	24998	24250	13414	8079	7894	29759	18319.7	-1.73148	1.83687e-18	1.04112e-16	secreted protein B [Mayetiola destructor]
Mdes001205	44341	33954	35765	23627	18515	14159	41029.7	28546.7	-1.24816	1.42881e-11	3.03548e-10	secreted protein F [Mayetiola destructor]
Mdes000232	47642	41862	44959	34911	32672	20652	48368.1	37956.5	-0.829938	3.2114e-05	0.000272084	secreted protein F [Mayetiola destructor]
Mdes001194	49988	41995	41681	26304	22807	19561	48089.5	32779.2	-1.18356	5.22517e-16	2.05435e-14	secreted protein F [Mayetiola destructor]
Mdes003782	86245	73008	76661	84998	45477	38984	84865.5	74846.7	-0.735955	0.000933939	0.00568341
	Proteins with Functions Not Well Defined, Proteins with functions unknown, or Hypothetical Proteins
Mdes006395	76	78	82	60	54	34	84.9	67.8	-0.88732	0.00375602	0.0191007	AGAP013007-PA [Anopheles gambiae str. PEST]
Mdes005893	82	99	125	82	46	68	110	99.5	-0.866518	0.0036226	0.0185649	MATH and LRR domain-containing protein PFE0570w-like isoform X3 [Microplitis demolitor]
Mdes003725	104	93	71	67	28	32	96.5	64.7	-1.30864	0.000230584	0.00162994	uncharacterized protein LOC101894815 [Musca domestica]	uncharacterized protein LOC101894815 [Musca domestica]
Mdes007010	131	128	122	106	91	68	137.1	107.5	-0.746589	0.00208517	0.0114935	GI21227 [Drosophila mojavensis] gi|193911799|gb|EDW10666.1| GI21227 [Drosophila mojavensis]
Mdes013404	182	138	104	95	88	61	152.6	93.5	-1.0065	0.000924337	0.00563603	uncharacterized protein LOC101454621 [Ceratitis capitata]	uncharacterized protein LOC101454621 [Ceratitis capitata]
Mdes006613	266	217	232	222	118	141	257.2	212.5	-0.814926	0.000317187	0.00217096	hypothetical protein AaeL_AAEL000455 [Aedes aegypti] gi|108884335|gb|EAT48560.1| AAEL000455-PA [Aedes aegypti]	hypothetical protein AaeL_AAEL000455 [Aedes aegypti] gi|108884335|gb|EAT48560.1| AAEL000455-PA [Aedes aegypti]
Mdes004150	293	239	234	254	140	140	275.6	226.3	-0.767026	0.00112736	0.00669515	GK23022 [Drosophila willistoni] gi|194170783|gb|EDW85684.1| GK23022 [Drosophila willistoni]
Mdes002593	303	281	270	274	178	172	307.3	253.5	-0.691835	0.00030074	0.00206659	uncharacterized protein LOC102671120 isoform X2 [Apis dorsata]	uncharacterized protein LOC102671120 isoform X2 [Apis dorsata]
Mdes013557	375	346	351	339	240	293	385.7	322.7	-0.527521	0.00123134	0.00724617	conserved hypothetical protein [Culex quinquefasciatus] gi|167865480|gb|EDS28863.1| conserved hypothetical protein [Culex quinquefasciatus]
Mdes006786	392	369	278	290	253	239	374.1	264.2	-0.631051	0.00185833	0.0104263	uncharacterized protein LOC105226251 [Bactrocera dorsalis]	uncharacterized protein LOC105226251 [Bactrocera dorsalis]
Mdes013761	398	484	505	410	318	305	499	433.4	-0.654177	0.00013061	0.000968661	uncharacterized protein LOC101451847 [Ceratitis capitata]	uncharacterized protein LOC101451847 [Ceratitis capitata]
Mdes012401	418	352	388	379	329	302	416.5	358.5	-0.421393	0.010108	0.0443563	AGAP008442-PA [Anopheles gambiae str. PEST]
Mdes002409	436	514	415	369	77	76	491.4	368.9	-1.64477	0.0002554	0.00179149	GA13106 [Drosophila pseudoobscura pseudoobscura] gi|198132983|gb|EAL28902.2| GA13106 [Drosophila pseudoobscura pseudoobscura]
Mdes014167	457	395	372	410	324	225	440.4	362.2	-0.586058	0.00727775	0.0337686	AGAP005737-PA [Anopheles gambiae str. PEST]
Mdes011319	490	420	369	410	191	188	460.3	360.6	-0.953451	0.00033444	0.00227901	prohormone-3 isoform X2 [Tribolium castaneum]
Mdes007382	665	689	739	696	578	505	752.9	672.5	-0.463042	0.00161513	0.00920139	TPR-containing protein DDB_G0280363 [Musca domestica]	TPR-containing protein DDB_G0280363 [Musca domestica]
Mdes000022	691	712	674	785	515	439	747.4	673	-0.501713	0.00622455	0.0294987	lysosome-associated membrane glycoprotein 5 [Anopheles sinensis]	function unknown
Mdes004533	698	670	643	598	315	326	723.6	582.1	-0.949831	4.30637e-06	4.20616e-05	uncharacterized protein LOC101460297 isoform X1 [Ceratitis capitata]
Mdes003896	699	883	822	692	673	504	865.2	715.3	-0.582287	0.00215956	0.011876	uncharacterized protein LOC101891034, partial [Musca domestica]	uncharacterized protein LOC101891034, partial [Musca domestica]
Mdes009704	751	818	795	851	591	519	850.6	764.1	-0.510527	0.00196511	0.0109188	hypothetical protein TcasGA2_TC005238 [Tribolium castaneum]	hypothetical protein TcasGA2_TC005238 [Tribolium castaneum]
Mdes003013	778	636	610	564	362	351	728.2	550.9	-0.904333	1.43843e-06	1.51656e-05	conserved hypothetical protein [Culex quinquefasciatus] gi|167872058|gb|EDS35441.1| conserved hypothetical protein [Culex quinquefasciatus]
Mdes013974	817	779	724	743	432	518	834.9	683.1	-0.697937	4.30538e-05	0.000355966	UNC93A protein [Culex quinquefasciatus]
Mdes007566	871	833	844	850	749	599	916.7	789.9	-0.439666	0.00469263	0.0231796	RT09926p [Drosophila melanogaster]
Mdes000655	976	1030	956	1045	820	646	1065.9	927.4	-0.473428	0.00453356	0.0225516	protein HOS4-like isoform X2 [Cerapachys biroi]
Mdes000239	1012	1018	928	1093	846	828	1064.5	931.5	-0.328343	0.0113316	0.0485731	dnaJ like protein subfamily C member 16 [Anopheles darlingi]	protein folding, chaperone
Mdes000156	1041	951	982	1101	797	825	1069.9	963.6	-0.361882	0.00462322	0.0228949	GM26548 [Drosophila sechellia] gi|194121372|gb|EDW43415.1| GM26548 [Drosophila sechellia]
Mdes000483	1132	1111	1118	1054	724	658	1209.2	1017.8	-0.704518	4.00593e-06	3.93498e-05	hypothetical protein TcasGA2_TC000669 [Tribolium castaneum]	hypothetical protein TcasGA2_TC000669 [Tribolium castaneum]
Mdes006909	1161	1246	1197	1274	1035	713	1296.8	1147.5	-0.488782	0.0113381	0.0485872	clock-controlled protein 8-like [Harpegnathos saltator]
Mdes012107	1556	1453	1493	1660	1058	1196	1619.6	1459.5	-0.443002	0.00143619	0.00831307	uncharacterized protein LOC101898967 isoform X2 [Musca domestica]	uncharacterized protein LOC101898967 isoform X2 [Musca domestica]
Mdes014739	1691	1668	1572	1712	1190	1221	1774.4	1522.5	-0.496107	0.000123426	0.000918447	protein GDAP2 homolog isoform X3 [Ceratitis capitata]
Mdes005148	1707	1871	1828	2130	1395	1344	1945.2	1825.8	-0.395192	0.0091555	0.0409165	copine-8 [Maylandia zebra]	copine-8 [Maylandia zebra]
Mdes008170	1983	1584	1702	1572	1045	1063	1895.3	1536.5	-0.756736	1.6508e-06	1.72755e-05	regulator of microtubule dynamics protein 1 [Anopheles darlingi]	regulator of microtubule dynamics protein 1 [Anopheles darlingi]
Mdes004378	2172	2084	1879	1566	1108	880	2207.8	1628.9	-1.02643	1.33224e-08	1.87577e-07	rhythmically expressed gene 5 protein [Ceratitis capitata]
Mdes005311	2212	1859	1890	1547	1297	929	2144.5	1627.2	-0.88828	1.88524e-06	1.95316e-05	avirulence protein [Mayetiola destructor]	avirulence protein [Mayetiola destructor]
Mdes000209	2252	1950	1966	2322	1566	1285	2219.1	1976	-0.49879	0.00618306	0.029355	uncharacterized protein LOC101892540, partial [Musca domestica]	uncharacterized protein LOC101892540, partial [Musca domestica]
Mdes011930	2294	2063	2061	2448	1474	1414	2309.1	2077	-0.51596	0.00303088	0.0159342	conserved hypothetical protein [Culex quinquefasciatus] gi|167880941|gb|EDS44324.1| conserved hypothetical protein [Culex quinquefasciatus]
Mdes000829	2305	2097	2136	2261	1532	1643	2352.1	2042.8	-0.504616	8.98574e-05	0.000688789	uncharacterized protein LOC101888768 isoform X2 [Musca domestica] gi|557768354|ref|XP_005183856.1| PREDICTED: uncharacterized protein LOC101888768 isoform X3 [Musca domestica]	uncharacterized protein LOC101888768 isoform X2 [Musca domestica] gi|557768354|ref|XP_005183856.1| PREDICTED: uncharacterized protein LOC101888768 isoform X3 [Musca domestica]
Mdes000828	2797	2562	2553	2447	1922	1943	2846.6	2340.1	-0.555429	1.19208e-06	1.27412e-05	AGAP000385-PC [Anopheles gambiae str. PEST]
Mdes011157	2846	2623	2337	2972	1972	1451	2809.2	2433.1	-0.535894	0.0114772	0.0491022	type II transmembrane protein [Culex quinquefasciatus]	type II transmembrane protein [Culex quinquefasciatus]
Mdes002117	3216	2766	2855	2527	1128	1062	3179.1	2533.6	-1.16723	4.8258e-06	4.6782e-05	salivary secreted antigen 5-related protein [Simulium vittatum]
Mdes011231	3448	3307	3491	3324	3042	2861	3685.8	3191.1	-0.371627	0.00251152	0.0135478	alpha/beta hydrolase 2 [Anopheles darlingi]	alpha/beta hydrolase 2 [Anopheles darlingi]
Mdes005012	3837	3893	3710	3816	2628	2417	4116.5	3503.9	-0.609838	1.96885e-05	0.000172747	AGAP008432-PA-like protein [Anopheles sinensis]
Mdes001792	4067	3428	4151	3888	2430	2616	4187.9	3768.7	-0.625072	5.72705e-05	0.000456354	hypothetical protein AND_000368 [Anopheles darlingi]	hypothetical protein AND_000368 [Anopheles darlingi]
Mdes006128	4248	4019	4796	3394	2880	2709	4697.7	3917.8	-0.764198	3.57017e-09	5.44644e-08	Juvenile hormone-inducible protein, putative [Aedes aegypti]
Mdes006401	4874	4504	4499	4798	2918	3489	4992.7	4316.9	-0.551324	0.000138108	0.00101746	leucine-rich repeat-containing protein DDB_G0290503 isoform X1 [Bactrocera oleae]
Mdes012053	5129	5210	5069	4911	4358	3757	5544	4667.1	-0.467044	0.000267839	0.00186694	uncharacterized protein LOC105223685 isoform X1 [Bactrocera dorsalis]	uncharacterized protein LOC105223685 isoform X1 [Bactrocera dorsalis]
Mdes011277	7873	7313	7079	8274	5067	5746	8011.2	7080.5	-0.466767	0.00128525	0.00752639	conserved hypothetical protein [Culex quinquefasciatus] gi|167873494|gb|EDS36877.1| conserved hypothetical protein [Culex quinquefasciatus]
Mdes000316	7968	7905	7614	7775	4503	4152	8451.1	7168.6	-0.767826	3.15828e-05	0.000268023	myophilin [Ceratitis capitata]	hypothetical protein AND_000385 [Anopheles darlingi]
Mdes004033	8623	9040	8346	6701	4313	4229	9359.8	7133.7	-1.01381	6.01126e-12	1.34711e-10	hypothetical protein AND_009036 [Anopheles darlingi]	hypothetical protein AND_009036 [Anopheles darlingi]
Mdes007406	10336	10690	10228	9301	7984	5719	11246.2	9175.2	-0.671507	8.73033e-05	0.000671531	zinc finger HIT domain-containing protein 2 [Musca domestica]	zinc finger HIT domain-containing protein 2 [Musca domestica]
Mdes012677	12057	12375	11530	14259	9874	9614	12941.1	11843.6	-0.332617	0.0100555	0.0441883	Neurochondrin-like protein [Zootermopsis nevadensis]
Mdes002863	26064	27513	27835	24626	21520	15678	29290.6	24697	-0.624967	0.000162933	0.00118852	AGAP011049-PA-like protein [Anopheles sinensis]
Mdes000827	26563	26035	27691	22529	20654	15140	28882.4	23786.2	-0.684804	2.46202e-05	0.000212654	lethal (1) G0193, isoform A [Drosophila melanogaster]	lethal (1) G0193, isoform A [Drosophila melanogaster]
Mdes011867	39181	36174	34321	34679	33334	24172	39464.5	32167.2	-0.472236	0.00574988	0.0276115	ly-6/neurotoxin superfamily member 1 [Operophtera brumata]
Mdes007079	65730	68723	55229	55744	19376	31684	68283.6	51738.8	-1.09012	6.10322e-05	0.000482602	muscle-specific protein 20 [Bactrocera cucurbitae]	muscle-specific protein 20 [Bactrocera cucurbitae]
Mdes004894	263083	263012	239601	165724	102618	93447	275554	194201	-1.32658	9.93503e-15	3.23461e-13	protein lethal(2)essential for life [Bactrocera dorsalis]	protein lethal(2)essential for life [Bactrocera dorsalis]
	Proteins with no matches to any sequences in Genbank
Mdes013019	14	14	12	1	2	3	14.4	6.8	-2.51936	0.000843659	0.00520335
Mdes001691	20	26	12	3	2	6	20.9	7.6	-2.32802	0.000634495	0.00404459
Mdes001367	21	9	10	6	1	0	14.4	7.7	-2.29298	0.00723493	0.0336
Mdes011687	22	41	33	12	11	13	34.6	22.4	-1.55274	0.00132561	0.00773064
Mdes015974	23	40	29	13	10	15	33.1	20.7	-1.42393	0.00318636	0.0166669
Mdes010384	30	27	38	23	14	12	34.1	29.5	-1.14973	0.00982301	0.0433877
Mdes017183	33	36	39	18	15	18	38.8	28	-1.26011	0.0020618	0.0113968
Mdes001407	37	52	37	37	9	16	45.4	34.5	-1.24133	0.0112301	0.0481912
Mdes003044	38	36	48	29	6	4	43.9	37.2	-1.80517	0.00258879	0.0139018
Mdes006425	38	36	30	22	6	10	37.4	24.8	-1.63202	0.00109545	0.00652316
Mdes006819	40	45	50	36	18	23	48.6	41.1	-1.02691	0.0065895	0.03102
Mdes017007	40	63	62	45	24	19	59.4	51.1	-1.12621	0.0050877	0.02487
Mdes006696	41	25	38	24	9	8	37.4	29.9	-1.52445	0.00270703	0.014422
Mdes010392	41	45	54	27	30	24	50.3	39.7	-0.977443	0.00784654	0.0359036
Mdes005609	42	30	35	30	8	13	38.5	30.7	-1.27669	0.00980729	0.0433307
Mdes015985	44	49	36	21	12	8	46.5	27.6	-1.82487	4.79058e-05	0.000389517
Mdes007636	46	33	46	24	27	17	44.9	34.2	-1.05898	0.00886066	0.0397476
Mdes013493	46	40	24	23	17	7	39.6	22	-1.39404	0.00618667	0.029355
Mdes010786	50	27	34	9	7	22	39.9	21.8	-1.63034	0.00312361	0.0163884
Mdes007265	51	90	66	61	26	38	74.6	59.6	-0.957698	0.0112178	0.0481912
Mdes001625	53	56	55	48	30	17	59	48.5	-1.0102	0.00958763	0.042566
Mdes006384	53	44	23	21	3	13	43.2	20.7	-1.82693	0.00180733	0.0101843
Mdes007376	53	44	29	32	21	14	45.4	28.3	-1.11355	0.0112692	0.0483424
Mdes014225	54	76	51	54	26	13	65.2	48.8	-1.18414	0.00999303	0.0439637
Mdes010497	58	43	52	28	28	14	55	39	-1.31039	0.00106359	0.00637006
Mdes008943	59	55	58	42	18	16	61.9	47.8	-1.39737	0.000439585	0.00291244
Mdes009241	59	36	43	27	13	31	49.6	33.8	-1.14339	0.00879936	0.039564
Mdes006349	60	68	79	56	41	34	74.4	64.6	-0.880122	0.00463973	0.0229694
Mdes017084	60	56	54	51	31	29	61.2	49.2	-0.841766	0.0107209	0.0465721
Mdes013804	62	60	53	26	27	23	63	38.7	-1.38835	5.61213e-05	0.00044926
Mdes004677	68	79	65	52	45	47	76.3	55.5	-0.769784	0.00810136	0.0368956
Mdes004678	68	77	63	47	41	47	74.9	52.4	-0.831121	0.00541935	0.0262317
Mdes000374	69	52	44	52	17	12	59.4	44.2	-1.25396	0.0110692	0.0476985
Mdes013763	69	79	51	37	45	27	71.7	42	-1.05421	0.00406311	0.0204871
Mdes006859	71	55	46	45	12	22	61.9	42.5	-1.34188	0.00269159	0.0143496
Mdes011792	72	64	65	32	44	34	72.3	47.5	-1.05041	0.00185628	0.0104204
Mdes011444	76	66	91	45	45	26	83.8	66.6	-1.20269	0.000377977	0.00253892
Mdes005741	77	75	77	22	16	16	82.4	50	-2.2615	2.35821e-11	4.76861e-10
Mdes011518	78	72	65	47	25	31	77.4	53.5	-1.2799	7.07527e-05	0.000552433
Mdes000849	83	84	92	58	45	57	93.2	72.3	-0.906928	0.000867726	0.00533061
Mdes012924	84	82	86	66	51	35	90.7	72.3	-0.950684	0.00138044	0.00803249
Mdes000051	85	82	86	70	41	37	91	73.9	-1.00438	0.000722926	0.00453435
Mdes014185	85	51	67	56	40	24	73	58.1	-0.974993	0.00954115	0.0424082
Mdes003012	86	57	92	50	44	52	84.4	69.1	-0.886689	0.00553872	0.0267464
Mdes013910	93	81	87	85	42	56	93.9	80.4	-0.749564	0.0100538	0.0441883
Mdes011814	95	74	89	63	66	49	92.8	72.7	-0.74236	0.0101216	0.0444036
Mdes001898	101	67	90	74	20	24	92.8	77.6	-1.36563	0.00188685	0.0105549
Mdes002387	105	98	113	106	51	53	113.6	102.7	-0.834461	0.00492476	0.0241801
Mdes008304	108	107	110	109	71	57	116.9	102.2	-0.692505	0.00947779	0.0421869
Mdes015432	109	121	105	67	53	52	120.6	82.9	-1.17741	2.95334e-06	2.96968e-05
Mdes007008	112	82	119	79	76	65	112.5	95.1	-0.718651	0.0087143	0.0392156
Mdes000157	113	106	111	105	79	64	118.7	101.2	-0.64177	0.00958476	0.0425654
Mdes009736	117	124	184	125	93	63	152.7	148.2	-0.823227	0.00643129	0.0303672
Mdes011211	118	97	89	89	59	66	109.4	83	-0.734103	0.00523674	0.0255102
Mdes007136	119	149	112	99	97	87	136.8	99.3	-0.638201	0.010836	0.0469672
Mdes014800	121	136	108	85	72	64	131.4	91.6	-0.941709	0.000140641	0.00103465
Mdes007218	125	90	89	87	71	47	109.4	82.3	-0.790179	0.00953737	0.0424035
Mdes000187	127	111	128	104	69	93	131.6	109.9	-0.685198	0.00421403	0.0211444
Mdes001884	129	98	110	111	65	61	121.2	103	-0.74631	0.00680656	0.0318872
Mdes006357	132	122	143	123	102	65	142.8	125.5	-0.67958	0.0112	0.0481817
Mdes010549	132	99	105	103	79	61	120.9	97.2	-0.694798	0.0099383	0.0437725
Mdes014414	134	100	118	89	86	53	126.6	98.6	-0.8392	0.00362341	0.0185649
Mdes011213	138	97	109	70	52	37	123.7	86.2	-1.32869	9.36282e-06	8.66535e-05
Mdes003657	142	118	126	115	97	82	138.8	113.2	-0.616135	0.00788002	0.0359933
Mdes001899	145	121	107	76	49	54	134.2	87.5	-1.28011	1.40986e-06	1.48845e-05
Mdes001433	147	89	154	136	55	51	140.1	136.5	-0.938731	0.0116893	0.0499239
Mdes011791	148	136	167	142	83	116	162.2	145.9	-0.635653	0.00698047	0.0325937
Mdes006356	151	126	96	99	57	73	134.3	90.8	-0.932241	0.00106321	0.00637006
Mdes014430	151	161	130	138	107	97	159.1	124.5	-0.598532	0.0073938	0.0341947
Mdes000972	153	126	123	138	71	59	144.6	120.7	-0.833078	0.00593375	0.0283367
Mdes015443	154	173	171	147	122	104	179.2	150	-0.642429	0.0022623	0.0123666
Mdes005736	155	145	165	169	74	95	167.2	155.6	-0.711559	0.00941273	0.0419213
Mdes013139	155	164	135	82	90	77	163.4	104.9	-1.0689	1.50934e-05	0.000134558
Mdes002440	157	130	135	122	86	74	151.8	120.8	-0.812462	0.000709511	0.00446204
Mdes004596	158	141	153	114	111	87	162.6	127.3	-0.749985	0.000992732	0.00599422
Mdes009084	158	143	166	144	98	106	168	146.1	-0.655362	0.00192568	0.0107343
Mdes000273	161	112	139	101	50	52	148.1	114.6	-1.25568	2.55952e-05	0.000220218
Mdes014652	163	205	161	185	82	88	190.5	159.8	-0.830137	0.00462007	0.0228867
Mdes014283	164	219	184	58	31	45	204.1	121.6	-2.28796	3.63099e-17	1.70361e-15
Mdes012095	165	169	155	112	42	38	176	127.5	-1.59057	5.42571e-06	5.20131e-05
Mdes001491	171	150	147	124	82	74	168.4	128	-0.973335	3.66153e-05	0.000306542
Mdes008531	172	156	145	86	101	85	170.2	111.8	-0.997063	6.13268e-05	0.000484438
Mdes005738	173	109	150	134	71	76	155.3	133.6	-0.859414	0.00293096	0.0154665
Mdes011457	175	172	167	136	62	69	184.9	143.5	-1.18938	1.42929e-05	0.000128686
Mdes011799	177	117	120	117	64	54	148.9	110.8	-1.05386	0.000819553	0.00507534
Mdes000366	181	202	152	178	109	92	192.6	152.2	-0.739986	0.00407337	0.0205321
Mdes012191	181	202	219	156	97	128	216.6	179.3	-0.889241	3.48466e-05	0.000293316
Mdes014697	182	199	209	132	132	95	212.3	164.4	-0.929856	4.28488e-05	0.000354524
Mdes013759	183	189	199	192	133	102	205.4	182.9	-0.657326	0.00456397	0.0226666
Mdes004343	185	139	188	99	71	68	184.1	140	-1.32501	4.33405e-08	5.76266e-07
Mdes008562	187	203	167	176	77	80	200.5	159.4	-0.995168	0.000672294	0.00425284
Mdes010584	187	163	179	179	127	118	190.3	167	-0.553026	0.00725242	0.0336611
Mdes006731	188	168	173	177	99	88	190.3	163	-0.785204	0.00193556	0.0107816
Mdes013166	188	144	216	141	141	111	197	171.7	-0.690529	0.00534581	0.025952
Mdes003147	189	225	218	197	173	152	227.4	195.1	-0.499263	0.0110433	0.0476394
Mdes007512	189	196	188	180	160	119	206.2	172.2	-0.544907	0.0106283	0.0462477
Mdes010809	189	186	223	135	132	112	215.1	173.1	-0.870777	4.64262e-05	0.000378875
Mdes012913	190	166	190	138	82	87	196.4	156.6	-1.06504	2.48861e-06	2.52273e-05
Mdes015112	191	216	185	167	145	119	213.1	165.5	-0.681638	0.00107007	0.00639655
Mdes011439	194	182	138	133	99	101	185	126.8	-0.851144	0.000272483	0.00189167
Mdes013032	194	172	197	145	62	78	202.5	163.1	-1.22626	9.21301e-06	8.53179e-05
Mdes016447	194	221	165	199	114	105	208.8	167.5	-0.718423	0.00477095	0.0235439
Mdes003082	196	172	150	144	110	86	186.4	137.6	-0.836061	0.00049913	0.00326791
Mdes008037	196	145	229	141	126	107	204.8	178.7	-0.822516	0.000881069	0.00540617
Mdes001065	197	203	170	151	110	102	205.2	151.1	-0.880534	3.29726e-05	0.000278839
Mdes010942	197	192	152	155	140	108	194.8	143	-0.646343	0.00539518	0.0261426
Mdes003962	201	164	164	132	62	52	190.3	140.3	-1.34697	1.47528e-05	0.000132052
Mdes000360	202	181	149	145	83	61	191.5	137.4	-1.12015	0.000154722	0.00113395
Mdes015786	202	157	184	162	119	91	195.3	162.9	-0.777287	0.00121696	0.00716972
Mdes015851	202	220	245	164	105	57	239.9	196.4	-1.26552	5.42974e-05	0.000436459
Mdes001882	207	160	176	160	129	113	195.3	157.9	-0.659496	0.00228105	0.0124472
Mdes008786	208	176	203	153	67	79	211.1	169.5	-1.21817	1.02584e-05	9.47167e-05
Mdes014204	210	283	212	160	160	159	253.9	177.1	-0.766565	0.000785417	0.00488879
Mdes000166	213	200	192	205	111	117	217.7	184.3	-0.728662	0.00165111	0.0093857
Mdes010785	213	155	168	135	121	123	192.8	143.6	-0.714855	0.00158959	0.0090859
Mdes015414	215	128	141	163	79	56	174.1	140.3	-0.947639	0.0086705	0.0390638
Mdes013138	218	231	188	127	121	98	229.3	151.2	-1.09431	6.1365e-07	6.89579e-06
Mdes006439	219	243	239	194	149	105	252.2	205.1	-0.876969	0.000127904	0.000949949
Mdes010053	219	172	169	160	152	104	201.5	154.1	-0.647654	0.00869313	0.039143
Mdes014111	219	255	210	217	177	133	246.2	198.7	-0.606113	0.00566226	0.0272328
Mdes005192	222	193	169	142	88	70	210.2	147	-1.19578	5.48932e-06	5.25905e-05
Mdes008418	224	193	182	120	100	86	215.5	145.2	-1.18826	4.46339e-08	5.92448e-07
Mdes008859	226	168	162	137	148	116	200	141.2	-0.678915	0.00669488	0.0314588
Mdes005190	232	178	170	154	81	75	208.7	152.3	-1.14491	3.97162e-05	0.00033072
Mdes016804	234	229	305	236	152	125	276.1	257.2	-0.82088	0.000645983	0.00410144
Mdes012423	238	196	166	200	76	96	215.9	168.4	-0.945752	0.00267617	0.0142821
Mdes001756	240	261	278	194	168	84	280.2	226	-1.02577	0.000355122	0.00239576
Mdes003731	244	217	199	246	81	114	237.5	204.4	-0.846357	0.00898042	0.040217
Mdes009177	245	215	179	192	107	139	230	172.2	-0.782541	0.000917815	0.00560286
Mdes002807	246	234	233	246	172	175	256.5	222.6	-0.500424	0.00505005	0.0247171
Mdes008758	246	210	196	187	146	118	234.6	179.3	-0.760829	0.000454486	0.00300092
Mdes012465	253	246	236	245	194	175	264.5	223.8	-0.489435	0.00601609	0.0286859
Mdes002556	254	221	201	205	101	67	243.3	189.1	-1.1082	0.00073575	0.0046092
Mdes005658	258	184	210	148	53	78	234.5	171.3	-1.46585	3.23572e-06	3.23363e-05
Mdes015182	259	208	233	200	155	126	251.8	204.3	-0.770561	0.000249953	0.00175645
Mdes000732	260	268	287	253	224	149	293.2	254.3	-0.606607	0.0060757	0.0289257
Mdes005562	263	261	276	216	192	112	287.8	233.7	-0.844946	0.00068017	0.00429741
Mdes001416	264	305	317	270	210	203	318.8	277.1	-0.604039	0.000608403	0.00389629
Mdes005649	265	231	224	191	134	151	259.1	195.9	-0.825833	1.45742e-05	0.000130604
Mdes009739	265	223	223	180	207	118	255.8	191	-0.700487	0.00811803	0.0369486
Mdes005922	268	231	246	207	187	143	268	214	-0.694396	0.000628086	0.00401064
Mdes006865	273	215	169	156	80	69	236.5	152.5	-1.34521	1.14016e-05	0.000104341
Mdes004145	275	273	239	199	196	152	283.2	207.1	-0.741285	0.000295722	0.00203752
Mdes012028	275	286	297	105	48	74	308.7	200.8	-2.14222	1.27755e-18	7.40311e-17
Mdes009056	277	276	217	207	201	162	277.2	198.5	-0.650882	0.00235033	0.0127893
Mdes000359	280	236	251	214	135	94	275.9	219.5	-1.03201	7.9497e-05	0.000615141
Mdes007817	284	299	248	212	127	159	299.1	217.1	-0.973157	1.75599e-06	1.82534e-05
Mdes016074	284	309	285	305	185	250	316	273.9	-0.48308	0.0111096	0.0478459
Mdes016297	284	279	248	212	173	153	291.9	217.1	-0.81818	1.03533e-05	9.55359e-05
Mdes010362	285	213	190	203	126	104	247.6	182.5	-0.906991	0.000667555	0.0042263
Mdes000620	289	291	260	230	192	141	302.3	230.7	-0.804583	0.0001098	0.000827766
Mdes009738	290	295	293	244	235	177	315.9	253.9	-0.639964	0.00098936	0.00597618
Mdes000106	292	296	250	236	80	163	301.6	227.7	-1.05289	0.000583442	0.00375969
Mdes013956	293	284	268	292	211	152	304.1	259.6	-0.60628	0.00656904	0.030933
Mdes011195	295	199	242	191	120	118	264.7	205.5	-1.01225	2.05953e-05	0.000180296
Mdes016309	295	238	297	202	193	140	298.4	239.4	-0.849989	9.54452e-05	0.000726682
Mdes004761	296	278	223	268	42	83	286.9	226	-1.28521	0.0053074	0.0257897
Mdes008171	305	223	286	230	195	193	292.7	244.6	-0.618081	0.00185662	0.0104204
Mdes005890	307	239	303	274	233	180	305.3	271.2	-0.531798	0.0108598	0.0470439
Mdes016918	310	271	265	302	197	222	304.4	262	-0.467516	0.0102681	0.0449447
Mdes002590	315	293	351	272	168	108	344.9	296.1	-1.04952	0.000134272	0.00099345
Mdes011755	317	344	418	354	253	262	388	364.6	-0.544419	0.00287062	0.0151851
Mdes009832	327	387	341	334	244	263	379.7	315.4	-0.558204	0.000876079	0.00537767
Mdes010054	327	352	329	318	277	218	362.7	302.6	-0.536701	0.00328552	0.0170992
Mdes006213	334	309	359	323	193	179	360.4	320.7	-0.772169	0.000223912	0.00158928
Mdes004944	335	293	319	190	175	167	340.6	246.4	-1.04753	4.71407e-09	6.999e-08
Mdes009353	342	303	295	200	118	104	338.2	237.5	-1.39326	9.59936e-10	1.60299e-08
Mdes000278	343	316	392	378	232	199	377.9	360.2	-0.623312	0.00453184	0.0225503
Mdes004144	343	347	332	330	250	166	367.7	309	-0.690437	0.00245162	0.0132476
Mdes015057	350	320	298	274	254	165	348.3	268.5	-0.704604	0.00169171	0.00959541
Mdes010223	352	296	269	211	228	131	330	227.9	-0.894658	0.000591625	0.00380295
Mdes000188	365	329	356	283	268	176	377.7	303.2	-0.750778	0.000498838	0.00326791
Mdes012727	366	371	327	304	244	196	382.9	296	-0.746053	6.68851e-05	0.00052567
Mdes014828	368	373	437	339	312	254	423.7	368.8	-0.601301	0.00092347	0.00563295
Mdes015453	368	389	363	293	260	273	403	310.9	-0.658453	5.24689e-05	0.000424176
Mdes009019	369	326	327	249	305	215	367.7	274.1	-0.613087	0.00698554	0.0326076
Mdes016373	369	317	345	323	252	224	370.9	313.2	-0.598221	0.0005235	0.00341595
Mdes009834	370	357	356	385	300	248	389.7	343.7	-0.448612	0.0101871	0.0446657
Mdes010782	377	344	361	377	167	156	389.2	343.2	-0.889353	0.00131593	0.00768283
Mdes008948	380	364	361	251	132	94	397.6	293.1	-1.45639	2.26352e-07	2.71867e-06
Mdes016580	392	232	415	346	165	147	373.3	359.8	-0.909704	0.00390905	0.0198132
Mdes015056	393	416	369	285	254	228	424	310.9	-0.840332	5.52204e-07	6.23689e-06
Mdes000277	400	390	366	278	178	195	416	306.5	-1.06353	9.72743e-10	1.62263e-08
Mdes001258	401	391	352	333	263	215	411.7	320.9	-0.727262	6.83715e-05	0.000536538
Mdes012542	407	433	468	366	338	216	470.5	396.1	-0.730357	0.000828356	0.00511709
Mdes006653	408	443	484	375	354	324	480.2	408.3	-0.560175	0.000856335	0.00527315
Mdes011382	416	353	348	358	241	249	401.9	328.7	-0.63388	0.000345113	0.00234146
Mdes015462	422	420	456	359	195	178	466.9	386.9	-1.07451	1.93195e-06	1.99754e-05
Mdes011480	426	465	516	384	338	282	506.1	429	-0.710072	4.332e-05	0.000357846
Mdes012227	429	405	491	473	281	240	476.5	451	-0.663073	0.0026195	0.0140424
Mdes007477	434	391	452	410	311	310	459.3	405.1	-0.539114	0.00045287	0.00299473
Mdes016868	434	400	354	384	190	255	427.5	342.2	-0.766498	0.00054073	0.00351214
Mdes005527	438	403	395	381	268	295	444.7	363	-0.621494	6.8765e-05	0.00053881
Mdes000494	448	448	372	288	208	184	456.4	313.7	-1.13078	2.19369e-09	3.47633e-08
Mdes017066	451	446	441	456	334	350	481.4	417.5	-0.463587	0.00126027	0.00740144
Mdes004131	453	423	361	386	333	213	445.2	346.8	-0.636994	0.00576034	0.0276361
Mdes008138	453	470	449	423	389	236	493.7	408.6	-0.61386	0.00652265	0.0307706
Mdes008844	455	493	480	498	409	377	513.8	455	-0.38204	0.00977006	0.0432389
Mdes007044	456	509	431	416	350	260	502.5	396.2	-0.673252	0.00052543	0.00342566
Mdes013071	456	435	402	416	319	276	465.3	380.7	-0.588051	0.000532149	0.00346075
Mdes007292	462	443	463	463	333	214	492.1	432	-0.678365	0.00405021	0.0204286
Mdes006765	469	409	462	456	336	353	482	428.7	-0.458412	0.00240058	0.0130262
Mdes007959	470	475	559	495	327	324	540.9	496.2	-0.631095	0.000266449	0.00185892
Mdes009055	472	361	396	273	289	353	442.1	320.6	-0.625076	0.00619176	0.0293702
Mdes014472	477	401	423	373	372	257	468	374.8	-0.594544	0.00399728	0.0201861
Mdes017033	480	469	438	295	170	198	499.1	351.8	-1.30294	2.09875e-12	4.96853e-11
Mdes011109	486	474	387	453	370	346	484.9	387.3	-0.432759	0.011695	0.0499239
Mdes015973	494	431	486	488	307	420	507.5	454.3	-0.449727	0.0109958	0.047504
Mdes005036	499	441	498	456	429	301	517.2	448	-0.500549	0.0107062	0.0465603
Mdes012517	509	553	544	570	424	417	577.9	517.9	-0.420304	0.00346182	0.0178968
Mdes017133	512	541	477	379	290	254	550.7	406.1	-0.960139	8.89694e-09	1.26645e-07
Mdes014307	519	519	463	425	321	331	540.2	416.9	-0.708893	2.4666e-06	2.50205e-05
Mdes005191	521	492	419	380	159	129	515.4	375.5	-1.35686	1.5471e-05	0.000137687
Mdes015101	523	496	516	407	438	395	552.2	438.1	-0.517331	0.00347929	0.0179527
Mdes012543	526	560	675	437	487	393	633.3	535.2	-0.625632	0.00191378	0.0106871
Mdes011453	527	506	670	470	348	296	612.3	545.7	-0.844333	1.17144e-05	0.000107077
Mdes006996	530	459	535	386	399	283	548.1	440	-0.726677	0.000280793	0.00194501
Mdes010252	533	509	470	399	367	338	544.1	410.3	-0.673396	2.37269e-05	0.00020551
Mdes016341	541	562	606	515	450	326	614.8	529.3	-0.63141	0.000716041	0.00449676
Mdes001644	545	522	505	474	252	213	565.6	458.9	-0.996177	3.40935e-05	0.000287288
Mdes013643	553	569	496	475	416	358	582.3	454.5	-0.598246	0.00022218	0.00157843
Mdes014952	556	488	421	395	142	135	527.3	382.5	-1.38451	2.72171e-05	0.000232754
Mdes002193	562	433	352	324	70	82	484.8	317.3	-1.75087	5.63514e-05	0.000450637
Mdes002786	566	530	587	625	391	481	605.4	562.8	-0.407488	0.0105413	0.0459591
Mdes003959	572	401	448	466	250	133	511.1	425.2	-0.994531	0.00357469	0.018346
Mdes014918	572	555	644	623	491	405	636.9	592.6	-0.454166	0.00690737	0.0323107
Mdes011995	578	623	618	594	505	410	654.5	567.1	-0.497862	0.0020181	0.0111893
Mdes002194	580	538	481	507	424	296	575.4	459.2	-0.612563	0.00285261	0.0151095
Mdes010831	597	565	526	469	296	349	607.4	468.1	-0.836485	3.25606e-07	3.79629e-06
Mdes011126	601	675	587	598	528	437	670.6	552.1	-0.479001	0.00363236	0.0185867
Mdes012136	601	605	589	597	426	533	645.9	552.8	-0.435773	0.00326519	0.017022
Mdes001357	605	625	635	593	559	497	671	575.8	-0.39759	0.00810812	0.0369156
Mdes013031	611	452	441	385	268	174	541.1	389.2	-1.09787	2.76627e-05	0.000236435
Mdes002871	612	586	657	434	278	221	667.2	524.4	-1.23166	3.11219e-09	4.78538e-08
Mdes002091	627	562	675	505	360	405	670.3	562.3	-0.783723	2.30038e-07	2.76082e-06
Mdes013854	634	612	563	572	415	417	651	528.9	-0.599638	4.48336e-05	0.0003682
Mdes014272	635	690	663	550	321	232	715.3	573.7	-1.09833	7.95633e-06	7.44797e-05
Mdes004393	644	712	805	683	435	430	777.3	702.6	-0.722731	4.72851e-05	0.000385074
Mdes009790	644	554	482	479	366	287	604.6	448.6	-0.802458	7.71709e-05	0.000598036
Mdes000274	646	522	435	330	241	193	576.9	364.2	-1.29774	8.17119e-09	1.16528e-07
Mdes007324	647	618	558	415	278	242	656.1	463.8	-1.20066	1.14724e-10	2.15698e-09
Mdes000533	657	560	548	442	365	374	635	469.2	-0.80297	2.55674e-07	3.04963e-06
Mdes004501	658	571	550	447	255	318	640.1	472.3	-1.04194	2.31246e-08	3.18939e-07
Mdes003582	665	590	573	630	337	483	657.7	557.3	-0.577228	0.00334979	0.0173988
Mdes015473	665	671	734	802	516	529	744.6	711.9	-0.40678	0.00972895	0.0430826
Mdes008883	688	506	534	250	173	223	621.6	385.4	-1.63822	1.58893e-16	6.63336e-15
Mdes014223	699	425	455	301	138	289	567.9	363.3	-1.33481	1.00687e-05	9.30204e-05
Mdes006040	719	610	608	516	483	370	696.9	530.7	-0.721205	7.35383e-05	0.000572743
Mdes011442	724	641	690	510	552	371	739.2	572.3	-0.731349	0.000348547	0.00235961
Mdes010405	728	559	702	564	601	400	715.2	600.2	-0.558495	0.0106003	0.0461647
Mdes017158	731	617	522	433	261	304	673	451.7	-1.14214	1.29544e-08	1.82727e-07
Mdes001886	734	796	681	812	534	535	795.8	687.5	-0.475064	0.00346163	0.0178968
Mdes012432	734	664	652	690	584	548	737.6	623.5	-0.396297	0.00516773	0.0251978
Mdes013965	739	633	545	460	208	206	689.9	474.7	-1.38533	2.32168e-07	2.78422e-06
Mdes009975	743	639	782	641	459	455	778.2	673.6	-0.71037	4.59923e-06	4.48093e-05
Mdes012544	745	865	1076	823	601	615	965.8	903.4	-0.628436	0.000489744	0.00321595
Mdes016517	755	863	663	566	158	235	821.3	580.1	-1.51061	7.7355e-06	7.25875e-05
Mdes014247	757	685	821	661	507	377	813.8	702.5	-0.784453	4.52441e-05	0.000371179
Mdes015909	758	682	764	650	288	245	792.7	667.6	-1.15788	3.72764e-05	0.000311573
Mdes001271	762	644	629	646	582	477	732.2	593.7	-0.478997	0.00512687	0.0250299
Mdes016205	766	582	576	577	407	275	692.2	537.9	-0.850567	0.000466976	0.00307685
Mdes000945	774	752	675	778	543	379	792.1	670.8	-0.616308	0.00501263	0.0245649
Mdes016413	780	647	633	581	423	421	741.2	570	-0.764141	2.1189e-06	2.17492e-05
Mdes008421	782	789	735	606	487	309	829.8	634.5	-0.949386	1.43226e-05	0.000128871
Mdes012545	785	877	1070	750	621	638	982.4	871.2	-0.665769	6.64099e-05	0.000522465
Mdes002316	802	852	936	946	706	587	931.6	877.4	-0.447063	0.00754478	0.034779
Mdes016831	810	962	797	655	481	387	924.8	687.2	-0.989571	1.24743e-07	1.5661e-06
Mdes015211	821	677	662	689	488	531	777.1	628.4	-0.57186	0.000318034	0.0021758
Mdes002730	822	743	713	644	512	474	819.7	637.9	-0.712219	1.10814e-06	1.19097e-05
Mdes008275	839	737	570	431	339	448	772.5	476.6	-1.03158	9.63029e-07	1.05027e-05
Mdes000580	840	827	829	844	717	498	898	779.5	-0.508522	0.00711371	0.0331361
Mdes016865	842	823	886	1016	358	521	917.6	878.4	-0.697622	0.0112178	0.0481912
Mdes006651	853	859	952	648	471	596	958.2	767.5	-0.860978	9.07613e-09	1.29077e-07
Mdes001318	864	634	706	530	415	301	792.7	588.8	-1.05189	8.30209e-07	9.13113e-06
Mdes010457	865	825	711	743	530	417	864.2	676.2	-0.745874	0.000125947	0.000936314
Mdes006470	870	715	816	486	338	329	863.5	630.2	-1.29083	1.52148e-15	5.5992e-14
Mdes016252	870	755	886	700	345	250	903	752.8	-1.21038	1.93188e-05	0.000169599
Mdes001657	882	839	932	377	270	228	954.3	649	-1.83034	3.79538e-27	7.75557e-25
Mdes009178	889	785	563	583	100	113	805.4	533.3	-1.65425	0.011694	0.0499239
Mdes015500	891	782	761	550	366	276	875.8	626.2	-1.26877	2.23134e-09	3.52878e-08
Mdes007593	894	880	853	826	558	471	945.2	785.2	-0.744119	2.39586e-05	0.000207169
Mdes013011	900	1002	1073	1000	645	729	1070.2	972.2	-0.564467	0.000229604	0.00162375
Mdes016515	904	919	855	937	653	520	963.7	830.4	-0.586271	0.00143067	0.00828423
Mdes009546	920	867	924	710	503	401	975.2	777.1	-0.985954	4.09362e-08	5.46637e-07
Mdes000579	933	928	892	817	622	514	990.6	802.5	-0.730025	4.6336e-06	4.50876e-05
Mdes010818	943	983	795	920	442	530	979.5	791.5	-0.779633	0.000424832	0.00282918
Mdes010250	946	795	735	631	506	354	891	644.5	-0.961729	4.86255e-06	4.71088e-05
Mdes013482	949	928	995	662	686	583	1033.1	796	-0.78442	1.34973e-06	1.43178e-05
Mdes014012	956	902	917	827	789	534	998.4	819.9	-0.590226	0.00199824	0.0110831
Mdes003705	965	767	772	833	689	631	900.8	744.6	-0.445275	0.00609276	0.028998
Mdes009194	968	900	752	674	571	446	943	670.7	-0.8582	3.65016e-06	3.60146e-05
Mdes000275	969	935	826	727	523	458	982.5	731.4	-0.91273	4.51512e-08	5.98802e-07
Mdes014799	1027	932	953	739	580	517	1047.6	804.2	-0.895776	3.64037e-10	6.40985e-09
Mdes000530	1035	979	757	610	208	260	997.6	647.9	-1.61803	1.40722e-07	1.74834e-06
Mdes005950	1048	1044	901	873	723	613	1077.2	829.6	-0.667031	2.23584e-05	0.000194307
Mdes012784	1049	981	979	929	447	647	1082.6	893.6	-0.821201	6.12573e-05	0.000484135
Mdes000493	1057	842	756	904	239	557	955.4	764.3	-0.902912	0.00812013	0.0369486
Mdes003639	1085	844	866	493	291	373	1005.5	659.8	-1.50502	1.34083e-15	4.99353e-14
Mdes009791	1118	1000	829	892	771	565	1060.7	798.6	-0.63094	0.00160793	0.00916373
Mdes001405	1123	1084	1163	1279	856	947	1212.3	1131.3	-0.367117	0.00554817	0.0267837
Mdes014166	1123	1211	1329	1081	1079	911	1317.6	1141.5	-0.470014	0.003701	0.0188633
Mdes005112	1138	1015	951	974	730	826	1116.9	896.5	-0.5241	0.000224402	0.00159203
Mdes006869	1138	945	975	858	653	540	1100.1	863.3	-0.809708	2.15135e-06	2.20385e-05
Mdes011982	1158	1010	1027	942	917	794	1149.4	924.5	-0.485488	0.00190817	0.0106597
Mdes016642	1169	1039	954	766	287	281	1137.9	815.4	-1.50529	6.35236e-07	7.1332e-06
Mdes000520	1171	1019	1052	907	743	794	1166.3	924	-0.631777	2.34621e-06	2.39086e-05
Mdes010709	1200	1092	1143	1327	926	851	1235.7	1139.7	-0.386483	0.00957566	0.0425494
Mdes001335	1214	1249	1287	1324	942	986	1349.1	1215.6	-0.441081	0.000349077	0.00236216
Mdes005279	1225	1119	1022	845	402	593	1211.3	883.3	-1.11669	1.70519e-07	2.0901e-06
Mdes011879	1226	1241	1280	1371	973	1161	1348	1230.5	-0.328527	0.00979722	0.0432985
Mdes001600	1231	1187	1240	1103	1114	987	1315.9	1102.6	-0.40584	0.00714638	0.0332385
Mdes015290	1235	1228	1092	1102	864	900	1279.4	1022.9	-0.539617	3.37944e-05	0.000285232
Mdes015080	1236	1247	1068	1092	583	998	1278.1	1006.1	-0.645906	0.0025787	0.0138524
Mdes015559	1236	1052	1001	930	997	644	1183.4	905.8	-0.568954	0.00781904	0.0358094
Mdes009652	1247	1164	923	688	621	572	1200.2	767.8	-1.04341	2.90477e-09	4.5021e-08
Mdes011936	1256	1908	1276	953	725	555	1599.4	1062.2	-1.2203	1.31128e-07	1.64095e-06
Mdes006530	1278	1137	1255	1213	769	1152	1320.1	1154.3	-0.458562	0.00973666	0.0431044
Mdes007952	1281	1165	1356	1041	1131	891	1367.4	1140	-0.521908	0.00336449	0.0174576
Mdes003961	1294	1036	1020	713	355	344	1205.3	829.7	-1.49522	3.15454e-10	5.61812e-09
Mdes012980	1300	1301	1438	1411	1090	1070	1452.8	1331.1	-0.40899	0.000936421	0.00568737
Mdes002864	1308	1335	1339	1115	1216	685	1432.7	1160.4	-0.614273	0.00740484	0.0342253
Mdes013134	1335	1262	1356	1336	1021	912	1422	1257.3	-0.508141	0.000198206	0.0014244
Mdes013994	1346	1385	1455	1097	862	702	1505.9	1215.3	-0.885628	1.07123e-08	1.5179e-07
Mdes009076	1348	1133	1112	950	893	925	1292.7	973.2	-0.591037	0.000225411	0.00159773
Mdes012541	1367	1260	1651	1303	1157	823	1538.1	1402.2	-0.606891	0.0018851	0.0105498
Mdes017125	1385	1313	1268	1051	997	1091	1427	1096.9	-0.550624	0.000321349	0.00219461
Mdes002433	1395	1446	1347	1335	1159	1053	1507.1	1252.1	-0.465008	0.00035088	0.00237333
Mdes016827	1401	1429	1298	1200	797	794	1485.6	1172.2	-0.804907	5.0459e-08	6.65219e-07
Mdes012922	1440	1452	1301	1207	876	684	1509	1176.6	-0.838161	3.40207e-06	3.38031e-05
Mdes017283	1447	1610	1580	1355	1207	1166	1668.5	1384.8	-0.536332	4.47479e-05	0.00036769
Mdes007948	1460	1161	1339	1174	1062	848	1424.2	1183.8	-0.583488	0.000543504	0.00352721
Mdes002439	1495	1415	1285	1457	909	1221	1509.7	1267.4	-0.462718	0.00440926	0.022025
Mdes014045	1529	1311	1145	808	525	759	1434.2	934.4	-1.1547	1.95919e-09	3.13672e-08
Mdes011322	1539	1459	1528	1547	1224	840	1628.2	1433.3	-0.561725	0.00381978	0.0193987
Mdes012275	1553	1426	1698	1509	1234	1022	1681.9	1509.3	-0.542929	0.000424423	0.00282767
Mdes013948	1557	1355	1288	842	700	776	1511.2	1024.5	-1.07736	2.45222e-13	6.43293e-12
Mdes011509	1564	1515	1514	1545	976	865	1652.5	1425	-0.68664	8.72079e-05	0.000671129
Mdes016666	1568	1392	1620	968	1034	753	1647.2	1252.4	-0.942903	3.47091e-07	4.02263e-06
Mdes000844	1598	1676	1752	1014	1011	641	1808.1	1341.4	-1.12954	2.42687e-08	3.33872e-07
Mdes016392	1617	1732	1704	1137	944	879	1818.1	1364.6	-0.997693	1.02454e-15	3.87133e-14
Mdes011952	1638	1434	1541	1416	988	875	1659.4	1388.2	-0.73177	3.54768e-06	3.50926e-05
Mdes015289	1648	1577	1380	1472	1198	1170	1657.4	1324.3	-0.490018	0.000345044	0.00234146
Mdes006016	1651	1437	1515	1512	1011	901	1655.8	1412.5	-0.669383	5.60175e-05	0.000448891
Mdes003377	1656	1375	1692	1608	1200	986	1698.3	1545.4	-0.552261	0.00131149	0.00766267
Mdes011633	1672	1793	1790	1641	1595	1222	1890.7	1611	-0.457309	0.00488428	0.0240193
Mdes014420	1699	1439	1669	1841	1283	1296	1728.8	1625.7	-0.35887	0.0107417	0.0466493
Mdes000281	1702	1573	1808	1266	1199	873	1828.1	1471.6	-0.826468	2.14967e-06	2.20359e-05
Mdes007947	1703	1458	1855	1219	845	697	1803.5	1478	-1.09849	2.87373e-09	4.4629e-08
Mdes000009	1704	1485	1099	1268	252	640	1543.8	1092.7	-1.24862	0.00141183	0.0081904
Mdes015128	1708	1529	1584	1331	1161	843	1734.3	1377.4	-0.758335	1.44972e-05	0.000130065
Mdes008891	1715	1634	1614	1404	1127	1156	1785.7	1422.5	-0.656097	1.07365e-08	1.51994e-07
Mdes005876	1733	1414	1438	1053	676	873	1649.5	1188.7	-1.04935	2.07863e-10	3.77557e-09
Mdes014609	1738	1571	1663	1371	1296	958	1788.6	1435.7	-0.676921	6.25964e-05	0.000493965
Mdes008105	1740	1372	1189	1227	596	553	1547.9	1124.6	-1.11154	1.89274e-05	0.000166823
Mdes012628	1788	1646	1538	1226	1353	1004	1789.1	1311.1	-0.682003	0.000261391	0.00182856
Mdes009594	1789	1852	1787	1597	1291	988	1953.1	1591.9	-0.718136	1.1941e-05	0.000109084
Mdes000431	1820	1881	1887	1636	1700	1114	2010.5	1661	-0.545061	0.00517294	0.0252152
Mdes009062	1832	1726	1520	1154	734	1252	1827.5	1272.8	-0.914696	1.51678e-05	0.000135144
Mdes002352	1858	1757	1815	1517	1407	1018	1953.5	1575.1	-0.68493	6.04828e-05	0.000478989
Mdes017022	1869	1621	1652	1555	1439	1219	1849.9	1502.9	-0.508762	0.000668491	0.00423051
Mdes005561	1876	1818	1708	1503	1195	893	1943.9	1512.2	-0.822118	2.40988e-06	2.45091e-05
Mdes016478	1925	1752	1708	782	590	432	1937.5	1225.6	-1.80666	6.99334e-22	6.17083e-20
Mdes009357	1936	1710	1635	1848	1364	1198	1900.2	1610.3	-0.497164	0.0013342	0.00777741
Mdes000349	1947	1639	1487	814	393	388	1825.5	1120	-1.91488	1.63091e-15	5.97358e-14
Mdes011483	2001	2316	1979	1849	1111	1178	2266.2	1794.9	-0.850846	4.26399e-07	4.89429e-06
Mdes015334	2015	1721	1782	1009	888	627	1985.1	1355.5	-1.35025	2.7481e-13	7.19695e-12
Mdes009747	2053	2007	1906	1766	1748	1778	2146.8	1722.8	-0.385842	0.00978654	0.0432692
Mdes009457	2101	1742	1762	1784	1273	1299	2016.5	1652.9	-0.598815	2.99216e-05	0.00025476
Mdes005954	2123	1869	1989	1855	1752	1119	2151.5	1802.7	-0.56324	0.00513879	0.0250802
Mdes000518	2140	2210	2207	2034	1852	1604	2359.2	1990.6	-0.478867	0.000320171	0.00218945
Mdes010606	2164	1630	1592	874	780	612	1937.8	1200	-1.46591	2.15364e-14	6.60022e-13
Mdes003693	2168	2292	2035	1784	850	1072	2337.6	1799.1	-1.06255	2.52016e-07	3.01294e-06
Mdes015580	2215	1926	2040	1591	1532	1069	2223.5	1725	-0.779679	2.07325e-05	0.000181395
Mdes015431	2229	1825	1383	1114	508	441	1957.3	1183.5	-1.64701	1.66978e-08	2.33409e-07
Mdes005915	2230	2079	2217	1534	1537	1098	2347.6	1797.1	-0.862464	9.37831e-07	1.02423e-05
Mdes008032	2242	1948	1975	1629	908	730	2217.9	1705.3	-1.16745	3.21435e-07	3.75613e-06
Mdes006422	2258	1827	1882	1642	1013	762	2146.6	1660.7	-1.05086	2.97649e-06	2.98803e-05
Mdes013642	2268	2048	2135	2245	1756	1905	2320.7	2035.9	-0.355513	0.00208556	0.0114935
Mdes011079	2274	2140	2182	1958	2016	1440	2373	1947	-0.501264	0.00470965	0.0232489
Mdes005050	2318	2660	1912	1192	1565	1328	2481.1	1497.8	-0.944412	3.75847e-05	0.000313658
Mdes005436	2328	1971	2033	1555	1180	1308	2277.9	1707	-0.874775	3.23255e-11	6.41143e-10
Mdes003755	2331	2233	1936	1920	1275	1357	2339.4	1800.1	-0.752862	4.43088e-07	5.0746e-06
Mdes016250	2341	2306	2161	2050	1750	1254	2449.8	1972.3	-0.659398	0.000186874	0.00134733
Mdes004078	2345	2268	2310	2130	2103	1879	2490.7	2083.9	-0.395856	0.00502072	0.0245968
Mdes002032	2367	2041	2330	1993	2068	1643	2423.4	2040.1	-0.454065	0.00680958	0.0318917
Mdes005827	2399	2232	2279	2007	1867	1400	2486	2018.4	-0.612467	0.000165478	0.00120425
Mdes013633	2421	2289	2169	2232	1426	1695	2475.3	2048.9	-0.600936	1.88533e-05	0.000166265
Mdes011471	2439	2038	2330	2071	1971	1542	2448.2	2071.2	-0.505837	0.00207198	0.0114431
Mdes010517	2445	2456	2451	2375	2110	1708	2645.2	2256.8	-0.473259	0.000935891	0.00568737
Mdes002859	2461	2076	1786	1216	484	776	2275.6	1439.9	-1.5976	4.89862e-10	8.42475e-09
Mdes002393	2473	2173	2067	2072	1616	943	2415.5	1930.7	-0.771904	0.00126121	0.00740233
Mdes013434	2548	2061	2263	1864	1762	1878	2471.8	1953	-0.533479	0.000716751	0.00449925
Mdes009601	2553	2156	1984	1794	1324	946	2408.4	1775.7	-0.956334	4.16435e-06	4.0777e-05
Mdes013061	2575	2116	1813	1644	1357	1416	2340.8	1624.5	-0.780428	4.97764e-06	4.81038e-05
Mdes010874	2620	2386	2436	2344	2082	1771	2677.3	2236.5	-0.488677	0.000374504	0.00251886
Mdes009454	2621	2169	2268	2409	1721	1524	2539	2172.3	-0.558691	0.000445038	0.0029448
Mdes013536	2682	2517	3111	2549	2059	2086	2988.2	2679.4	-0.538112	5.35352e-05	0.000431897
Mdes016046	2759	2337	2224	2403	1966	1905	2633.9	2146.4	-0.449892	0.00145341	0.00840027
Mdes005383	2803	2593	2828	2104	2074	1850	2958.2	2351	-0.662966	3.50522e-06	3.47168e-05
Mdes016667	2811	2388	2486	2193	1968	1636	2764.6	2203.2	-0.629957	2.70838e-05	0.000231742
Mdes008895	2885	2602	2967	2000	1589	1437	3040.6	2384.1	-0.979418	7.35799e-14	2.07763e-12
Mdes005914	2912	2618	2938	2324	1134	725	3045.7	2497.3	-1.27433	2.12958e-05	0.000186218
Mdes013660	2946	2633	3093	2432	1726	1537	3118.7	2623.3	-0.844165	3.0055e-08	4.08717e-07
Mdes010514	2965	2864	2874	2689	2161	2261	3131.2	2608.2	-0.518643	1.04915e-06	1.13305e-05
Mdes005523	2977	2521	2799	2549	2354	1839	2984.3	2512.4	-0.521907	0.00113529	0.00673971
Mdes010493	2997	2754	2550	2242	1658	2347	2987.1	2257	-0.631613	0.000228385	0.0016166
Mdes006475	2998	2422	2738	1691	1801	1489	2934.1	2138.6	-0.91967	1.22232e-07	1.54205e-06
Mdes010224	3004	2683	2666	2191	1947	1280	3005.3	2298.8	-0.850187	1.49452e-05	0.000133467
Mdes011461	3010	2620	2880	3063	2466	2149	3061	2760.1	-0.379793	0.00563966	0.027141
Mdes014656	3020	2281	2473	1619	1160	1363	2796.3	1968	-1.13526	8.85091e-13	2.19226e-11
Mdes009589	3025	2925	3347	2093	1526	1374	3343.8	2624.5	-1.1313	2.24777e-15	8.00638e-14
Mdes007445	3039	2535	2408	2827	1822	2045	2872	2413.5	-0.494141	0.00177109	0.0100018
Mdes000695	3040	2866	2643	2525	1562	1252	3076.4	2419.3	-0.927541	5.11614e-06	4.92278e-05
Mdes013483	3058	3151	3230	2077	2208	1648	3395.9	2555.5	-0.88085	2.99532e-07	3.52938e-06
Mdes001415	3140	2809	3051	2384	2429	1430	3237.3	2581.7	-0.744368	0.000598576	0.00384128
Mdes010410	3145	2818	2946	2750	2726	2098	3204.9	2671	-0.452374	0.00528175	0.0257053
Mdes004910	3150	2593	2491	2742	1666	1766	2962.6	2424.1	-0.660438	0.000137932	0.00101665
Mdes012276	3171	2831	3258	2730	2620	2034	3330.4	2830.1	-0.54615	0.000665317	0.00421547
Mdes016674	3233	2743	2788	2503	1847	1729	3152.9	2488.2	-0.762279	6.96426e-08	9.0658e-07
Mdes005795	3270	3384	3640	3491	2959	2695	3703	3337.2	-0.397491	0.00126058	0.00740144
Mdes007381	3313	2638	2662	2540	2033	1335	3098.6	2435.4	-0.776922	0.000305767	0.00209742
Mdes004207	3386	3008	3071	1803	1054	997	3405.1	2361.4	-1.5408	3.77414e-17	1.74963e-15
Mdes002441	3400	3216	3197	3111	2773	2077	3530.6	2948.9	-0.528224	0.00105558	0.00633188
Mdes000723	3410	3111	3188	2939	2557	2506	3492.9	2875.7	-0.501846	2.33974e-05	0.000202769
Mdes012583	3428	3179	3467	2240	1175	871	3623.6	2747.2	-1.4841	5.04766e-09	7.44445e-08
Mdes004337	3443	2819	3464	2667	2335	1699	3497.4	2915.4	-0.762792	2.64013e-05	0.000226902
Mdes016024	3453	3163	3406	2208	1739	1257	3605.1	2701.9	-1.17688	5.88886e-11	1.13466e-09
Mdes011276	3497	3034	3079	3317	2304	2561	3457.3	2967.6	-0.46768	0.000314223	0.00215353
Mdes000345	3499	3186	3167	2335	1433	1461	3544.6	2624.4	-1.15728	2.0266e-13	5.42641e-12
Mdes000505	3518	3617	3547	3876	2954	3058	3843.5	3440.5	-0.34329	0.000979871	0.00592116
Mdes001633	3566	3249	3056	3156	2203	1795	3551.9	2891.3	-0.706177	5.65207e-05	0.000451294
Mdes004391	3683	3352	3478	2601	2410	1825	3782	2896.7	-0.842479	1.3892e-07	1.72871e-06
Mdes009054	3692	3015	3303	2478	2358	3019	3600.5	2754	-0.55602	0.00317536	0.0166261
Mdes015455	3698	3563	3467	3332	2412	2673	3860	3181.4	-0.582883	2.14535e-07	2.59077e-06
Mdes005856	3720	3500	3675	3564	3271	2586	3919.4	3385	-0.433411	0.00346637	0.0179084
Mdes000151	3747	3258	3360	2464	2087	1478	3728.8	2779	-1.00913	2.82407e-08	3.85394e-07
Mdes006132	3754	3200	3402	2831	2089	1472	3725.3	2947.4	-0.933582	2.77615e-06	2.8014e-05
Mdes008882	3771	2883	2967	1832	1033	1207	3461.1	2317.3	-1.48083	3.77037e-15	1.2869e-13
Mdes003704	3789	3341	3604	3245	3159	2561	3861.1	3220.2	-0.478134	0.00173682	0.0098405
Mdes011935	3789	2591	2264	1876	1296	1104	3110.6	1958.3	-1.24725	7.07364e-08	9.18899e-07
Mdes015014	3806	3719	3604	3262	2920	2272	4004.4	3226.9	-0.621854	4.23102e-05	0.000350442
Mdes002196	3818	3137	3611	1981	1017	797	3800	2721.4	-1.72521	8.72553e-12	1.89786e-10
Mdes006450	3829	3214	3755	3288	2622	1974	3883.3	3318.1	-0.686488	9.09512e-05	0.000695456
Mdes015370	3888	3745	4042	3795	3666	2689	4199.7	3673.4	-0.422993	0.0108923	0.0471586
Mdes014495	3894	3558	3518	2233	1662	1469	3946.9	2771.8	-1.26564	3.18433e-19	1.95465e-17
Mdes005505	4007	3449	3664	3155	2452	2117	4000.1	3216.5	-0.75836	1.28709e-07	1.61458e-06
Mdes004383	4049	3920	3809	4203	2169	2961	4237.9	3710.8	-0.58507	0.00125038	0.0073499
Mdes007016	4163	3955	4599	3707	3852	2873	4573.6	3936.7	-0.500053	0.0039451	0.0199829
Mdes015362	4164	3465	3656	3324	1448	996	4059.5	3279.4	-1.23144	8.46821e-05	0.000652338
Mdes015137	4190	4035	4228	3566	3320	2552	4479.9	3682	-0.622156	5.24117e-05	0.000423934
Mdes002435	4220	3344	3057	2655	2571	1565	3821.9	2692.7	-0.863413	0.000167258	0.00121493
Mdes015582	4234	3236	3350	3260	3151	1917	3892.3	3090.1	-0.598837	0.00752991	0.0347311
Mdes016075	4342	3219	3954	3263	3297	2991	4140.6	3414.8	-0.481507	0.00560765	0.027012
Mdes008956	4345	4043	3956	2815	2241	1776	4441.4	3237.7	-1.0845	3.92089e-12	9.04776e-11
Mdes005655	4371	4112	3342	3489	2158	2847	4256.6	3176.9	-0.714007	4.5798e-05	0.000375039
Mdes000280	4420	4030	3916	3069	2698	1867	4449.4	3317.3	-0.921665	5.07978e-07	5.77095e-06
Mdes003051	4454	4261	3663	2672	1555	1508	4455.1	3024	-1.35579	4.65822e-13	1.19377e-11
Mdes001230	4491	3510	3374	2172	1680	1584	4092.7	2670.4	-1.29223	1.94e-15	7.08898e-14
Mdes017269	4547	4562	3872	2621	1383	1263	4672.3	3115.6	-1.55136	1.50697e-12	3.63406e-11
Mdes011135	4549	4558	4247	3836	3184	3521	4805.5	3799.5	-0.564297	2.53933e-06	2.56807e-05
Mdes007033	4565	3835	3842	3389	2471	2305	4404.3	3404.9	-0.81951	1.88575e-08	2.62887e-07
Mdes000469	4590	3966	4092	4092	3417	2584	4550.1	3818.2	-0.556232	0.00088397	0.00541973
Mdes010096	4651	3610	3675	3591	2027	1099	4294	3395.7	-1.08114	0.000458678	0.00302603
Mdes010251	4676	4437	5171	3989	3519	3268	5137.1	4355.1	-0.628638	9.90162e-07	1.07619e-05
Mdes012077	4722	5052	4960	5140	3653	3836	5301.5	4699.7	-0.458635	6.09876e-05	0.000482495
Mdes000169	4728	4578	4971	4490	4310	3416	5135.6	4447.2	-0.444977	0.0031227	0.0163884
Mdes005913	4745	3851	3832	3508	1479	1037	4471.3	3446.8	-1.30753	4.33821e-05	0.000357846
Mdes014208	4801	3972	4505	3600	3541	2802	4775.6	3843.8	-0.633953	0.000106965	0.000807916
Mdes005796	4837	4983	5383	5249	4630	3947	5468.8	4969.6	-0.3623	0.00700493	0.0326883
Mdes015121	4862	4652	5654	5122	4148	4128	5454.5	5064.2	-0.406085	0.00155451	0.00892478
Mdes002033	4892	4679	4797	4931	4336	3500	5169.1	4529.3	-0.397235	0.00500012	0.024519
Mdes013634	4936	4395	4661	4003	3146	3102	5033.3	4087.6	-0.678447	2.29995e-09	3.62621e-08
Mdes001206	4984	3918	4063	3317	2368	1744	4664	3494.6	-1.04116	3.14784e-07	3.68394e-06
Mdes012117	5030	4477	4625	4456	2893	2504	5084	4248.4	-0.765632	8.96884e-06	8.32553e-05
Mdes014838	5045	4734	4894	5472	4107	4445	5278.7	4796.4	-0.296856	0.00459081	0.022778
Mdes003780	5081	4200	4109	5131	2311	2997	4817.6	4240.4	-0.618843	0.00555794	0.0268142
Mdes001066	5131	4499	5415	4298	4595	3296	5410.3	4608.7	-0.516044	0.00530283	0.0257756
Mdes005473	5132	4707	4555	3306	3290	3716	5179.1	3753.7	-0.688416	3.29456e-05	0.000278825
Mdes015848	5147	4005	6445	2912	1513	2637	5604.6	4609.2	-1.36738	2.28003e-08	3.14745e-07
Mdes015778	5166	4876	5003	4014	3198	2629	5412.6	4275.1	-0.844255	3.74091e-09	5.66241e-08
Mdes003399	5234	4473	4653	4265	3257	3646	5165.9	4187.5	-0.590715	2.11382e-06	2.17258e-05
Mdes002719	5260	4855	4847	3837	2838	2877	5383.1	4121.2	-0.880405	1.15709e-14	3.70508e-13
Mdes009456	5373	4891	4496	4755	3544	3540	5311.4	4298.2	-0.551744	2.2952e-05	0.000199242
Mdes000417	5376	4762	4926	4131	3928	3839	5419.2	4280.4	-0.556125	4.78656e-05	0.000389517
Mdes016294	5512	4680	4331	3155	1684	1860	5226	3573.7	-1.3636	3.5858e-12	8.28684e-11
Mdes002197	5569	4730	4341	3958	2386	3113	5268.2	3898.3	-0.868277	4.06874e-07	4.68056e-06
Mdes008106	5664	4357	4051	3011	1765	1547	5063.4	3366.5	-1.39809	1.91958e-10	3.50718e-09
Mdes009682	5686	6394	6786	6339	3653	2398	6786.9	6154.3	-0.861769	0.000916365	0.00559841
Mdes009358	5706	5042	5018	4909	3370	2901	5672.3	4639	-0.737692	6.68519e-06	6.34215e-05
Mdes004267	5804	5537	5422	6426	4565	4938	6031.4	5458.4	-0.309419	0.00584495	0.0279545
Mdes009119	6008	5300	5268	4915	4133	4475	5963.8	4775.2	-0.516023	4.55521e-05	0.000373311
Mdes009715	6065	4903	4993	5244	4252	3212	5742	4758.7	-0.561312	0.00173926	0.00985072
Mdes002298	6153	5661	5622	5892	3780	5245	6273.3	5353.2	-0.45896	0.00290614	0.0153512
Mdes002131	6193	5825	5878	5027	4429	3753	6438.5	5146.4	-0.662859	5.23078e-07	5.93382e-06
Mdes007890	6255	5675	6484	5104	3934	4310	6622.8	5501.6	-0.691864	1.61299e-09	2.60935e-08
Mdes011266	6267	5350	5635	4928	4799	3805	6206	4976.9	-0.568529	0.000347372	0.00235473
Mdes005321	6597	5710	5493	4223	2073	1941	6404.6	4620.6	-1.36663	4.19076e-09	6.28817e-08
Mdes014305	6626	5769	6336	4514	3912	2976	6737.4	5187.8	-0.941743	5.15286e-09	7.57803e-08
Mdes000133	6813	5694	4591	2870	1279	1006	6154.4	3599.7	-1.97622	3.78367e-11	7.43803e-10
Mdes010116	6835	6334	6313	4603	4332	4088	7009.3	5210.8	-0.797934	8.96593e-10	1.50368e-08
Mdes003785	7094	5880	5465	6323	1097	2606	6635	5440.5	-1.15275	0.00420255	0.0210942
Mdes003109	7100	6527	6736	6439	3914	5400	7325.6	6167.3	-0.607511	9.09455e-05	0.000695456
Mdes006177	7256	7206	5434	6020	3115	4703	7163.2	5303.4	-0.767018	0.000292824	0.00202113
Mdes003658	7325	6661	6263	6132	5106	5871	7286.3	5791.9	-0.464517	0.00064285	0.00408489
Mdes007461	7388	6343	6748	4223	3923	3316	7366.7	5292.7	-1.05579	2.38023e-13	6.28655e-12
Mdes008379	7456	6218	7005	6673	5771	4609	7437.6	6404.4	-0.505187	0.00112564	0.00668752
Mdes005335	7639	7248	6993	5732	3781	4002	7872.8	6023.8	-0.934716	8.81095e-13	2.18934e-11
Mdes003108	7705	6246	6613	6002	3102	3990	7397.3	5927.7	-0.899608	2.25486e-06	2.30534e-05
Mdes005952	7897	6795	7096	5042	2165	1832	7837.9	5804.7	-1.52833	4.54806e-08	6.02142e-07
Mdes014782	7966	7037	7083	7327	6166	4746	7945.9	6706.1	-0.50639	0.00159614	0.00911238
Mdes016255	8016	7139	7012	5216	2825	2638	7975.6	5828.9	-1.3048	1.68624e-10	3.10277e-09
Mdes000158	8018	6743	7534	5196	3656	3605	8019	6100.5	-1.07527	1.9724e-15	7.15875e-14
Mdes008896	8039	6968	6399	6032	5139	3901	7702.9	5825	-0.73416	2.6183e-05	0.000225151
Mdes007285	8154	7601	6848	6312	3562	3308	8134.2	6176.8	-1.02934	1.85705e-07	2.26026e-06
Mdes012116	8487	7353	7901	7338	5534	4743	8539.9	7148.6	-0.666062	5.0632e-06	4.87788e-05
Mdes011137	8556	8136	7910	7318	3214	5051	8852	7145.5	-0.91048	2.94336e-05	0.00025088
Mdes002092	8584	7924	7873	6339	5228	5769	8772	6736.4	-0.714869	1.11997e-09	1.8523e-08
Mdes010913	8628	8222	8782	8438	8015	5976	9220.4	8057.7	-0.414718	0.00964527	0.0427852
Mdes014246	8724	7818	9347	7489	5633	4107	9310.1	7983	-0.824	1.0833e-05	9.95483e-05
Mdes007647	8744	9920	8196	8343	5067	6043	9669	7706.1	-0.708052	7.39199e-06	6.95322e-05
Mdes013802	8746	9289	7963	7262	4558	3948	9357.6	7151.6	-0.968181	1.30951e-07	1.64005e-06
Mdes015155	9006	7545	7660	4057	2279	1980	8710.1	5715.1	-1.78657	2.77645e-17	1.33081e-15
Mdes006872	9109	7966	7835	6900	4544	3500	8962.4	6939.1	-0.981568	7.03629e-07	7.83323e-06
Mdes003084	9293	7557	7705	5110	3790	2619	8833.7	6157.9	-1.32551	1.74376e-10	3.20101e-09
Mdes010097	9526	8207	8218	6390	2544	1758	9336.5	6941.5	-1.53958	3.27248e-06	3.26407e-05
Mdes014044	9801	8409	7660	5889	3839	5543	9309.4	6443.5	-0.987708	3.18597e-08	4.30994e-07
Mdes010150	9994	9649	9675	7874	5225	5151	10548.1	8311.7	-0.925043	6.74788e-12	1.49921e-10
Mdes011651	10094	9025	8656	6898	4287	3538	9993.9	7378	-1.16178	2.50472e-09	3.9212e-08
Mdes008879	10095	9192	9505	4891	2689	2865	10357.9	7034.8	-1.70855	4.43317e-22	4.02615e-20
Mdes016379	10198	9393	10571	9675	9216	6350	10848.5	9507.6	-0.479433	0.00768122	0.0353136
Mdes008096	10269	9159	9842	8524	4128	3362	10528.8	8659.6	-1.13039	8.85923e-06	8.23363e-05
Mdes009188	10448	9205	10236	9638	7956	7020	10750.5	9313.5	-0.508989	7.87287e-05	0.0006095
Mdes008894	10684	10294	9899	6205	5156	3505	11110.2	7768.2	-1.28222	8.28926e-12	1.81825e-10
Mdes002635	10833	9743	9101	5248	3668	3133	10678.9	6960.3	-1.53665	1.22051e-20	8.85725e-19
Mdes011419	10839	9977	10747	9955	9151	6870	11353.7	9713.1	-0.505022	0.00147195	0.00849591
Mdes016247	10861	9900	9707	7180	6589	5648	10962.3	8052.9	-0.870454	2.29728e-10	4.14847e-09
Mdes004551	10909	10204	9581	7553	3746	5711	11044.9	8133.8	-1.09519	2.77017e-08	3.78704e-07
Mdes008098	10965	10465	9893	8864	3913	2923	11271.1	8822.1	-1.25994	1.60377e-05	0.000142567
Mdes010830	11043	11550	10236	11463	7556	8021	11815.3	10039	-0.521322	0.000110958	0.00083584
Mdes005510	11071	9510	9714	7116	5573	4341	10898.8	8031.3	-1.06308	1.5955e-10	2.94626e-09
Mdes011934	11156	7998	6536	6101	3672	3377	9246.2	5925.8	-1.20678	4.02111e-07	4.63607e-06
Mdes008112	11169	10395	9275	9453	5948	8785	11098.4	8725.3	-0.582622	0.000883979	0.00541973
Mdes001184	11582	9697	9794	6756	5777	4477	11178.9	7931	-1.09463	3.11906e-11	6.2261e-10
Mdes005951	11787	10532	10424	9096	7468	6426	11780.5	9198.7	-0.739423	5.83558e-08	7.67371e-07
Mdes015284	12324	10379	12580	8824	9253	6742	12687.8	10245.1	-0.719566	7.53983e-05	0.000584883
Mdes013778	12804	11384	12162	6309	3688	3758	13075.8	9021.4	-1.64576	7.10205e-23	7.07018e-21
Mdes006857	13156	12451	12657	10510	7808	6089	13766.2	10956.7	-0.886059	8.24165e-08	1.06572e-06
Mdes009745	13347	11113	12182	9970	7984	6443	13179.8	10487.6	-0.817917	1.84682e-07	2.25126e-06
Mdes012629	13417	11644	10896	10585	10584	8978	12938.5	10043.4	-0.469683	0.00355476	0.0182693
Mdes008933	14260	13055	13093	9992	9241	8512	14537.9	10984.2	-0.761258	2.43958e-09	3.82693e-08
Mdes001488	14262	13238	13458	9563	8294	6645	14735.3	11009.1	-0.966756	1.76659e-11	3.63942e-10
Mdes002436	14712	10795	16514	12675	9510	6688	15101.8	13883	-0.775823	0.000593111	0.00381093
Mdes009638	14864	12848	10939	7244	4549	7510	13910.9	8738.2	-1.22217	7.37652e-09	1.05583e-07
Mdes001208	14891	11497	11406	6290	4196	3294	13597.2	8609	-1.6913	2.22831e-16	9.1308e-15
Mdes014865	14906	14823	14435	13627	9239	8526	15890.8	13148	-0.73451	2.48835e-07	2.9818e-06
Mdes001060	14959	12814	13415	11853	10320	7714	14816.7	11896.5	-0.689666	3.3998e-05	0.000286639
Mdes010168	14971	12555	16267	14031	11500	8236	15745.3	14289.8	-0.606419	0.00141145	0.0081904
Mdes015592	14985	12481	13156	7722	4971	3641	14612.8	10115.5	-1.55478	4.01351e-13	1.03883e-11
Mdes007648	15273	14520	13378	12741	6993	6782	15535.4	12229.7	-0.956435	7.73729e-07	8.54624e-06
Mdes015744	15575	15967	17303	16805	12705	12270	17570.3	15947.4	-0.459078	6.89442e-05	0.000539669
Mdes000470	15840	14296	15099	14737	12743	9870	16272.4	13944.9	-0.50447	0.000976026	0.00590252
Mdes007889	15992	13754	14616	10699	8070	8694	15958	12080.9	-0.921161	2.70313e-15	9.56255e-14
Mdes002121	16457	12792	14930	9476	6668	5827	15888.2	11762.9	-1.24353	1.04844e-13	2.89207e-12
Mdes006876	16468	14635	15417	7577	2302	2730	16734.7	11268.7	-2.1374	2.2086e-11	4.51611e-10
Mdes007013	16578	14628	15794	15146	13678	9520	16906.3	14479.7	-0.519913	0.00355504	0.0182693
Mdes003174	16805	13833	14623	15065	10032	11526	16281.4	13820.4	-0.542722	0.000103553	0.000783715
Mdes011280	17978	15666	13878	9841	4458	4128	17102.2	11344.6	-1.62181	3.2908e-10	5.84738e-09
Mdes011476	18534	16286	17494	12988	11655	10720	18818	14532.2	-0.78577	4.04809e-10	7.0796e-09
Mdes015365	18820	16179	17494	13819	12588	11914	18882	14862.6	-0.67316	1.9999e-07	2.42076e-06
Mdes001440	19199	16513	15668	12588	5383	4787	18487.6	13395.3	-1.43552	1.76997e-07	2.16268e-06
Mdes008185	19868	19094	18211	15698	10692	10787	20572.4	15993.6	-0.860166	1.6411e-11	3.42098e-10
Mdes010095	20575	17536	16815	13487	7423	5559	19762.9	14367	-1.30474	9.91072e-08	1.26574e-06
Mdes013879	21080	19068	19674	17190	15774	16587	21521.1	17370.2	-0.488407	0.000178248	0.00128633
Mdes013674	21415	20028	20398	18177	16909	12767	22248.3	18150.4	-0.592701	0.000154954	0.00113458
Mdes008120	23418	22125	21507	20895	14961	13203	24125.2	19824.8	-0.689926	1.38056e-06	1.4595e-05
Mdes005858	23572	18960	19230	11348	7640	5687	22219.3	14809.9	-1.56104	5.36699e-14	1.56378e-12
Mdes014821	23869	21676	23289	23748	20196	14423	24760.6	21913.4	-0.468836	0.00677345	0.0317608
Mdes014732	24360	20279	20459	13024	11755	9434	23419.9	16134.4	-1.14867	3.59516e-13	9.32099e-12
Mdes014481	25164	18788	19863	14808	6635	5310	22955.2	16524.5	-1.51054	1.31461e-07	1.64247e-06
Mdes007864	25551	24070	25198	27272	18809	18187	26915.5	24336.8	-0.459895	0.000330817	0.00225531
Mdes000160	25967	23514	24848	21315	14328	16868	26738.4	21781	-0.736922	2.12201e-09	3.37306e-08
Mdes005949	27715	23341	21703	15229	7154	5746	26181.2	17677.2	-1.62492	2.02788e-09	3.23004e-08
Mdes007634	27892	24278	25877	25840	21031	16480	28075	24131.1	-0.533192	0.000675511	0.00426971
Mdes014212	28283	23778	26600	20586	16319	11849	28292.3	22429.5	-0.922556	3.43561e-07	3.98469e-06
Mdes015272	29219	24876	24588	11932	8560	12591	28308.9	17911.5	-1.46619	1.52091e-16	6.41842e-15
Mdes006042	29730	24658	25067	16102	12501	9727	28584.5	19825.8	-1.2827	8.48788e-14	2.37081e-12
Mdes011242	32351	26773	24682	20834	9082	8323	30156.7	21500.9	-1.39182	2.51863e-07	3.01294e-06
Mdes008951	33557	29103	32383	30027	25596	20213	34185.1	29279.9	-0.554033	0.000275442	0.00190965
Mdes005884	34152	31806	31963	25010	27150	19660	35229.8	27060.4	-0.6582	0.000202354	0.00145019
Mdes002431	34172	32609	31952	30160	29507	22573	35524.4	29101.9	-0.483042	0.00208337	0.0114935
Mdes003107	35290	33308	35481	21878	11431	12711	37439.9	27699.2	-1.42696	7.70483e-15	2.52973e-13
Mdes013656	36426	25567	27054	28534	19537	20585	32031	25832.4	-0.611193	0.000524626	0.00342186
Mdes003784	37646	33099	33976	27808	11210	12593	37673.8	29250.8	-1.28371	4.51451e-07	5.16276e-06
Mdes008081	43903	35911	36964	23059	9930	7955	42010.3	28963	-1.76658	1.02685e-09	1.70739e-08
Mdes008095	44145	40957	43633	44650	29851	24009	46309.2	41118.2	-0.631807	0.000382332	0.00256596
Mdes001873	46231	40506	39591	18854	5896	5067	45452.4	28698.1	-2.32963	4.21444e-11	8.2431e-10
Mdes003173	47354	38832	40034	42724	29313	33398	45406.9	38425.1	-0.495116	0.000347764	0.00235636
Mdes002119	49548	46965	50964	33389	25067	16787	53048.8	40567.3	-1.20577	2.38403e-09	3.74737e-08
Mdes004250	50710	48209	43831	24708	12407	12430	51371.3	33296.1	-1.77681	6.02579e-17	2.6891e-15
Mdes011946	51893	44503	45320	26252	22282	19138	50983.6	34707.3	-1.29068	1.55212e-20	1.11595e-18
Mdes008104	51907	37922	36057	24077	14647	11362	45293.7	28881.9	-1.56996	3.10109e-11	6.1982e-10
Mdes006607	55408	51146	53895	34588	35445	27365	57719	42613.6	-0.933089	5.22521e-09	7.66266e-08
Mdes001171	59620	45854	49802	36815	22820	15819	55851.9	41307	-1.2856	7.63472e-08	9.88885e-07
Mdes014753	69725	66296	56200	38457	17025	22160	69185.9	45386.2	-1.5594	4.04512e-12	9.30676e-11
Mdes004885	73575	76474	71462	79123	65820	49555	79711.8	69726.8	-0.420156	0.00907244	0.0405804
Mdes015279	76573	70156	71151	62407	54803	47181	78386.3	62914.6	-0.631124	9.90265e-07	1.07619e-05
Mdes003783	86239	73005	76656	84995	45474	38982	84860.5	74842.8	-0.73594	0.000934342	0.00568364
Mdes006858	136789	130484	133635	124117	52655	80113	144232	120911	-0.897677	5.18914e-05	0.000419945
Mdes003499	169176	140687	153680	140047	112664	82014	166734	137979	-0.702611	9.1451e-05	0.000698934

## Sheet: Sub-Table D
GeneID	In 1 day resistant plants			In 3 day resistant plants			1 day mean	3 day mean	log2FC	P-val	Q-val	Protein name [First hit organism]	Functional category
	rep A	rep B	rep C	rep A	rep B	rep C
	Nutrient Metabolism
		citrate acid cycle and energy metabolism-related
Mdes009742	198	276	228	1022	480	1025	252.7	528.4	1.57768	2.16256e-08	2.99862e-07	D-beta-hydroxybutyrate dehydrogenase, mitochondrial [Bactrocera cucurbitae]	ketone body metabolism, converts 3-hydroxybutanoate to acetoacetate
Mdes005515	206	170	219	1024	334	1013	213.9	524.4	1.69736	1.00287e-06	1.08837e-05	alcohol dehydrogenase [NADP(+)]-like [Anopheles darlingi]	ethonal oxidation, oxidizes alcohols
Mdes014163	206	229	239	497	302	396	242.5	325.6	0.580766	0.0021095	0.0116172	sulfite oxidase, mitochondrial [Musca domestica]	sulfur metabolism which is part of energy metabolism
Mdes006781	410	419	334	1169	542	1101	418.7	643.6	1.01248	0.000116753	0.000872554	thymidylate synthase [Culex quinquefasciatus]	synthesis of dTMP, converts 5,10-methylenetetrahydrofolate and dUMP to dihydrofolate and dTMP
Mdes001199	830	889	769	1377	1411	1221	895.5	959.3	0.468992	0.00457174	0.0226979	ATP synthase subunit s, mitochondrial-like [Megachile rotundata]	energy metabolism, ATP synthesis
Mdes004837	950	664	579	2152	2207	1838	789.2	1165.6	1.26827	1.71394e-08	2.39151e-07	l-lactate dehydrogenase [Culex quinquefasciatus]	pyruvate fermentation to lactate
Mdes000456	1034	958	831	2211	1042	2361	1016	1324	0.739821	0.00646119	0.0304992	succinyl-CoA synthetase beta chain [Anopheles darlingi]	citric acid cycle, catalyzes the ATP-dependent ligation of succinate and CoA to form succinyl-CoA
Mdes009246	1055	1074	1126	2692	1136	2513	1171	1673.2	0.702621	0.00784636	0.0359036	alcohol dehydrogenase class 3 [Anopheles sinensis]	ethonal oxidation, oxidizes alcohols
Mdes000087	1569	1479	1491	3700	1656	3308	1633	2269.5	0.675094	0.00542535	0.0262416	isocitrate dehydrogenase [Mayetiola destructor]	citric acid cycle, converts isocitrate to oxaloacetate
Mdes003434	1594	1524	1568	3426	2091	2991	1685.8	2201.8	0.618392	0.000147661	0.00108441	aldehyde dehydrogenase [Aedes aegypti]	aldehyde metabolism, catalyzes the NADPH-dependent reduction of a variety of aromatic and aliphatic aldehydes to their corresponding alcohols
Mdes001279	1754	1640	1520	3482	2093	3258	1768.3	2198.3	0.604502	0.00114059	0.00676365	glyoxylate/hydroxypyruvate reductase [Anopheles darlingi]	glyoxylate cycle, reduces hydroxypyruvate to D-glycerate and glyoxylate to glycolate
Mdes000049	2690	2425	3253	5043	3825	4857	3008.4	3747	0.485382	0.0035517	0.0182693	adenylosuccinate lyase-like [Ceratitis capitata]	AMP biosynthesis, catalyzes two non-sequencial steps in AMP synthesis
Mdes008145	4451	4087	4415	9059	6424	7840	4659.3	5965.9	0.613837	7.93126e-07	8.74804e-06	cytochrome b5, isoform B [Drosophila melanogaster]	electron transport, a membrane bound hemoprotein which function as an electron carrier for several membrane bound oxygenases
Mdes000465	4522	4333	4612	10169	6770	9247	4844.5	6512.7	0.722419	8.22537e-07	9.05315e-06	glycerol-3-phosphate acyltransferase [Aedes aegypti]	glycerol metabolism, converts glycerol 3-phosphate to glycerone phosphate
Mdes003815	13594	13284	13517	22608	16257	19512	14532.9	16226.9	0.298013	0.00951918	0.0423347	malate dehydrogenase 2 [Mayetiola destructor]	citric acid cycle, converts malte to oxaloacetate
Mdes002920	17528	18027	18104	31434	33355	24950	19305.8	22192.3	0.522514	0.00187531	0.0105026	succinate dehydrogenase B, partial [Mayetiola destructor]	citric acid cycle, catalyzes the following reaction succinate + a quinone = fumarate + a quino
		carbohydrate metabolism and glycolysis
Mdes001287	14	6	5	66	24	38	9	28.9	1.93786	0.000548658	0.0035562	regucalcin-like isoform X1 [Ceratitis capitata]	carbohydrate metabolism, gluconolactonase with low activity towards other sugar lactones, including gulonolactone and galactonolactone
Mdes008906	23	37	10	494	220	682	25.3	201.8	3.89375	3.09847e-17	1.47605e-15	glucose dehydrogenase [FAD, quinone] [Copidosoma floridanum]	carbohydrate metabolism, glucose metabolism
Mdes007867	29	38	24	6629	642	2528	32.8	2648.3	5.62549	3.12622e-15	1.08857e-13	levanase [Flexithrix dorotheae]	carbohydrate metabolism, hydrolyzing levan
Mdes015120	37	27	37	88	95	82	36.3	54.8	1.15196	0.000322639	0.00220246	alpha-amylase, partial [Mayetiola destructor]	carbohydrate metabolism, starch hydrolysis
Mdes009774	61	61	91	193	260	205	76.6	125.5	1.40046	3.00115e-06	3.01084e-05	alpha-amylase [Aedes aegypti]	carbohydrate metabolism, starch hydrolysis
Mdes003873	111	111	108	2431	153	1328	118.7	1024.3	2.78266	0.000290815	0.00200816	Mipp1 [Drosophila busckii]	sugar metabolism, glucose catabolic process, acts as a phosphoinositide 5- and phosphoinositide 6-phosphatase and regulates cellular levels of inositol pentakisphosphate (InsP5) and inositol hexakisphosphate (InsP6) (By similarity). Also acts as a 2,3-bisphosphoglycerate 3-phosphatase, by mediating the dephosphorylation of 2,3-bisphosphoglycerate (2,3-BPG) to produce phospho-D-glycerate without f…
Mdes007969	118	95	100	299	140	182	112.6	172.4	0.717548	0.00718548	0.0334104	L-xylulose reductase-like [Ceratitis capitata]	carbohydrate metabolism, catalyzes the NADPH-dependent reduction of several pentoses, tetroses, trioses, alpha-dicarbonyl compounds and L-xylulose
Mdes008151	119	137	121	652	272	506	135.7	324	1.63954	2.57196e-09	4.01836e-08	L-galactose dehydrogenase-like [Bactrocera cucurbitae]	carbohydrate metabolism, catalyzes the oxidation of L-galactose to L-galactono-1,4-lactone in the presence of NAD+
Mdes006592	158	190	183	857	227	508	191.1	438.7	1.26606	0.00028333	0.00196083	alpha-N-acetyl glucosaminidase [Culex quinquefasciatus]	carbohydrate catabolism, removes terminal alpha-N-acetylgalactosamine residues from glycolipids and glycopeptides
Mdes010450	207	228	157	484	307	612	213.2	276.5	1.00203	0.000453977	0.00299884	glucose dehydrogenase [FAD, quinone] [Bactrocera dorsalis]	carbohydrate metabolism, converts ?-D-glucose to D-glucono-?-lactone
Mdes014566	208	148	180	445	307	623	192.7	273.3	1.1215	0.000121611	0.000905811	levanase [Clostridium acetobutylicum]	carbohydrate metabolism, hydrolyzing levan
Mdes012061	249	233	231	483	312	433	256.5	315.7	0.545223	0.00335801	0.0174356	glucose-6-phosphate 1-dehydrogenase-like isoform X1 [Diaphorina citri]	carbohydrate metabolism, catalyzes the rate-limiting step of the oxidative pentose-phosphate pathway
Mdes007055	254	281	244	599	310	613	280.4	368.8	0.7173	0.00514038	0.0250802	glucose dehydrogenase [Aedes aegypti]	carbohydrate metabolism, converts ?-D-glucose to D-glucono-?-lactone
Mdes015548	305	231	256	524	449	674	284.9	345.4	0.833286	0.000384153	0.00257667	UDP-glucuronosyltransferase 2B13-like [Aedes aegypti]	clucuronidation, involved in the conjugation and subsequent limination of potentially toxic xenobiotics and endogenous compounds
Mdes003772	380	308	329	794	776	661	365.8	491.9	0.90771	2.81812e-07	3.33832e-06	UDP-glucuronosyltransferase 2B1 [Aedes aegypti]	clucuronidation, involved in the conjugation and subsequent limination of potentially toxic xenobiotics and endogenous compounds
Mdes005546	488	447	473	984	887	937	506.5	644.5	0.772308	1.21045e-07	1.53206e-06	UDP-glucuronosyltransferase 2B20 [Anopheles darlingi]	clucuronidation, involved in the conjugation and subsequent limination of potentially toxic xenobiotics and endogenous compounds
Mdes007633	521	497	681	1447	697	1126	610.8	940	0.685761	0.00344423	0.0178356	alpha-glucosidase [Drosophila sechellia]	carbohydrate metabolism, breaks down starch and disaccharides to glucose
Mdes003768	570	575	434	4342	1364	4710	568.5	1958.6	2.40351	1.76698e-11	3.63942e-10	1,5-anhydro-D-fructose reductase-like [Anopheles sinensis]	sugar metabolism, catalyzes the NADPH-specific reduction of 1,5-anhydro-D-fructose to 1,5-anhydro-D-mannitol
Mdes014755	588	635	619	1108	1107	849	662.8	772	0.510217	0.0030979	0.0162645	beta-glucuronidase-like [Musca domestica]	carbohydrate metabolism, lays an important role in the degradation of dermatan and keratan sulfates
Mdes013095	783	696	704	1901	889	1834	785.4	1132.8	0.827403	0.000996414	0.00600944	ribose-5-phosphate isomerase-like [Musca domestica]	metabolism of five carbon sugars, converts D-ribose 5-phosphate to D-ribulose 5-phosphate and vice versa
Mdes005347	955	1004	1123	1853	1925	1693	1108.6	1338.1	0.610292	0.000205133	0.00146672	beta-glucuronidase-like [Musca domestica]	carbohydrate metabolism, lays an important role in the degradation of dermatan and keratan sulfates
Mdes004956	1056	1047	948	1923	1454	1412	1098	1272.2	0.41375	0.00151855	0.00875394	UDP-glucuronosyltransferase 2B28 [ [Anopheles sinensis]	clucuronidation, involved in the conjugation and subsequent limination of potentially toxic xenobiotics and endogenous compounds
Mdes007875	1529	1502	1687	3093	3489	2725	1697	2133.1	0.764153	2.14e-05	0.000187024	levanase [Bacillus sp. BSC154]	carbohydrate metabolism, hydrolyzing levan
Mdes016699	1596	1611	1755	3567	2786	2543	1784.9	2358	0.60621	1.9646e-06	2.02591e-05	trehalose-phosphate phosphatase C [Bactrocera dorsalis]	trehalose biosynthesis, removes the phosphate from trehalose 6-phosphate (Tre6P) to produce free trehalose
Mdes003650	2317	2354	2978	5274	5316	4465	2750.3	3691.6	0.75551	1.29782e-05	0.000117798	glycogen [starch] synthase isoform X1 [Musca domestica]	carbohydrate metabolism, glycogen synthesis
Mdes014263	2464	2320	2752	4218	4200	3475	2710.1	3150.7	0.43781	0.00542573	0.0262416	phosphoglucomutase [Aedes aegypti]	carbohydrate metabolism, involved in synthesis and breakdown of glucose
Mdes014683	3087	3160	3762	8877	7117	7128	3599.5	5543.8	0.975369	8.41296e-14	2.35411e-12	UTP-glucose-1-phosphate uridylyltransferase 2 [Anopheles darlingi]	carbohydrate metabolism in multiple pathways, catalyze interchange between alpha-D-glucose 1-phosphate and UDP-glucose
Mdes010894	3257	3423	3688	6360	5872	5577	3729.6	4503.5	0.557895	1.83653e-05	0.000162145	glycogen debranching enzyme [Bactrocera cucurbitae]	glycogen metabolism, transfers a segment of a (1->4)-alpha-D-glucan to a new position in an acceptor to generate a new branch
Mdes002079	3302	3205	3077	10060	4760	9530	3448.5	5647.3	1.08714	4.67038e-06	4.53886e-05	6-phosphogluconate dehydrogenase, decarboxylating [Bactrocera cucurbitae]	sugar metabolism, atalyzes the oxidative decarboxylation of 6-phosphogluconate to ribulose 5-phosphate and CO2, with concomitant reduction of NADP to NADPH
Mdes003974	3929	3887	4103	6829	5077	6203	4287.7	4912.3	0.373036	0.00243201	0.0131554	brain chitinase and chia [Anopheles darlingi]	carbohydrate metabolism, hydrolyze chitin
Mdes008272	5114	5053	5445	10750	8150	9445	5615.9	7189.8	0.629406	2.90647e-08	3.95943e-07	transaldolase [Anopheles darlingi]	carbohydrate metabolism, important for the balance of metabolites in the pentose-phosphate pathway
Mdes002002	8548	8313	8371	22675	11130	20916	9078	13497.7	0.86302	0.000102485	0.000776383	transketolase [Aedes aegypti]	carbohydrate metabolism, xylulose biosynthesis, catalyzes the transfer of a two-carbon ketol group from a ketose donor to an aldose acceptor, via a covalent intermediate with the cofactor thiamine pyrophosphate
Mdes007874	10251	9106	10209	20553	14018	17651	10634.2	13638.4	0.584096	1.33864e-05	0.000121219	levanase [Bacillus subtilis]	carbohydrate metabolism, hydrolyzing levan
Mdes007645	36026	34270	35943	65082	48062	52440	38218.5	45122.9	0.406145	5.71767e-05	0.000456297	glyceraldehyde 3-phosphate dehydrogenase, partial [Mayetiola destructor]	glycolysis, converts D-glyceraldehyde 3-phosphate to 3-phospho-D-glyceroyl phosphate
Mdes012418	39033	37856	35679	90055	46682	95336	40506.4	54909.8	0.796725	0.000790118	0.00491215	glycogen phosphorylase [Lucilia cuprina]	carbohydrate metabolism, glycogen degradation
		lipid and steriod metabolism
Mdes008221	0	0	2	100	14	60	0.7	40.8	4.8351	6.72147e-09	9.68315e-08	UDP-glucuronosyltransferase 2B28 [ [Anopheles sinensis]	sphingolipid metabolism, catalyzes the synthesis of 1-(beta-D-galactosyl)-2-(2-hydroxyacyl)sphingosine
Mdes010914	6	0	2	89	8	12	2.9	36.5	2.69191	0.00218174	0.0119938	lactosylceramide 1,3-N-acetyl-beta-D-glucosaminyltransferase-like [Drosophila grimshawi]	sphingolipid biosynthesis, plays a key role in the synthesis of lacto- or neolacto-series carbohydrate chains on glycolipids
Mdes002353	81	58	66	196	111	357	73.7	113.3	1.42959	0.000469976	0.00309399	elongation of very long chain fatty acids protein 4 [Anopheles darlingi]	lipid metabolism, fatty acid biosynthesis, catalyzes the first and rate-limiting reaction of the four that constitute the long-chain fatty acids elongation cycle
Mdes006536	90	70	104	727	185	439	94.9	344.7	2.00949	9.47852e-08	1.21253e-06	24-dehydrocholesterol reductase [Culex quinquefasciatus]	steriod biosynthesis, catalyzes the reduction of the delta-24 double bond of sterol intermediates
Mdes015581	143	119	109	325	146	342	133.5	187.6	0.871398	0.00582637	0.0279012	elongation of very long chain fatty acids protein AAEL008004-like [Tribolium castaneum]	fatty acid biosynthesis, catalyzes the first and rate-limiting reaction of the four that constitute the long-chain fatty acids elongation cycle
Mdes016895	170	193	249	904	1175	847	220	492.7	2.0279	4.61381e-16	1.82787e-14	fatty acid synthase [Bactrocera cucurbitae]	fatty acid biosynthesis, fatty acid chain elongation by adding one unit long with each step
Mdes010221	600	563	672	1092	829	987	659.9	794	0.434109	0.0032145	0.0167932	3-oxoacyl-[acyl-carrier-protein] reductase [Culex quinquefasciatus]	fatty acid biosynthesis, catalyzes the condensation reaction of fatty acid synthesis by the addition to an acyl acceptor of two carbons from malonyl-ACP
Mdes000588	1024	1188	1090	6331	3260	7064	1188.3	3100.7	2.06994	5.97123e-16	2.34175e-14	acyl-CoA Delta(11) desaturase-like isoform X2 [Acromyrmex echinatior]	fatty acid biosynthesis, catalyzes the formation of Delta(11) fatty acyl precursors in the pheromone gland, with a preference for myristic acid
Mdes009644	1465	1388	1407	2708	1939	2818	1532.6	1830.1	0.579318	0.000610535	0.00390833	very long-chain-fatty-acid--CoA ligase bubblegum [Ceratitis capitata]	lipid metabolism, lipid synthesis
Mdes007035	1811	1568	1565	4454	2723	4136	1778.7	2608.9	0.951153	1.63418e-07	2.01259e-06	lysophospholipid acyltransferase 5 [Nasonia vitripennis]	lipid biosynthesis, mediates the conversion of lysophosphatidylcholine into phosphatidylcholine
Mdes011698	1968	1909	1993	3568	3681	3204	2111.7	2485.8	0.614586	4.58113e-05	0.000375039	1-acyl-sn-glycerol-3-phosphate acyltransferase [Culex quinquefasciatus]	phospholipid biosynthesis, converts lysophosphatidic acid into phosphatidic acid by incorporating an acyl moiety at the sn-2 position of the glycerol backbone
Mdes000342	2369	2344	2482	3989	3851	3155	2588.3	2915.1	0.388943	0.00781483	0.0358094	acylglycerol kinase, mitochondrial [Anopheles darlingi]	lipid metabolism, glycerolipid metabolism, phosphorylate both monoacylglycerol and diacylglycerol to form lysophosphatidic acid (LPA) and phosphatidic acid (PA), respectively
Mdes005880	2702	2687	2720	6879	3262	6504	2917.4	4191.5	0.783355	0.000904123	0.00553014	leukotriene A-4 hydrolase isoform X1 [Ceratitis capitata]	lipid metabolism, leukotriene B4 biosynthesis, catalyzes the final step in the biosynthesis of the proinflammatory mediator leukotriene B4
Mdes009935	3767	3848	3919	8327	9050	6905	4149.6	5409.3	0.854646	5.06641e-07	5.7642e-06	choline-phosphate cytidylyltransferase B isoform X1 [Musca domestica]	lipid metabolism, controls phosphatidylcholine synthesis
Mdes009855	3946	4143	4540	9326	11699	8479	4542.7	6139	1.01056	6.4217e-07	7.20585e-06	glycerophosphocholine phosphodiesterase GPCPD1 [Musca domestica]	lipid metabolism, glycerophospholipid biosynthesis
Mdes008154	4927	5146	5712	8963	11775	7643	5677.8	6622.3	0.636122	0.00416303	0.0209159	phosphatidate phosphatase LPIN2-like isoform X4 [Ceratitis capitata]	fatty acid metabolism, catalyzes the conversion of phosphatidic acid to diacylglycerol during triglyceride, phosphatidylcholine and phosphatidylethanolamine biosynthesis in the reticulum endoplasmic membrane
Mdes007676	10358	11292	12652	49681	46238	42972	12338	26526.8	1.7898	9.04229e-37	2.80853e-33	fatty acid synthase [Aedes aegypti]	fatty acid biosynthesis, fatty acid chain elongation by adding one unit long with each step
Mdes003162	12675	13056	13108	24093	20424	20514	13973.8	16598.3	0.516922	7.30728e-07	8.09429e-06	acetyl-CoA carboxylase [Aedes aegypti]	lipid metabolism, catalyzes the rate-limiting reaction in the biogenesis of long-chain fatty acids
Mdes008087	15799	15667	16940	29944	25113	25460	17412.4	20976.6	0.507154	1.7254e-06	1.79715e-05	ATP-citrate synthase isoform X1 [Stomoxys calcitrans]	lipid metabolism, synthesizes acetyl CoA for fatty acid synthesis
Mdes007029	2891	3212	3488	13126	13164	11335	3450.1	7086.3	1.74607	5.10339e-29	1.49539e-26	acyl-CoA desaturase 1 [Anopheles gambiae str. PEST]	catalyze the insertion of a double bond into a spectrum of fatty acyl-CoA substrates including palmitoyl-CoA and stearoyl-CoA
Mdes004557	349	335	330	1017	544	1116	364.8	581	1.15008	5.65406e-06	5.40354e-05	fatty acyl-CoA reductase [Anopheles darlingi]	catalyzes the reduction of saturated fatty acyl-CoA with chain length C16 or C18 to fatty alcohols
Mdes016354	5	16	13	85	16	86	12.2	40.8	2.0014	0.00130731	0.00764116	fatty acyl-CoA reductase CG5065 [Plutella xylostella]	catalyzes the reduction of saturated fatty acyl-CoA with chain length C16 or C18 to fatty alcohols
Mdes010181	642	595	682	1176	1001	971	690.2	832.8	0.486243	0.000289225	0.00199896	phosphatidylcholine-sterol acyltransferase [Aedes aegypti]	cholesterol metabolism, converts cholesterol and phosphatidylcholines to cholesteryl esters and lysophosphatidylcholines on the surface of high and low density lipoproteins
Mdes012394	1107	1109	1267	2118	2258	1656	1252.7	1520.6	0.572086	0.00181702	0.0102314	alkyldihydroxyacetonephosphate synthase isoform X1 [Nasonia vitripennis]	lipid metabolism, catalyzes the exchange of an acyl for a long-chain alkyl group and the formation of the ether bond in the biosynthesis of ether phospholipids
Mdes005907	7402	7368	7285	11596	14630	10549	7935.4	8511.5	0.528271	0.00830366	0.0376184	long-chain-fatty-acid--CoA ligase 4 isoform X1 [Ceratitis capitata]	lipid metabolism, activation of long-chain fatty acids for both synthesis of cellular lipids, and degradation via beta-oxidation
Mdes015847	94	141	105	332	231	289	122.4	188.2	1.07851	3.76507e-06	3.70542e-05	group XV phospholipase A2-like [Papilio xuthus]	lipid metabolism, lipase
Mdes005517	165	167	140	482	276	684	169.9	266.6	1.35841	1.90059e-05	0.000167136	hydroxysteroid dehydrogenase [Aedes aegypti]	steriod metabolism, hydrolyzes hydroxysteriods
Mdes015514	173	206	233	666	617	403	220.1	389.6	1.21876	1.68011e-07	2.06262e-06	phospholipase A1-like [Bactrocera dorsalis]	lipid degradation, leaves the sn-1 acyle chain
Mdes011131	879	811	897	1803	2105	1337	930.5	1197.2	0.799317	0.000190467	0.00136942	secretory Phospholipase A2 [Culex quinquefasciatus]	lipid metabolism, lipase
Mdes006158	1080	1090	1151	2397	2157	1797	1194.7	1569.4	0.70642	7.07503e-07	7.87072e-06	beta-hexosaminidase [Aedes aegypti]	glycosphingolipid metabolism, catalyzes the degradation of the ganglioside GM2, and other molecules containing terminal N-acetyl hexosamines
Mdes005838	3914	3682	4445	6514	8871	6025	4330	4970.2	0.623555	0.00568367	0.0273274	brummer [Anopheles darlingi]	lipid metabolism, lipase, hydrolyzes triglerides
		amino acid and other nitrogen compound metabolism
Mdes015335	4	6	6	821	85	400	5.8	329.6	5.52589	2.10294e-20	1.48731e-18	pantetheinase [Anopheles darlingi]	pantothenate metabolism, hydrolyzes specifically one of the carboamide linkages in D-pantetheine thus recycling pantothenic acid (vitamin B5) and releasing cysteamine
Mdes009224	7	8	20	137	16	88	12.6	65.2	2.2529	0.000453163	0.00299473	ornithine cyclodeaminase [Aedes aegypti]	amino acid metabolism, converts L-ornithine to L-proline
Mdes009968	15	24	30	271	89	163	24.8	123.8	2.55208	4.25139e-10	7.39351e-09	10-formyltetrahydrofolate dehydrogenase [Culex quinquefasciatus]	one carbon metabolism, converts 10-formyltetrahydrofolate to tetrahydrofolate and release one carbon in the form of CO2
Mdes008914	16	14	25	62	36	43	19.8	38	1.0718	0.0103068	0.0450632	4-coumarate--CoA ligase 1-like [Musca domestica]	phenylpropanoid metabolism, produces CoA thioesters of a variety of hydroxy- and methoxy-substituted cinnamic acids for biosynthesis
Mdes017308	23	29	22	93	58	72	26.6	48.8	1.31735	0.000107623	0.000812144	alpha-aminoadipic semialdehyde synthase, mitochondrial [Anopheles darlingi]	amino acid degradation, catalyzes the first two steps in lysine degradation
Mdes014861	48	61	70	130	101	119	64.4	89.2	0.728671	0.00674888	0.0316647	ribonucleoside-diphosphate reductase large subunit, partial [Stegodyphus mimosarum]	pyrimidine biosynthesis, synthesizing deoxyribonucleotides from the corresponding ribonucleotides for DNA synthesis
Mdes007966	69	100	93	293	143	186	94.3	166.3	0.973532	0.000464746	0.00306476	tropinone reductase 2-like [Solenopsis invicta]	tropane alkaloid biosynthesis, catalyzes the stereospecific reduction of tropinone to pseudotropine
Mdes016147	82	60	66	229	88	200	74.8	126.4	1.03373	0.00265353	0.0141905	pyridoxine-5'-phosphate oxidase-like [Bombus impatiens]	pyridoxine (vitamin B6) biosynthesis, catalyzes the oxidation of either pyridoxine 5'-phosphate or pyridoxamine 5'-phosphate to pyridoxal 5'-phosphate
Mdes003264	102	87	86	310	166	216	98.9	169.3	1.06798	9.70214e-06	8.96871e-05	L-asparaginase [Aedes aegypti]	amino acid metabolism, catalyzes the hydrolysis of asparagine to aspartic acid
Mdes008189	175	120	120	302	231	324	149.3	184.3	0.812153	0.00109201	0.00651011	tyrosine 3-monooxygenase [Anopheles gambiae str. PEST]	catecholamine biosynthesis, neurotransmitter biosynthesis, catalyzes the reaction of L-tyrosine + tetrahydrobiopterin + O2 = L-dopa + 4a-hydroxytetrahydrobiopterin.
Mdes015743	260	333	446	781	741	952	373.5	549.3	1.02798	3.71518e-05	0.000310866	glycine dehydrogenase (decarboxylating), mitochondrial [Stomoxys calcitrans]	amino acid metabolism, catalyzes the degradation of glycine
Mdes002984	266	257	207	476	340	374	262.8	300.1	0.465949	0.0103346	0.0451595	gamma-glutamylcyclotransferase CG2811 [Bactrocera cucurbitae]	glutathione biosynthesis, catalyzes the formation of 5-oxoproline from gamma-glutamyl dipeptides and may play a significant role in glutathione homeostasis
Mdes001678	326	352	289	942	507	965	348.1	529.3	1.06823	1.36259e-05	0.000123173	UDP-N-acetylhexosamine pyrophosphorylase-like [Musca domestica]	UDP-N-acetylglucosamine biosynthesis, onverts UDP and GlcNAc-1-P into UDP-GlcNAc, and UDP and GalNAc-1-P into UDP-GalNAc
Mdes007967	327	375	324	1076	446	829	369.3	601.3	0.924782	0.000354923	0.00239555	tropinone reductase 2-like isoform X1 [Diaphorina citri]	tropane alkaloid biosynthesis, catalyzes the stereospecific reduction of tropinone to pseudotropine
Mdes002321	379	378	391	946	423	906	413	585.5	0.729992	0.00589051	0.0281389	low-specificity L-threonine aldolase 2 [Bactrocera cucurbitae]	amino acid metabolism, catalyzes the cleavage of L-allo-threonine and L-threonine to glycine and acetaldehyde
Mdes016148	396	376	458	927	483	934	442.3	613.8	0.683339	0.00541741	0.0262317	ribonucleoside-diphosphate reductase large subunit [Culex quinquefasciatus] gi|167862546|gb|EDS25929.1| ribonucleoside-diphosphate reductase large subunit [Culex quinquefasciatus]	pyrimidine biosynthesis, synthesizing deoxyribonucleotides from the corresponding ribonucleotides for DNA synthesis
Mdes005396	444	459	513	1080	870	974	509.3	704.1	0.816572	9.53202e-09	1.35313e-07	asparaginase [Mayetiola destructor]	amino acid metabolism, catalyzes the hydrolysis of asparagine to aspartic acid.
Mdes004952	445	480	521	1114	612	1223	520.2	721.9	0.784358	0.00152849	0.00880745	ribonucleoside-diphosphate reductase large subunit-like [Ceratitis capitata]	pyrimidine biosynthesis, synthesizing deoxyribonucleotides from the corresponding ribonucleotides for DNA synthesis
Mdes003760	454	467	540	1932	2359	1450	525.5	1057.3	1.74486	3.80126e-14	1.12875e-12	4-coumarate-CoA ligase 1 [Solenopsis invicta]	phenylpropaoid synthesis, produces CoA thioesters of a variety of hydroxy- and methoxy-substituted cinnamic acids
Mdes001390	551	595	572	1145	679	1095	618.2	761.5	0.523839	0.00808726	0.0368422	protoporphyrinogen oxidase [Culex quinquefasciatus]	metabolism, heme synthesis, catalyzes the 6-electron oxidation of protoporphyrinogen-IX to form protoporphyrin-IX
Mdes007622	874	794	1071	1914	1288	1633	984.7	1334.5	0.581838	0.000691053	0.00435908	guanine deaminase [Musca domestica]	nucleotide metabolism, catalyzes the hydrolytic deamination of guanine, producing xanthine and ammonia
Mdes004413	1642	1839	1820	3544	2766	2694	1907.3	2383.6	0.530057	1.28859e-05	0.000117096	epsilon-trimethyllysine 2-oxoglutarate dioxygenase [Anopheles darlingi]	carnitine biosynthesis, converts trimethyllysine (TML) into hydroxytrimethyllysine
Mdes005730	1951	1924	1892	5726	2646	5991	2075	3289.7	1.05957	5.0554e-05	0.000409548	glutamine--fructose-6-phosphate aminotransferase [isomerizing] 2-like isoform X3 [Musca domestica]	nucleotide-sugar biosynthesis, controls the flux of glucose into the hexosamine pathway by converting fuctose-6-phosphate to glucosamine 6-phosphate
Mdes005327	1995	2039	2144	3598	2721	2785	2222.5	2578.6	0.325265	0.00307517	0.0161506	pyrroline-5-carboxylate reductase [Mayetiola destructor]	amino acid biosynthesis, catalyzes the last step in proline biosynthesis
Mdes012399	2087	1871	2538	3984	6155	4460	2335.3	2943.1	0.964577	0.000147683	0.00108441	uricase [Bactrocera dorsalis]	uric acid homeostasis, oxidation of uric acid
Mdes001235	2153	2473	3023	6151	7353	6274	2750.6	4064.3	1.15553	2.83689e-08	3.86803e-07	phosphoserine phosphatase [Mayetiola destructor]	amino acid metabolism, catalyzes the last step in the biosynthesis of serine from carbohydrates
Mdes005865	2598	2738	4078	5865	6557	5690	3383.4	4515.6	0.728542	0.00109832	0.00653774	bifunctional protein folD [Anopheles sinensis]	nitrogen compound biosynthesis, participates in multiple chemical reactions
Mdes010595	2926	2789	3108	5561	3715	5310	3173.5	3875.3	0.49088	0.00221245	0.0121454	S-adenosylmethionine synthase isoform X1 [Bactrocera cucurbitae]	one carbon metabolism, catalyzes the formation of S-adenosylmethionine from methionine and ATP)
Mdes001528	3234	3139	3109	5317	4948	4258	3411.6	3778.8	0.390808	0.00345431	0.0178818	ribose-phosphate pyrophosphokinase 1,2 [Anopheles darlingi]	nucleotide metabolism, catalyzes the synthesis of phosphoribosylpyrophosphate (PRPP) that is essential for nucleotide synthesis
Mdes008602	3336	3972	5176	9988	12869	8679	4488.5	6742.8	1.11908	4.67544e-06	4.54094e-05	branched-chain-amino-acid aminotransferase-like isoform X2 [Ceratitis capitata]	branched chain amino acid biosynthesis, catalyzes the first reaction in the catabolism of the essential branched chain amino acids leucine, isoleucine, and valine
Mdes012141	3978	3891	4528	8208	6324	7061	4458.5	5688.1	0.569818	2.8898e-06	2.91231e-05	glutamate semialdehyde dehydrogenase [Culex quinquefasciatus]	amino acid metabolism
Mdes007856	4271	4446	5002	7964	7484	7342	4934.5	5844.9	0.511891	0.000217752	0.00154839	cytosolic purine 5'-nucleotidase-like [Musca domestica]	nucleotide metabolism, plays a critical role in the maintenance of a constant composition of intracellular purine/pyrimidine nucleotides in cooperation with other nucleotidases
Mdes010667	4928	4727	5808	10465	8276	9542	5560.4	7270.9	0.64268	3.03055e-06	3.03837e-05	phosphoribosylformylglycinamidine synthase-like [Musca domestica]	purine metabolism, catalyzes the ATP-dependent conversion of formylglycinamide ribonucleotide and glutamine to yield formylglycinamidine ribonucleotide and glutamate
Mdes001097	5129	4567	5070	7972	6829	6653	5311.1	5884.5	0.312847	0.00757661	0.0348947	ornithine decarboxylase [Mayetiola destructor]	polyamine biosynthesis, converts ornithine into putrescine, a precursor for polyamines
Mdes009962	5640	5691	5860	10454	11127	8406	6184.7	7294.3	0.583424	0.000507581	0.00331904	dihydropyrimidine dehydrogenase [Aedes aegypti]	nitrogen compound metabolism, involved in pyrmidine base degradation,
Mdes007861	7653	7898	10047	14353	12719	13938	9204	11086.7	0.458499	0.00434136	0.0217138	multifunctional protein ADE2 [Bactrocera cucurbitae]	purine biosynthesis
Mdes013266	9000	8646	9925	16696	12561	15406	9916.1	11952.9	0.466351	0.000375951	0.0025264	bifunctional purine biosynthesis protein PURH [Nasonia vitripennis]	purine biosynthesis, involved in multiple synthetic reactions
Mdes003536	9156	9574	9800	17855	18129	14386	10264.3	12346.7	0.598916	0.000111869	0.000840914	CTP synthase [Culex quinquefasciatus]	pyrimidine metabolism, involved in the de novo synthesis of CTP
Mdes009249	13105	13984	13858	22221	21445	19076	14732.9	16255.7	0.394917	0.00334411	0.0173809	carbamoyl-phosphate synthase large chain [Culex quinquefasciatus]	urea cycle, involved in the urea cycle of ureotelic animals where the enzyme plays an important role in removing excess ammonia from the cell.
Mdes012413	32793	32882	33148	58720	47092	46063	35554.7	41096.8	0.388795	8.74299e-05	0.000671839	glutamine synthetase [Mayetiola destructor]	glutamate/glutamine metabolism, catalyzes the production of glutamine and 4-aminobutanoate
		others
Mdes003656	8	4	1	90	10	54	4.7	36.3	2.82721	0.000131063	0.000971553	dimethylaniline monooxygenase [Anopheles darlingi]	detoxification, involved in the oxidative metabolism of a variety of xenobiotics such as drugs and pesticides
Mdes013072	8	5	6	624	135	267	6.8	251.3	5.12798	6.95858e-24	7.88808e-22	hexamerin 2 beta [Aedes aegypti]	nutrient storage, serve as a store of amino acids for synthesis of proteins in adult insects
Mdes014718	14	19	13	231	27	130	16.6	98.8	2.56476	7.82063e-06	7.32535e-05	dimethylaniline monooxygenase [Culex quinquefasciatus]	detoxification, involved in the oxidative metabolism of a variety of xenobiotics such as drugs and pesticides
Mdes008084	48	45	54	127	80	86	52.9	79.4	0.739947	0.0079325	0.0362116	esterase [Calliphora stygia]	ester metabolism, hydrolyzing carboxylic esters to alcohols and carboxylates
Mdes017258	79	68	67	221	73	253	77	123.7	1.07002	0.00786824	0.0359711	venom carboxylesterase-6-like [Bactrocera dorsalis]	ester degradation, converts a carboxylic ester to an alcohol and carboxylate
Mdes016176	83	91	87	165	132	186	93.9	112.2	0.658227	0.0077289	0.0354908	UDP-glucuronosyltransferase 2B28 [Anopheles darlingi]	detoxification, conjugates and eliminates potentially toxic xenobiotics and endogenous compounds
Mdes010511	114	128	105	1888	828	1801	124.9	806.8	3.39705	1.37369e-33	9.27538e-31	larval serum protein 2 [Culex quinquefasciatus]	nutrient storage, serve as a store of amino acids for synthesis of proteins in adult insects
Mdes011959	227	226	248	458	321	388	252.2	314.9	0.498996	0.00277922	0.0147661	epoxide hydrolase [Culex quinquefasciatus]	detoxification, a role in xenobiotic metabolism by degrading potentially toxic epoxides
Mdes011031	269	331	226	2803	1078	4169	297.5	1235.4	2.95724	1.26316e-14	4.02811e-13	vitellogenin-1-like [Ceratitis capitata]	nutrient storage
Mdes007373	290	350	303	2278	1131	3330	339.4	1067.9	2.55144	1.00757e-14	3.26671e-13	dimethylaniline monooxygenase [Anopheles darlingi]	xenobiotic metabolism, involved in the oxidation of a variety of xenobiotics
Mdes004385	487	437	427	966	708	796	486.1	612.7	0.634882	8.28144e-06	7.72901e-05	lysozyme [Mayetiola destructor]	anti-bacteria, glycoside hydrolase
Mdes002918	1080	924	901	2412	1154	2452	1045.2	1441.4	0.797976	0.0019254	0.0107343	epoxide hydrolase [Anopheles darlingi]	detoxification, a role in xenobiotic metabolism by degrading potentially toxic epoxides
Mdes007178	1105	1050	1202	1902	1576	1504	1207.4	1399.9	0.340169	0.00713062	0.0331751	adenylsulfate kinase [Aedes aegypti]	sulfate assimilation, converts adenylyl sulfate to 3'-phosphoadenylyl sulfate
Mdes003411	1123	1250	1373	2325	2224	1682	1347.5	1659.6	0.507308	0.00364472	0.0186437	epimerase family protein SDR39U1-like isoform X1 [Musca domestica]	oxidoreductase, specific function unknown
Mdes014494	1278	1372	975	5428	1948	7591	1305.4	2680.1	1.75545	3.0995e-06	3.1015e-05	gasp, isoform A [Drosophila melanogaster]	metabolism, chitin metabolism
Mdes009969	1483	1277	1952	3483	2465	2981	1693.4	2430.1	0.685263	0.000269136	0.0018743	vitellogenin-3-like [Orussus abietinus]	nutrient storage
Mdes000218	1724	1670	1717	3961	1811	3596	1838.7	2494.3	0.61892	0.00968786	0.0429373	selenide, water dikinase [Bactrocera dorsalis]	synthesis of selenophosphate from selenide and ATP
	Proteins Involved in Redox and Detoxification
		Cytochrome P450s
Mdes011837	263	262	260	796	344	843	282.4	455.7	1.07424	0.000268645	0.00187172	cytochrome P450 4c3-like [Musca domestica]	involved in the metabolism of insect hormones, endogenous toxic compounds, and synthetic insecticides
Mdes009232	717	546	724	3497	1201	2625	714.4	1778	1.58758	7.2772e-08	9.44151e-07	cytochrome P450 [Mayetiola destructor]	involved in the metabolism of insect hormones, endogenous toxic compounds, and synthetic insecticides
Mdes006288	1186	1156	1260	2411	1438	2753	1295.7	1633.3	0.637604	0.00548464	0.0265099	cytochrome P450 [Culex quinquefasciatus]	involved in the metabolism of insect hormones, endogenous toxic compounds, and synthetic insecticides
Mdes002909	1657	1736	1742	3301	1977	2935	1847.5	2245.3	0.436017	0.0109574	0.0473743	cytochrome P450 6B1 [Culex quinquefasciatus]	involved in the metabolism of insect hormones, endogenous toxic compounds, and synthetic insecticides
Mdes009247	2461	2073	2016	9545	3016	8368	2356.7	4874.4	1.38485	1.36833e-05	0.000123619	cytochrome P450 [Mayetiola destructor]	involved in the metabolism of insect hormones, endogenous toxic compounds, and synthetic insecticides
		Glutathione transferases
Mdes008691	16	8	11	56	24	77	12.6	28.2	1.81101	0.000741816	0.00464158	glutathione S-transferase [Mayetiola destructor]	conjugation of reduced glutathione to a wide number of exogenous and endogenous hydrophobic electrophiles
Mdes008684	131	149	172	340	295	208	162.6	227.3	0.65935	0.00461527	0.0228702	glutathione S-transferase 1, isoform C-like [Musca domestica]	conjugation of reduced glutathione to a wide number of exogenous and endogenous hydrophobic electrophiles
Mdes011039	255	284	238	1078	394	1133	279.7	556	1.46262	8.8367e-06	8.21761e-05	glutathione S-transferase-like protein [Phlebotomus papatasi]	conjugation of reduced glutathione to a wide number of exogenous and endogenous hydrophobic electrophiles
Mdes008690	367	294	292	1112	449	718	342.9	598.5	0.977724	0.000182337	0.00131524	glutathione S-transferase [Mayetiola destructor]	conjugation of reduced glutathione to a wide number of exogenous and endogenous hydrophobic electrophiles
Mdes003866	2187	2048	2088	3453	3413	3255	2274.8	2491	0.460832	0.00114015	0.00676365	delta GST [Mayetiola destructor]	conjugation of reduced glutathione to a wide number of exogenous and endogenous hydrophobic electrophiles
Mdes005306	5538	5623	5257	15058	7108	14493	5908	8801.8	0.903219	0.000169449	0.00122912	delta GST [Mayetiola destructor]	conjugation of reduced glutathione to a wide number of exogenous and endogenous hydrophobic electrophiles
		Peroxidases
Mdes004254	522	492	473	1644	655	1380	535.1	906.9	1.03529	0.000116634	0.000872091	peroxidasin [Aedes aegypti]	participates in hydrogen peroxide metabolism associated with extracellular matrix formation
Mdes012008	2560	2415	2745	4605	3189	3795	2776.6	3300.8	0.349891	0.0060668	0.0288922	chorion peroxidase [Aedes aegypti]	catalyzes chorion protein cross-linking through dityrosine formation and phenol oxidase-catalyzed chorion melanization
		others
Mdes000064	2	7	6	1505	152	792	5.4	601.5	5.88275	9.11232e-14	2.53156e-12	phenoloxidase subunit A3-like [Ceratitis capitata]	a copper-containing oxidase that functions in the formation of pigments such as melanins and other polyphenolic compounds
Mdes009348	17	15	17	424	84	244	17.6	177.7	3.47033	1.44181e-13	3.91455e-12	phenoloxidase 2 [Bactrocera dorsalis]	a copper-containing oxidase that functions in the formation of pigments
	Structural Proteins and Proteins involved in Cell Adhesion
		cytoskeleton component
Mdes008577	12	27	15	49	57	40	19.5	27.5	1.16465	0.0102948	0.0450236	dusky [Drosophila simulans]	structural, structural constituent of chitin-based cuticle
Mdes006261	22	37	18	123	47	191	27.8	58.5	1.88724	0.000176869	0.00127731	cuticle protein 19 [Bactrocera cucurbitae]	structural component, cuticle protein
Mdes007870	23	22	11	1014	335	1739	20.2	409	5.00152	1.84671e-14	5.75892e-13	obstructor-A, isoform A [Drosophila melanogaster]	chitin-binding proteins, required for the formation of epithelial extracellular matrix
Mdes012731	25	29	17	104	61	149	25.6	50.5	1.84704	1.28687e-05	0.000117077	chitin deacetylase 4 precursor [Tribolium castaneum]	structural, hydrolyzes the N-acetamido groups of N-acetyl-D-glucosamine residues in chitin
Mdes010836	27	33	23	130	52	113	29.9	64	1.5247	9.87389e-05	0.000749836	chitin deacetylase-like 5 [Operophtera brumata]	structural, hydrolyzes the N-acetamido groups of N-acetyl-D-glucosamine residues in chitin
Mdes009490	32	31	25	174	44	72	31.7	82.6	1.35887	0.0025934	0.0139217	chitinase 3 [Musca domestica]	structural, degrades chitin and chitotriose
Mdes000988	70	81	61	192	87	209	76.3	109	0.938081	0.00646536	0.0305096	SEC14 domain and spectrin repeat-containing protein 1-B [Ceratitis capitata]	structural, as the primary docking protein directing membrane turnover and assembly of the transient receptor potential channels trpc4 and trpc5
Mdes012730	111	94	72	415	209	634	99.7	203.5	1.9003	4.42975e-07	5.0746e-06	chitin deacetylase 4 precursor [Tribolium castaneum]	structural, hydrolyzes the N-acetamido groups of N-acetyl-D-glucosamine residues in chitin
Mdes001515	146	192	129	635	225	614	168.2	321.5	1.36864	7.8272e-05	0.000606266	chitinase [Anopheles darlingi]	structural, degrades chitin and chitotriose
Mdes015880	149	133	149	953	542	1111	155	458.7	2.33095	1.61265e-18	9.20755e-17	chitinase 3 [Musca domestica]	structural, degrades chitin and chitotriose
Mdes014858	177	181	219	502	323	521	207.5	316.9	0.981444	1.44059e-05	0.000129394	singed [Lucilia cuprina]	structural, actin binding, organizes filamentous actin into bundles with a minimum of 4.1:1 actin/fascin ratio
Mdes006863	185	203	266	522	429	594	235.1	350	1.01127	8.30002e-06	7.7417e-05	myosin x [Aedes aegypti]	actin binding protein, coordinates the interaction between the actin and microtubule cytoskeleton
Mdes014737	198	244	236	521	295	583	244	333.5	0.80094	0.00231919	0.0126508	peritrophin-44 [Trichogramma pretiosum]	structural, chitin-binding proteins, roles in the maintenance of peritrophic membrane structure and in the determination of the porosity of the peritrophic membrane
Mdes007352	199	231	199	2158	980	2121	226.4	964.5	2.77509	1.05773e-24	1.41609e-22	CHiTinase [Caenorhabditis elegans]	structural, degrades chitin and chitotriose
Mdes016275	205	230	168	557	263	692	217.1	311.4	1.06743	0.00103923	0.00623903	microtubule-associated protein futsch isoform X1 [Nasonia vitripennis]	structural, during embryogenesis, necessary for dendritic and axonal organization and growth at the neuromuscular junction through the regulation of the synaptic microtubule cytoskeleton
Mdes016100	287	207	199	561	326	728	249.3	329.6	0.975668	0.00128908	0.00754594	microtubule-associated protein futsch isoform X1 [Nasonia vitripennis]	structural, during embryogenesis, necessary for dendritic and axonal organization and growth at the neuromuscular junction through the regulation of the synaptic microtubule cytoskeleton
Mdes007500	375	400	305	1760	543	1356	388.8	863	1.45879	6.73677e-06	6.38718e-05	tubulin beta chain [Culex quinquefasciatus]	structural component
Mdes001760	390	391	343	1573	854	2083	404.5	809.1	1.74543	2.14749e-09	3.41008e-08	chitin synthase 1 [Anopheles quadrimaculatus]	structural, chitin biosynthesis
Mdes001092	439	618	413	3457	1488	5047	529.5	1595.5	2.46365	1.17783e-11	2.52902e-10	chitin deacetylase 1 precursor [Tribolium castaneum]	structural, hydrolyzes the N-acetamido groups of N-acetyl-D-glucosamine residues in chitin
Mdes006888	850	1092	1046	1764	1376	1620	1075.2	1261.5	0.442061	0.00552515	0.0266892	myosin-11 isoform X3 [Bactrocera cucurbitae]	actin binding protein, coordinates the interaction between the actin and microtubule cytoskeleton
Mdes004100	874	993	674	2255	901	2340	915.1	1257.5	0.847773	0.00662602	0.0311811	muscle M-line assembly protein unc-89 [Ceratosolen solmsi marchali]	structural, component of the muscle M-line
Mdes014965	1082	1020	1128	4689	1356	2972	1161.8	2468.2	1.17807	0.000138895	0.00102278	Collagen type IV [Anopheles darlingi]	extracellular matrix structural component
Mdes002894	1279	1208	1207	2509	1504	2149	1329	1643.9	0.495268	0.00299013	0.0157573	actin [Aedes aegypti]	forms microfilaments, participates in many cellular processes such as participates in many important cellular processes, including muscle contraction, cell motility, cell division and cytokinesis,
Mdes006845	1337	1327	1264	2095	1814	1828	1413.4	1509.8	0.321192	0.00814866	0.0370409	dynactin subunit 4 [Ceratitis capitata]	structural, a dual role in dynein targeting and in ACTR1A/Arp1 subunit of dynactin pointed-end capping
Mdes002704	1437	1413	1409	3012	1740	2717	1532.3	1952	0.566723	0.00195467	0.0108803	fibroin heavy chain-like [Musca domestica]	core component of the silk filament
Mdes000328	2543	2608	2542	5883	3027	4864	2768.1	3700.2	0.588015	0.00266821	0.0142494	filamin-C [Harpegnathos saltator]	functions as a large actin-cross-linking protein
Mdes002282	3123	3428	3419	5571	5737	5495	3587.2	4045.8	0.537495	0.000437141	0.00290119	unconventional myosin-XV [Bactrocera dorsalis]	involved in directing the movement of organelles along actin filaments
Mdes002209	3160	2779	2854	5388	5129	3917	3163.3	3670.5	0.488548	0.00262291	0.0140558	tubulin gamma-1 chain-like [Ceratitis capitata]	the major constituent of microtubules
Mdes000989	3289	3665	3655	6438	4524	5439	3817.1	4516.9	0.392996	0.0022007	0.0120894	muscle M-line assembly protein unc-89 [Cerapachys biroi]	structural, component of the muscle M-line
Mdes000491	3674	3624	3312	8609	4284	7696	3818.2	5196.3	0.703475	0.00122439	0.00721001	actin [Culex quinquefasciatus]	structural component
Mdes002141	5969	5317	5589	23697	6133	19533	6070.5	12414.1	1.24711	0.000316381	0.0021664	fibril-forming collagen alpha chain-like [Harpegnathos saltator]	forms anchoring fibrils that contribute to cellular adhence
		cell adhesion
Mdes010484	4	3	8	125	33	116	5.4	54	3.61989	6.46195e-10	1.10158e-08	protocadherin gamma B4 [Culex quinquefasciatus]	homophilic cell adhesion via plasma membrane adhesion molecules
Mdes015435	6	7	16	53	18	41	10.4	29.6	1.56645	0.00616663	0.0292957	protocadherin [Aedes aegypti]	homophilic cell adhesion via plasma membrane adhesion molecules
Mdes005717	15	25	17	124	28	43	20.5	58.4	1.37494	0.0089748	0.0402131	mucin-19-like isoform X4 [Biomphalaria glabrata]	plays a role in epithelial cell adhesion
Mdes017336	24	37	35	79	67	96	34.5	50.2	1.08745	0.00185625	0.0104204	sidekick isoform X4 [Ceratitis capitata]	promotes lamina-specific synaptic connections in the retina
Mdes010486	29	42	37	470	171	440	38.9	206.7	2.98196	3.51834e-16	1.40102e-14	cadherin-related tumor suppressor-like [Ceratitis capitata]	function as a cell-adhesion protein, and required for correct morphogenesis
Mdes010733	33	37	28	121	56	117	35.3	63.1	1.30237	0.000388606	0.00260244	cadherin [Aedes aegypti]	calcium-dependent cell adhesion protein
Mdes001082	42	41	43	691	292	922	45.3	297.7	3.57595	7.87809e-22	6.91225e-20	mucin-17 isoform X1 [Cimex lectularius]	plays a role in epithelial cell adhesion
Mdes006263	53	37	40	134	152	110	46.8	74.7	1.36523	8.37943e-06	7.81108e-05	cadherin [Aedes aegypti]	calcium-dependent cell adhesion protein
Mdes014608	64	63	55	141	132	143	65.5	85.5	0.960788	0.000137628	0.00101489	cadherin [Culex quinquefasciatus]	calcium-dependent cell adhesion protein
Mdes015073	68	50	85	177	179	194	72.9	115.9	1.20646	1.64886e-05	0.000146241	mucin-5AC [Bactrocera dorsalis]	plays a role in epithelial cell adhesion
Mdes014902	70	111	86	266	109	276	96.1	151.8	1.01213	0.0044381	0.0221548	cadherin [Aedes aegypti]	calcium-dependent cell adhesion protein
Mdes015999	73	80	75	216	117	230	82	126	1.04929	0.000351686	0.00237774	sushi, von Willebrand factor type A, EGF and pentraxin domain-containing protein 1-like [Culex quinquefasciatus]	a role in the cell attachment process
Mdes002360	78	54	79	123	211	134	75.8	91.2	0.935725	0.00736334	0.0341046	mucin-5AC [Bactrocera dorsalis]	plays a role in epithelial cell adhesion
Mdes004454	78	82	53	452	139	443	76.7	208.1	1.95552	6.86477e-07	7.66426e-06	mucin-5AC-like isoform X2 [Amyelois transitella]	plays a role in epithelial cell adhesion
Mdes005160	157	184	176	621	343	923	186	341.1	1.60836	9.75682e-07	1.06332e-05	chaoptin [Bactrocera cucurbitae]	mediates homophilic celluar adhesion
Mdes014423	212	201	207	563	262	481	223	334.7	0.815099	0.00114901	0.00680816	laminin gamma 1 [Anopheles darlingi]	binding to cells via a high affinity receptor, laminin is thought to mediate the attachment, migration and organization of cells into tissues during embryonic development by interacting with other extracellular matrix components
Mdes003507	235	295	198	2467	1307	3232	262.2	1086.8	2.97596	5.52202e-22	4.95705e-20	sushi, von Willebrand factor type A, EGF and pentraxin domain-containing protein 1 [Bactrocera cucurbitae]	a role in the cell attachment process
Mdes012230	942	1142	988	2221	1297	1755	1105.8	1412.1	0.531401	0.00267564	0.0142821	nidogen [Culex quinquefasciatus]	tightly associated with laminin
Mdes010879	947	1020	967	2161	1797	2092	1055.8	1377	0.817715	2.17237e-09	3.44606e-08	ninjurin a [Culex quinquefasciatus]	plays a role in cell adhesion, an integral component of membrane
Mdes006879	1153	1183	1162	3500	2010	4453	1258.6	2013.8	1.26485	1.32081e-06	1.40206e-05	mucin-22 isoform X1 [Tribolium castaneum]	plays a role in epithelial cell adhesion
Mdes008767	1517	1574	1652	3139	1850	2885	1706.3	2132.7	0.489771	0.00736198	0.0341046	sushi, von Willebrand factor type A, EGF and pentraxin domain-containing protein 1-like [Culex quinquefasciatus] quinquefasciatus]	a role in the cell attachment process
Mdes004044	1718	1775	1806	3392	4210	2440	1906.5	2315.7	0.704301	0.00224444	0.0122863	mucin-17 isoform X8 [Bactrocera cucurbitae]	plays a role in epithelial cell adhesion
Mdes006702	3482	3296	3309	10276	3537	8828	3629.1	5857.4	0.890748	0.00238446	0.0129569	laminin beta-2 chain [Aedes aegypti]	mediates the attachment, migration, and organization of cells by binding to cells via a high affect receptor
Mdes010163	4341	4458	4070	7527	6221	6652	4631.2	5172.1	0.437437	0.000154833	0.00113422	vacuole membrane protein 1-like isoform X1 [Musca domestica]	involved in cell-cell adhesion and promotes formation of intracellular vacuoles followed by cell death
Mdes001990	4532	4961	4777	7436	6683	6858	5134.8	5514.5	0.333816	0.00753271	0.0347337	tight junction protein [Culex quinquefasciatus]	cell adhesion, holds cells together and involved in transducing a signal required for tight junction assembly
Mdes005022	4615	4983	5227	9853	11216	8982	5333.3	6716.4	0.80437	5.40457e-06	5.18746e-05	mucin-4 isoform X1 [Ceratitis capitata]	plays a role in epithelial cell adhesion
Mdes009112	4689	4456	5003	8457	7877	7109	5088.7	6041.5	0.505688	0.000117666	0.000878174	galectin [Aedes aegypti]	binding specificity for beta-galactoside sugars, a broad variety of functions including mediation of cellûcell interactions, cellûmatrix adhesion and transmembrane signaling
Mdes007560	5291	5199	5335	13377	5513	11510	5693.3	8175.3	0.679069	0.00720181	0.0334562	laminin A chain, putative [Aedes aegypti]	mediates the attachment, migration, and organization of cells by binding to cells via a high affect receptor
Mdes004111	5657	6398	6750	11394	11540	9170	6765.1	8144.7	0.550288	0.000816232	0.00506031	mucin-19-like isoform X2 [Musca domestica]	plays a role in epithelial cell adhesion
		cuticle component
Mdes007823	3464	4107	3102	8483	3897	7738	3843	5033.7	0.657087	0.00883661	0.0396855	dumpy, isoform S [Drosophila melanogaster]	structural constituent of cuticle, required to maintain tension at epidermal-cuticle attachment sites
		others
Mdes017124	12	23	11	436	167	897	16.6	179.2	4.51692	4.69953e-18	2.45388e-16	obstructor-A [Papilio xuthus]	chitin-binding proteins, required for the formation of epithelial extracellular matrix
Mdes003075	2259	2309	2044	5030	2503	5101	2379.7	3094.4	0.684792	0.00468201	0.0231365	lamin Dm0-like isoform X1 [Ceratitis capitata]	component of the nuclear lamina
	Proteins involved in RNA Processing, Modification, and Degradation
		RNA helicase, ribonuclease, and RNA processing
Mdes014983	7	8	14	64	27	103	10.4	32.9	2.33855	3.34198e-05	0.000282378	RNA helicase armi [Ceratitis capitata]	required for axial polarization of the oocyte during early and mid oogenesis
Mdes000736	10	19	13	72	29	56	15.1	35.6	1.56588	0.0008888	0.005445	heterogeneous nuclear ribonucleoprotein R isoform X19 [Bactrocera dorsalis]	component of ribonucleosomes that participate in processing mRNA in nucleus
Mdes006641	24	26	36	79	41	95	30.9	50.7	1.05175	0.010278	0.0449628	RNA helicase armi-like isoform X2 [Ceratitis capitata]	plays a central role in RNA interference (RNAi) process
Mdes016629	455	384	360	782	511	675	431.4	503.7	0.475355	0.00866175	0.0390357	crooked [Drosophila melanogaster]	RNA splicing, a component of the human spliceosome and implicated in the splicing process
Mdes001381	720	731	681	1524	885	2094	767.2	970.6	0.840687	0.00294889	0.0155505	zinc finger CCCH domain-containing protein 13-like, partial [Apis dorsata]	involved in RNA processing and cell cycle
Mdes009902	781	866	858	1421	1591	1346	901.3	1024.4	0.584528	0.00106088	0.00635873	serine/arginine repetitive matrix protein 1 [Ceratitis capitata]	part of pre- and post-splicing multiprotein mRNP complexes
Mdes000964	992	1154	1110	1928	1486	1567	1171.6	1360.9	0.38063	0.00314543	0.0164973	nuclear polyadenylated RNA-binding protein 3 [Bactrocera cucurbitae]	required for packaging pre-mRNAs into ribonucleoprotein structures amenable to efficient nuclear RNA processing
Mdes000458	1157	1096	1180	2967	1341	3101	1234.9	1811.5	0.85487	0.00145181	0.00839726	ATP-dependent RNA helicase DDX43 [Bactrocera cucurbitae]	RNA unwinding, specific function is not known
Mdes001328	1504	1451	1379	2673	1770	2372	1559.5	1801.2	0.415985	0.00563063	0.0271059	cleavage and polyadenylation specificity factor subunit 5-like [Musca domestica]	involved in the cleavage of the 3' signaling region from a newly synthesized pre-messenger RNA molecule
Mdes010042	2016	1928	1872	3109	2545	2835	2092.7	2238.5	0.319221	0.00808632	0.0368422	ATP-dependent RNA helicase DDX28 [Bactrocera cucurbitae]	involved in RNA processing or transport
Mdes002174	3377	3528	3563	5761	4427	5260	3766.2	4198.5	0.332563	0.00579411	0.0277809	U3 small nucleolar RNA-associated protein 15 homolog [Musca domestica]	involved in nucleolar processing of pre-18S ribosomal RNA
Mdes009189	3442	3632	3888	5683	5198	5214	3943.4	4341.5	0.333047	0.0100981	0.0443256	integrator complex subunit 4 [Culex quinquefasciatus]	involved in the small nuclear RNAs (snRNA) U1 and U2 transcription and in their 3'-box-dependent processing
Mdes010139	3724	4139	4081	6738	6721	5572	4297.6	4864.3	0.45122	0.00299202	0.0157619	pre-mRNA-splicing factor 38B-like [Musca domestica]	participates in the second step of pre-mRNA splicing
Mdes008371	3810	3385	3497	5877	4695	5593	3846.4	4209.2	0.370174	0.00492086	0.0241685	oligoribonuclease isoform X1 [Tribolium castaneum]	degrades viral RNA-DNA hybrids
Mdes000194	11058	10987	11026	18430	14813	16643	11898.5	13231.9	0.365941	0.000734787	0.00460502	rasputin [Aedes albopictus]	mRNA splicing
Mdes007308	14978	14189	15032	23285	19982	20522	15899.8	17307.4	0.304764	0.00491253	0.0241506	nucleolar GTP-binding protein 1 [Bactrocera cucurbitae]	involved in the biogenesis of the 60S ribosomal subunit
Mdes011960	25564	27835	28823	49863	53158	42155	29580.5	35259.4	0.602189	0.000264886	0.00185051	serine/arginine-rich splicing factor 4 [Halyomorpha halys]	splicing
		RNA modification
Mdes002661	964	986	1082	1859	1403	1654	1090.6	1318.5	0.466384	0.000393656	0.00263265	cleavage stimulation factor subunit 2 tau variant-like [Musca domestica]	plays a significant role in AAUAAA-independent mRNA polyadenylation in germ cells
		tRNA synthesis
		RNA degradation
Mdes010880	816	827	799	1351	1164	1330	878.7	965	0.431853	0.00205378	0.0113668	lariat debranching enzyme [Bactrocera cucurbitae]	cleaves the 2'-5' phosphodiester linkage at the branch point of lariat intron pre-mRNAs after splicing and converts them into linear molecules that are subsequently degraded
		others
Mdes004262	1801	1822	1894	2859	2666	2557	1984.8	2150.9	0.329751	0.0104985	0.0457854	RNA-binding protein EIF1AD [Musca domestica]	RNA binding, specific function is unknown
Mdes001878	9212	10806	9393	41028	17732	49651	10586.1	21341.4	1.61236	1.23284e-07	1.5528e-06	arginine/serine-rich splicing factor [Anopheles darlingi]	poly(A) RNA binding, specific function is unknown
	Proteins involved in Protein Metabolism (Synthesis, Folding, Modification, and Degradation)
		protein synthesis including ribosomal proteins and proteins involved in initiation and elongation
Mdes007222	506	559	480	1455	571	1479	556.1	835.5	0.915914	0.0024241	0.0131263	39S ribosomal protein L20, mitochondrial [Bactrocera dorsalis]	ribosomal component
Mdes006252	1073	1034	1032	1680	1391	1475	1129.4	1220.6	0.307382	0.00984641	0.0434516	translation initiation factor eif-2b alpha subunit [Aedes aegypti]	involved in the initiation phase of eukaryotic translation
Mdes014508	1142	1125	1095	1830	1539	1566	1209.7	1313.9	0.326688	0.00558575	0.0269316	translation initiation factor eIF-2B subunit beta-like [Musca domestica]	involved in the initiation phase of eukaryotic translation
Mdes001809	1200	1211	1197	2337	1630	2092	1298.2	1570.1	0.513289	0.00020378	0.00145839	39S ribosomal protein L49, mitochondrial [Musca domestica]	ribosomal component
Mdes002257	1296	1342	1350	2591	1557	2122	1434.8	1753.1	0.409132	0.00978781	0.0432692	elongation factor 1-alpha [Tribolium castaneum]	involved in translational elongation during protein synthesis
Mdes001833	2457	2387	2488	4260	4364	3472	2637.7	3026	0.502157	0.00140885	0.00818229	eukaryotic translation initiation factor 2 alpha kinase PEK [Culex quinquefasciatus]	involved in the initiation phase of eukaryotic translation
Mdes012503	4912	4446	4482	9492	5608	9679	4979.3	6173.9	0.600796	0.00299669	0.0157705	eukaryotic translation initiation factor 3 subunit (eif-3) [Aedes aegypti]	involved in the initiation phase of eukaryotic translation
Mdes010238	6155	5833	5832	10550	7336	8675	6411.4	7317.5	0.339409	0.0041067	0.0206934	60S ribosomal protein L30 [Aedes aegypti]	ribosomal component
Mdes009802	6962	7540	7142	12890	11078	11968	7788.5	8949.4	0.507192	2.47316e-05	0.000213498	60S ribosomal protein L10a [Apis mellifera]	ribosomal component
Mdes014321	7301	7139	7451	11716	11095	10830	7875.2	8648.1	0.400427	0.0016237	0.00924006	nucleolar GTP-binding protein 1 [Bactrocera oleae]	translation, involved in the biogenesis of the 60S ribosomal subunit
Mdes004637	7978	7293	7184	13749	9529	12372	8079.2	9313.4	0.432427	0.00193212	0.0107664	eukaryotic translation initiation factor 3 subunit [Aedes aegypti]	involved in the initiation phase of eukaryotic translation
Mdes002072	8460	8021	6921	29824	12034	30369	8422.7	15563.3	1.35456	2.64341e-06	2.66919e-05	60 kDa heat shock protein, mitochondrial [Anopheles darlingi]	ribosomal component
Mdes004455	11140	11780	12320	24054	25167	21061	12677.6	16160.7	0.777332	5.66855e-07	6.39307e-06	polyadenylate-binding protein-interacting protein 1 [Bactrocera oleae]	translation, as a coactivator in the regulation of translation initiation of poly(A)-containing mRNAs
Mdes007724	32540	33868	35081	64903	84591	52788	36511.6	44590.1	0.781851	0.000423206	0.00282077	eukaryotic translation initiation factor 4E-binding protein 2 [Tribolium castaneum]	involved in the initiation phase of eukaryotic translation
Mdes010974	52375	49782	48125	90676	69108	84040	54073.7	61822	0.468807	0.00017396	0.0012589	eukaryotic initiation factor 4A-like isoform X1 [Musca domestica]	involved in the initiation phase of eukaryotic translation
		protein folding, heat shock proteins, and other chaperones
Mdes001679	109	97	123	254	149	274	118.3	166.9	0.796972	0.00342697	0.017764	windbeutel [Tribolium castaneum]	chaperone, protein binding, chaperone protein involved in dorsoventral axis patterning in early embryos
Mdes016157	139	162	170	467	150	474	169.4	276.7	0.932778	0.0102052	0.0447321	peptidyl-prolyl cis-trans isomerase FKBP14 [Anopheles darlingi]	catalyzes the cis-trans isomerization of proline imidic peptide bonds in oligopeptides, accelerating protein folding by catalysing the cis-trans isomerisation of proline imidic peptide bonds in oligopeptides
Mdes006956	151	172	133	415	188	270	164.2	236.2	0.666592	0.0104095	0.045461	cyclophilin-r (a type of allergens) [Anopheles darlingi]	catalyzes the cis-trans isomerization of proline imidic peptide bonds in oligopeptides, accelerating protein folding by catalysing the cis-trans isomerisation of proline imidic peptide bonds in oligopeptides
Mdes016766	587	540	623	1138	2118	907	629.4	786.1	1.03975	0.00149575	0.00862888	heat shock protein 70, partial [Mayetiola destructor]	hsp70
Mdes005919	1368	1316	1174	3105	1429	3190	1388.4	1863.1	0.747689	0.00468241	0.0231365	peptidyl-prolyl cis-trans isomerase FKBP1A, partial [Stegodyphus mimosarum]	catalyzes the cis-trans isomerization of proline imidic peptide bonds in oligopeptides, accelerating protein folding by catalysing the cis-trans isomerisation of proline imidic peptide bonds in oligopeptides
Mdes010156	2224	2091	1799	6617	2542	6292	2200.5	3594.1	1.06648	0.000239079	0.00168462	heat shock 10 kDa protein, mitochondrial-like [Bombyx mori]	hsp10
Mdes011104	2898	2746	2548	4849	3503	4614	2947.9	3292.3	0.431085	0.00366245	0.018716	Roe1 [Drosophila melanogaster]	chaperone, essential component of the PAM complex, required for the translocation of transit peptide-containing proteins from the inner membrane into the mitochondrial matrix in an ATP-dependent manner
Mdes005064	3755	3515	3897	7232	15928	5701	4016.6	4962.1	1.15953	0.00130098	0.00761272	heat shock protein 70-S1 [Stratiomys singularior]	hsp70
Mdes007675	4911	4675	4464	10623	4930	10868	5055.6	6613.9	0.659513	0.00995791	0.0438216	T-complex protein 1 subunit eta [Athalia rosae]	chaperone
Mdes003412	8404	8031	7485	27166	9749	27091	8607.6	14808.6	1.1458	0.000176786	0.00127731	peptidyl-prolyl cis-trans isomerase f, ppif [Riptortus pedestris]	catalyzes the cis-trans isomerization of proline imidic peptide bonds in oligopeptides, accelerating protein folding by catalysing the cis-trans isomerisation of proline imidic peptide bonds in oligopeptides
Mdes008996	9183	8833	9144	17146	17589	14508	9770.9	11713.5	0.638956	2.14983e-05	0.000187778	dnaJ homolog subfamily C member 7 isoform X1 [Bactrocera dorsalis]	Dna-J chaperone
Mdes008722	9702	8310	7466	24229	8967	22804	9168.7	13630.8	0.866616	0.00350475	0.0180527	protein disulfide isomerase [Anopheles darlingi]	catalyzes the cis-trans isomerization of proline imidic peptide bonds in oligopeptides, accelerating protein folding by catalysing the cis-trans isomerisation of proline imidic peptide bonds in oligopeptides
Mdes011097	22876	21850	21768	41430	28267	38497	23923.7	28128.5	0.468042	0.0012161	0.00716972	heat shock 70 kDa protein cognate 5 [Microplitis demolitor]	hsp70
Mdes002782	23561	21610	21443	60434	32112	58310	23966.9	35509.7	0.930059	1.30931e-05	0.000118771	heat shock protein 83-like [Musca domestica]	hsp90
		protein modification
Mdes000602	385	454	346	1638	650	1351	426.7	836.5	1.3389	1.53616e-06	1.61412e-05	prolyl 4-hydroxylase alpha subunit 1, putative [Aedes aegypti] gi|108877086|gb|EAT41311.1| AAEL007038-PA [Aedes aegypti]	catalyzes the formation of 4-hydroxyproline in collagens and other proteins
Mdes003333	799	798	880	1505	1012	1398	891	1069.6	0.425718	0.00823956	0.0374156	tubulin--tyrosine ligase-like protein 12-like [Musca domestica]	catalyzes the post-translational addition of a tyrosine to the C-terminal end of detyrosinated alpha-tubulin
Mdes007893	824	888	800	1780	1100	1539	904.1	1136.1	0.572647	0.000634685	0.00404459	glycosyltransferase 25 family member; Flags: Precursor	glycosylation
Mdes011691	984	1037	992	1796	1450	1447	1084.2	1245.3	0.408554	0.000514903	0.00336126	protein-(glutamine-N5) methyl transferase, putative [Aedes aegypti] gi|108880106|gb|EAT44331.1| AAEL004282-PA [Aedes aegypti]	catalyzes methlation of polypeptide chain release factors
Mdes003810	1908	2394	3426	6048	7052	5487	2777.7	4239.2	1.04503	2.54346e-05	0.0002192	glycine N-methyltransferase [Musca domestica]	catalyzes the methylation of glycine by using S-adenosylmethionine
Mdes006877	2942	2941	2782	6525	3939	6607	3118	4083.9	0.738291	0.00015954	0.00116486	dolichyl-diphosphooligosaccharide--protein glycosyltransferase subunit STT3A [Bactrocera dorsalis]	glycosylation, catalyzes the transfer of a high mannose oligosaccharide from a lipid-linked oligosaccharide donor to an asparagine residue within an Asn-X-Ser/Thr consensus motif in nascent polypeptide chains
Mdes011636	3754	3328	3527	6043	5419	4844	3816.3	4291.3	0.394429	0.00238654	0.0129636	N-acetylmuramoyl-L-alanine amidase [Camponotus floridanus]	digesting biologically active peptidoglycan (PGN) into biologically inactive fragments, hydrolyzes the link between N-acetylmuramoyl residues and L-amino acid residues in certain cell-wall glycopeptides
Mdes010975	9441	9348	8726	15306	12342	14167	9901.3	10758.2	0.37704	0.00174845	0.00989558	Protein-lysine N-methyltransferase N6amt2 [Ceratitis capitata]	methylates elongation factor 1-alpha
		proteasome, ubiquitination, and protein degradation
Mdes007674	41	34	42	198	107	200	42.1	101.2	1.83362	6.28997e-09	9.09528e-08	E3 ubiquitin-protein ligase RNF31 [Habropoda laboriosa]	ubiquitination, ubiquitin-protein ligase
Mdes017054	146	152	209	319	352	325	182.3	238.7	0.755964	0.00133463	0.00777741	kelch, isoform A [Drosophila melanogaster]	ubiquitination, specific function is unknown
Mdes009701	201	205	209	388	278	368	221.3	266.2	0.516387	0.00466343	0.0230573	E3 ubiquitin-protein ligase RNF123-like isoform X2 [Ceratitis capitata]	ubiquitination, ubiquitin-protein ligase
Mdes014950	290	264	290	498	444	447	303.6	353.3	0.49369	0.00179949	0.0101511	E3 ubiquitin-protein ligase RNF123 [Culex quinquefasciatus]	ubiquitination, ubiquitin-protein ligase
Mdes001475	672	726	573	1754	774	1662	709.6	1004.2	0.827394	0.00207393	0.0114497	ubiquitin carboxyl-terminal hydrolase-like [Ceratitis capitata]	ubiquitination, involved both in the processing of ubiquitin precursors and of ubiquitinated proteins
Mdes009621	733	660	724	1485	1050	1162	761.5	978.1	0.566695	1.47984e-05	0.000132308	microtubule-associated proteins 1A/1B light chain 3C [Zootermopsis nevadensis]	ubiquitination, ubiquitin-like modifier that plays a crucial role in antibacterial autophagy (xenophagy) through the selective binding of CALCOCO2
Mdes011263	1010	1052	990	1749	1888	1848	1098.3	1225.5	0.632242	0.000189167	0.00136133	plenty of SH3s [Culex quinquefasciatus]	ubiquitination, ubiquitin-protein ligase
Mdes010872	1058	1183	1228	2219	1991	1930	1248	1539.8	0.598922	1.10503e-05	0.000101425	lethal(2)denticleless-like [Ceratitis capitata]	ubiquitination, ubiquitin-protein ligase
Mdes016374	1307	1276	1155	2616	1647	2228	1345.2	1658.6	0.554564	0.000506487	0.00331329	26S proteasome non-ATPase regulatory subunit 14 [Bactrocera cucurbitae]	component of proteasome, acts as a regulatory subunit of the 26 proteasome which is involved in the ATP-dependent degradation of ubiquitinated proteins
Mdes015085	1483	1497	1517	2307	2179	2417	1617.9	1729.6	0.401088	0.0066846	0.0314296	E3 ubiquitin-protein ligase RFWD3 [Clupea harengus]	ubiquitination, ubiquitin-protein ligase
Mdes014361	2720	2922	3035	4997	4024	4354	3121.6	3612	0.396027	0.00059368	0.003813	skp1 [Anopheles darlingi]	ubiquitination, essential component of the SCF (SKP1-CUL1-F-box protein) ubiquitin ligase complex, which mediates the ubiquitination of proteins involved in cell cycle progression, signal transduction and transcription
Mdes012014	2988	3114	3117	5527	4403	5112	3316.9	3866.6	0.478907	6.03352e-05	0.000478396	ubiquitin carboxyl-terminal hydrolase 5 [Culex quinquefasciatus]	ubiquitination, involved both in the processing of ubiquitin precursors and of ubiquitinated proteins
Mdes002839	3873	3701	4032	7443	5458	6774	4174.7	5118.3	0.530073	3.29831e-05	0.000278839	26S proteasome non-ATPase regulatory subunit 3 [Culex quinquefasciatus]	component of proteasome, acts as a regulatory subunit of the 26 proteasome which is involved in the ATP-dependent degradation of ubiquitinated proteins
Mdes006274	4219	4118	3995	7357	4866	6715	4437.2	5064.3	0.382904	0.0106932	0.0465171	26S protease regulatory subunit 6A [Culex quinquefasciatus]	component of proteasome, confers ATP dependency and substrate specificity to the 26S complex
Mdes005097	4258	4360	4138	10610	4768	11463	4590.1	6434.2	0.819245	0.00262381	0.0140558	ubiquitin [Mayetiola destructor]	ubiquitination, ubiquitin [Mayetiola destructor]
Mdes010108	4639	4312	4523	7690	5550	6416	4847.1	5479.5	0.310813	0.00616056	0.0292759	ubiquilin 1,2 [Aedes aegypti]	ubiquitination, increases the half-life of proteins destined to be degraded by the proeasome
Mdes011438	5129	5710	5819	9954	10871	8014	5993.2	7073.6	0.573366	0.00142539	0.0082629	protein CLEC16A isoform X2 [Bactrocera cucurbitae]	protein degradation, regulates mitophagy/autophagy and mitochondrial health
Mdes008738	5162	5114	5162	8124	7398	6900	5554.3	5994.2	0.315216	0.00824802	0.037422	cullin [Culex quinquefasciatus]	ubiquitination, provides a scaffold for ubiquitin ligases (E3)
Mdes006428	5514	5914	5882	9381	7391	8689	6228.1	6879.5	0.329256	0.00672076	0.0315709	E3 SUMO-protein ligase, protein targeting to golgi	ubiquitination, ubiquitin-protein ligase
Mdes001332	5617	5583	5601	9853	8019	9683	6044.8	6916.7	0.488871	0.00015052	0.00110419	26S proteasome non-ATPase regulatory subunit [Aedes aegypti]	component of proteasome, acts as a regulatory subunit of the 26 proteasome which is involved in the ATP-dependent degradation of ubiquitinated proteins
		proteases
Mdes011504	6	14	16	38	69	38	12.9	23.7	1.70676	0.00128492	0.00752639	serine carboxypeptidase [Coptotermes formosanus]	serine carboxypeptidase
Mdes013970	9	10	21	56	25	49	14.4	33.5	1.37236	0.00677028	0.0317555	serine proteinase stubble [Drosophila simulans]	serine proteinase
Mdes015890	11	13	20	70	22	63	15.8	38.5	1.47126	0.00403016	0.0203341	gamma-glutamyltranspeptidase 1-like [Musca domestica]	cleaves the gamma-glutamyl bond of extracellular glutathione
Mdes010847	13	30	12	111	147	83	19.8	50.6	2.31756	1.92696e-07	2.3416e-06	atrial natriuretic peptide-converting enzyme isoform X2 [Tribolium castaneum]	serine-type endopeptidase involved in atrial natriuretic peptide hormone (NPPA) processing
Mdes015961	29	21	34	99	104	105	30.2	57.6	1.62438	8.40669e-07	9.22656e-06	atrial natriuretic peptide-converting enzyme isoform X3 [Apis mellifera]	serine-type endopeptidase involved in atrial natriuretic peptide hormone (NPPA) processing
Mdes006305	70	57	52	698	185	649	64.4	305.3	2.73769	8.43282e-12	1.84194e-10	transmembrane protease serine 9 [Microplitis demolitor]	serine-type entopeptidase
Mdes011434	122	136	139	264	211	227	142.8	179.4	0.589569	0.00186639	0.0104639	serine protease [Aedes aegypti]	serine protease
Mdes005828	149	172	224	324	481	398	195.9	248.8	0.933956	0.000977594	0.00590971	carboxylesterase clade B, member 2 precursor [Nasonia vitripennis]	carboxylesterase
Mdes008030	260	229	254	525	464	458	267.2	344.7	0.73425	4.72157e-06	4.58001e-05	trypsin-1 [Anopheles gambiae]	serine entopeptidase, tripsin
Mdes007892	277	264	301	799	336	864	302.8	478.8	0.985683	0.00122473	0.00721001	calpain-C-like [Musca domestica]	calcium-dependent, non-lysosomal cysteine protease
Mdes004755	282	325	330	836	702	795	337.1	509.1	1.087	8.46634e-12	1.84666e-10	serine hydrolase [Bactrocera dorsalis]	serine protease
Mdes014853	525	456	346	1821	373	1649	477.7	909.3	1.21674	0.00368431	0.0188091	chymotrypsin precursor MDP1E [Mayetiola destructor]	serine entopeptidase, chymotrypsin
Mdes003427	601	553	512	1238	752	1124	599.5	766.4	0.659879	0.000437627	0.00290194	ADAMTS-like protein 3 isoform X3 [Stomoxys calcitrans]	metalloprotease
Mdes008029	790	704	786	1631	1233	1439	820.1	1069.4	0.684525	2.73146e-07	3.24061e-06	trypsin precursor MDP5A [Mayetiola destructor]	serine entopeptidase, tripsin
Mdes005014	1003	866	938	1623	1177	1428	1009.7	1147.6	0.358365	0.0103102	0.0450655	cop9 complex subunit [Aedes aegypti]	metalloprotease, involved in various cellular and developmental process
Mdes005625	1335	1344	1452	2485	2167	2165	1486	1765.5	0.497536	4.51049e-05	0.000370232	DDI1 homolog 2 isoform X3 [Tribolium castaneum]	aspartic entopeptidase
Mdes000420	1781	1634	1794	3318	2085	2857	1873.7	2279.9	0.425289	0.00620779	0.0294373	aminopeptidase NPEPL1 isoform X1 [Musca domestica]	metalloprotease, aminopeptidase
Mdes010846	1939	1916	3067	12427	16157	9829	2487.3	6583	2.23377	1.01918e-16	4.42119e-15	carboxypeptidase A [Mayetiola destructor]	carboxypeptidase
Mdes012147	2564	2628	2711	4593	4178	4058	2843.2	3277.8	0.476143	9.49017e-05	0.000723171	rhomboid [Bactrocera dorsalis]	serine protease, involved in EGF receptor signaling; cleaves Spitz to release the active growth factor, cleaves type-1 transmembrane domains using a catalytic dyad composed of serine and histidine that are contributed by different transmembrane domains,
Mdes010883	4827	4724	4820	8028	7588	6786	5170.2	5772.9	0.418432	0.00119384	0.00704954	peflin isoform X2 [Bactrocera dorsalis]	cysteine protease
Mdes005785	6993	7141	7905	12509	11810	10371	7927.3	9206.5	0.431984	0.00164572	0.00935847	cathepsin b [Anopheles darlingi]	carboxypeptidase
		protease inhibitors
Mdes003540	32	39	25	829	315	277	34.6	343	3.48442	2.13913e-20	1.5032e-18	serine protease inhibitor dipetalogastin-like [Amyelois transitella]	serine protease inhibitor
Mdes003541	230	206	253	1781	995	1234	247.8	843.5	2.27428	2.92001e-33	1.67955e-30	thrombin inhibitor infestin precursor [Triatoma infestans]	serine protease inhibitor, potent and specific inhibitor of thrombin type proteases
Mdes003542	230	206	256	1789	995	1239	248.8	848.3	2.27219	1.30885e-32	6.77546e-30	thrombin inhibitor infestin precursor [Triatoma infestans]	serine protease inhibitor, potent and specific inhibitor of thrombin type proteases
Mdes004744	806	828	791	2532	1023	2502	872.6	1430.2	1.05431	0.000207537	0.00148085	phosphatidylethanolamine-binding protein-like precursor [Culex quinquefasciatus]	serine protease inhibitor, inhibits thrombin, neuropsin and chymotrypsin but not trypsin
	Tansporters and Proteins Involved in Transport
		retrograde transport
		amino acid transport
		ion and metal transport
Mdes002168	454	378	367	1405	451	1098	431.4	755.1	1.01361	0.00128156	0.00751041	high affinity copper uptake protein 1 isoform X2 [Nasonia vitripennis]	a high-affinity, saturable copper transporter involved in dietary copper uptake
Mdes003556	545	510	560	1050	862	1011	580.9	717.3	0.629642	1.3298e-05	0.00012056	otopetrin [Aedes aegypti]	modulates calcium homeostasis and influx of calcium in response to extracellular AT
[truncated: 1,126 more rows]

## Sheet: Sub-Table E
GeneID	In 3 day resistant plants			In 5 day resistant plants			3 day mean	5 day mean	log2FC	P-val	Q-val	Protein name [First hit organism]	Functional category
[truncated: 1,623 more rows]

[truncated: 7 more sheets: Sub-Table F, Sub-Table G, Sub-Table I, Sub-Table J, Sub-Table K, Sub-Table L, Sub-Table M]
